# Supplementary material for: Cell type-specific epigenetic links to schizophrenia risk in the brain
Source: Genome Biol. 2019 Jul 9;20:135. doi: 10.1186/s13059-019-1747-7 (PMC6617737; doi:10.1186/s13059-019-1747-7)
Supplement: Supplementary file 1 — Supplementary Tables S1, S2, S4–S19. (XLSX 3715 kb) [file 13059_2019_1747_MOESM1_ESM.xlsx]

## Sheet: Table_legends
Supplementary Tables	Legend
Table S1	Demographics, comorbidities, cause of death, drug treatment and substance abuse information on the sampled individuals
Table S2	List of covariates included in the analyses
Table S4	Enhancer enichment of cell-type DMRs for chromHMM enhancers. Enrichments and p-values were obtained by comparing observed DMR versus 100 sets of GC-matched control DMRs
Table S5	Cell-type DEGs list
Table S6	sz DML in NeuN+ (SZ vs control). List of significant loci associated with schizophrenia at FDR<0.2 in NeuN samples in DSS analyses. DSS, linear model (LM) and raw SZ vs control differences are shown. Annotation to transcripts and genes, as well as the overlap with GWAS study on sz (Schizophrenia Working Group of the Psychiatric Genomics Consortium, 2014, PMID: 25056061) are also shown.
Table S7	sz DML in OLIG2+ (SZ vs control). List of significant loci associated with schizophrenia at FDR<0.2 in OLIG2 samples in DSS analyses. DSS, linear model (LM) and raw SZ vs control differences are shown. Annotation to transcripts and genes, as well as the overlap with GWAS study on sz (Schizophrenia Working Group of the Psychiatric Genomics Consortium, 2014, PMID: 25056061) are also shown.
Table S8	szDEGs NeuN+ list
Table S9	szDEGs OLIG2+ list
Table S10	List of genes that are commonly expressed in our dataset, CMC and BrainSeq for NeuN+
Table S11	List of genes that are commonly expressed in our dataset, CMC and BrainSeq for OLIG2+
Table S12	WGBS data processing and mapping statistics
Table S13	WGS data processing and mapping statistics
Table S14	First 10 genetic PCs infered from WGS data
Table S15	Summary of SNP discovery and polymorphic CpGs
Table S16	List of loci targeted in the validation experiments, including primer sequences
Table S17	List of samples included in the validation cohort with corresponding covariate information
Table S18	RNAseq QC metrics
Table S19	MAGMA statistics and –log10(FDR)

## Sheet: Table S1 -Demographics 
Controls: Cases Aged 20-40												RNA-seq			WGBS				Schizophrenia: Cases Aged 20-40												RNA-seq			WGBS
#	CODE	Sex	Age	Race	BMI	Source	Intake Dx	PMI Hours	pH	RIN	Hemisphere	NeuN+	OLIG2+	Cyto	NeuN+	OLIG2+	WGS		#	CODE	Sex	Age	Race	BMI	Source	Intake Dx	PMI Hours	pH	RIN	Hemisphere	NeuN+	OLIG2+	Cyto	NeuN+	OLIG2+	WGS
1	1524	M	40	C	25.8	CT Lab	CTL	10	5.852	8.4	R	O	O		O	O	O		1	1507	M	32	C	44.4	CT Lab	SZ	27	6.592	9.9	R	O	O		O	O	O
2	1527	M	36	C	21.7	CT Lab	CTL	23	7.031	9.8	L	O	O		O	O	O		2	1510	M	33	C	26.6	CT Lab	SZ	20	6.801	9	L	O			O	O	O
3	1528	M	31	C	21	CT Lab	CTL	16.16	6.823	8.2	L	O	O						3	1511	M	26	C	32.4	CT Lab	SZ	24	6.732	10	L	O	O		O	O	O
4	1529	M	20	C	27	CT Lab	CTL	21.22	6.806	8.1	R	O	O						4	1514	M	40	C	30.1	CT Lab	SZ	9	6.629	9.4	R	O	O		O	O	O
5	1530	M	32	C	39.6	CT Lab	CTL	21.47	6.897	10	L	O	O						5	1520	M	38	C	33.5	CT Lab	SZ	14	6.03	8.8	R	O	O			O	O
6	AN15240	F	36	ND	ND	HBTC	CTL	18.08	ND	7.9	L	O	O		O	O	O		6	4730	F	32	ND	ND	HSB	SZ	12.3	ND	6.7	L	O		O	O	O	O
7	Miami0001	M	25	Black	ND	Miami	CTL	16.3	ND	8.1	R	O	O		O	O	O		7	AN09634	M	26	ND	ND	HBTC	SZ	16	ND	8	R	O		O	O	O	O
Controls: Cases Aged 40-60												RNA-seq			WGBS				Schizophrenia: Cases Aged 40-60												RNA-seq			WGBS
#	CODE	Sex	Age	Race	BMI	Source	Intake Dx	PMI Hours	pH	RIN	Hemisphere	NeuN+	OLIG2+	Cyto	NeuN+	OLIG2+	WGS		#	CODE	Sex	Age	Race	BMI	Source	Intake Dx	PMI Hours	pH	RIN	Hemisphere	NeuN+	OLIG2+	Cyto	NeuN+	OLIG2+	WGS
1	1531	M	60	C	32.3	CT Lab	CTL	17.1	7.006	9.8	R				O		O		1	1505	F	46	C	30	CT Lab	SZ	23	6.753	9.2	L	O	O		O	O	O
2	1533	M	54	C	27.5	CT Lab	CTL	19.3	6.7	10	L				O		O		2	1509	M	52	C	30.1	CT Lab	SZ	21	7.249	9.3	L				O		O
3	1535	M	52	C	41.8	CT Lab	CTL	15.4	6.06	9.3	R				O		O		3	1512	F	43	C	42	CT Lab	SZ	11	6.359	6.7	R	O			O	O	O
4	1536	M	41	C	26.3	CT Lab	CTL	24	6.55	9.3	R	O	O		O	O	O		4	1515	F	50	C	41.3	CT Lab	SZ	27.15	6.04	8.5	R	O	O		O	O	O
5	1537	M	46	C	29.3	CT Lab	CTL	22	6.41	10	R				O		O		5	1516	M	47	L	28.8	CT Lab	SZ	25	6.44	9.9	L				O		O
6	1538	F	55	C	34.5	CT Lab	CTL	25	5.87	7.6	R	O		O	O	O	O		6	1518	F	52	C	31	CT Lab	SZ	27.5	5.95	8.1	L	O	O		O	O	O
7	1539	F	53	L	ND	CT Lab	CTL	23	6.32	7.6	R	O	O		O	O	O		7	1519	M	54	C	33.8	CT Lab	SZ	15.5	6.51	9.1	L				O		O
8	1540	F	45	C	44.2	CT Lab	CTL	22.5	6.89	8.4	R	O							8	1523	F	42	B	29.2	CT Lab	SZ	15.5	6.33	8.3	R	O	O		O	O	O
9	1541	F	49	Pac Is	37	CT Lab	CTL	15.3	6.53	8.6	L	O	O		O	O	O		9	4395	M	56	ND	ND	HSB	SZ	14.7	ND	7.1	L	O	O		O	O	O
10	4615	M	49	ND	ND	HSB	CTL	15	ND	7.2	L	O	O		O	O	O		10	4448	M	46	ND	ND	HSB	SZ	21.7	ND	7.1	L	O			O	O	O
11	AN10090	M	52	ND	ND	HBTC	CTL	13.12	ND	6.6	R	O	O		O	O	O		11	4504	M	55	ND	ND	HSB	SZ	10.7	ND	5.2	L	O			O	O	O
12	AN15472	M	57	ND	ND	HBTC	CTL	18.15	ND	5.1	L	O							12	AN17799	F	56	ND	ND	HBTC	SZ	10.5	ND	6.1	L	O	O		O	O	O
13	AN16799	M	43	ND	ND	HBTC	CTL	14.68	ND	5.8	R	O	O		O	O	O
14	Miami0002	M	55	White	ND	Miami	CTL	9.5	ND	6.2	L	O							Schizophrenia: Cases Aged 60-80												RNA-seq			WGBS
																			#	CODE	Sex	Age	Race	BMI	Source	Intake Dx	PMI Hours	pH	RIN	Hemisphere	NeuN+	OLIG2+	Cyto	NeuN+	OLIG2+	WGS
Controls: Cases Aged 60-80												RNA-seq			WGBS				1	1506	F	85	C	28.2	CT Lab	SZ	9	6.575	8.4	R	O	O		O		O
#	CODE	Sex	Age	Race	BMI	Source	Intake Dx	PMI Hours	pH	RIN	Hemisphere	NeuN+	OLIG2+	Cyto	NeuN+	OLIG2+	WGS		2	1508	F	73	L	26.6	CT Lab	SZ	36	6.815	7.4	R	O	O		O	O	O
1	1525	F	65	C	24	CT Lab	CTL	11	6.838	8.3	L	O	O		O	O	O		3	1513	F	73	C	29.3	CT Lab	SZ	14	6.319	6.5	L	O	O		O	O	O
2	1526	F	80	C	15	CT Lab	CTL	8	7.02	8.7	R	O	O						4	1517	M	77	C	35.4	CT Lab	SZ	32	6.27	8.1	L				O		O
3	1532	F	68	C	16	CT Lab	CTL	19	6.71	8.8	R	O	O		O	O	O		9	1521	M	60	B	24.8	CTlab	SZ	22.5	6.79	10	R				O		O
4	1534	M	75	C	19.8	CT Lab	CTL	7.5	5.75	8.4	R				O		O		10	1522	M	63	C	16.1	CTlab	SZ	17	6.24	6.9	R				O		O
5	3545	M	80	ND	ND	HSB	CTL	14	ND	4.8	L	O	O		O	O	O		5	4336	F	85	ND	ND	HSB	SZ	11.5	ND	4.3	L	O	O		O	O	O
6	3586	M	76	ND	ND	HSB	CTL	16	ND	6.4	L	O	O		O	O	O		6	4361	F	77	ND	ND	HSB	SZ	14.7	ND	5.9	L	O	O		O	O	O
7	3590	M	75	ND	ND	HSB	CTL	11.5	ND	5.5	L	O	O		O	O	O		7	4804	M	61	ND	ND	HSB	SZ	28	ND	5.8	L	O	O		O	O	O
8	3602	M	66	ND	ND	HSB	CTL	13.2	ND	6.6	L	O	O	O	O	O	O		8	AN18099	M	66	ND	ND	HBTC	SZ	16.47	ND	5.1	L	O	O	O	O	O	O
9	3611	M	64	ND	ND	HSB	CTL	17.5	ND	2.7	R	O		O	O	O	O
10	AN03398	F	75	ND	ND	HBTC	CTL	12.1	ND	5.1	L	O	O	O	O	O	O
11	AN05483	M	66	ND	ND	HBTC	CTL	16.97	ND	6.5	L	O	O		O	O	O

## Sheet: Table S1 - Additional Info
Keys
	CODE	Sample ID
	Diagnosis	Diagnosis (SZ = Schizophrenia, CTL = Controls).
	Sex	Gender (F = Female, M = Male)
	Age	Age
	RIN	RNA Integrity Number
	Hemisphere	Hemisphere (L = left, R = right)
	Race	Race
	BrainBank	Brain Bank (CT Lab = Carol Tamminga Lab, HSB = The Human Brain and Spinal Fluid Resource Center , HBTC = Harvard Brain Tissue Resource Center , Miami = University of Miami Brain Endowment Bank )
	BMI	Body mass index
	brain pH	brain pH
	PMI	Post-mortem interval in hours
	NeuN+ (Millions of cells)	millions of cells positive for NeuN
	OLIG2+ (Millions of cells)	millions of cells positive for OLIG2
	COD	Cause of Death
	Tobacco Use	Tobacco Use
	Marijuana Use	Marijuana Use
	Alcohol Use	Alcohol Use
	Cocaine or Crack Use	Cocaine or Crack Use
	Hallucinogens Use	Hallucinogens Use
	Amphetamines Use	Amphetamines Use
	Benzodiazepines Use	Benzodiazepines Use
	Opiates Use	Opiates Use
	Prescription and Non Prescription Drugs	Prescription and Non Prescription Drugs
	Toxicology Results	Toxicology Results
CODE	Diagnosis	Sex	Age	RIN	Hemisphere	Race	BrainBank	BMI	brain pH	PMI	NeuN+ (M cell)	OLIG2+ (M cell)	NeuN-/OLIG2- (M cell)	NeuN+/OLIG2+ ratio	NeuN+ %	OLIG2+ %	NeuN-/OLIG2- %	COD	Tobacco Use	Marijuana Use	Alcohol Use	Cocaine or Crack Use	Hallucinogens Ues	Amphetamines Use	Benzodiazepines Use	Opiates Use	Prescription and Non Prescription Drugs	Toxicology Results
1505	SZ	F	46	9.2	L	C	CT Lab	30	6.753	23	1	1.9	0.23	0.526316	31.9489	60.7029	7.34824	Suicide - Hung self at brother's house	Yes	None Reported	None Reported	None Reported	None Reported	None Reported	None Reported	None Reported	Depakote, Risperdal, Seroquel, Zoloft	0.44 mg/L Demethylsertraline; 0.09 mg/L sertraline; 24 mg/L Valproic acid; 142 mEq/L Na+; 10.5 mEq/L K+; 126 mEq/L Cl-; 11 mg/dL Clu; 11 mg/dL VUN
1506	SZ	F	85	8.4	R	C	CT Lab	28.2	6.575	9	1.35	2.5	1.14	0.54	27.0541	50.1002	22.8457	Natural- Malignant melanoma that metastasized to lung, liver and spine	Yes-1.5PPD/25years	None Reported	None Reported	None Reported	None Reported	None Reported	None Reported	None Reported	None Reported	NONE
1507	SZ	M	32	9.9	R	C	CT Lab	44.4	6.592	27	1.61	2.1	0.41	0.766667	39.0777	50.9709	9.95146	Undetermined	None Reported	None Reported	None Reported	None Reported	None Reported	None Reported	None Reported	None Reported	UNK med for hypothyroidism	NONE
1508	SZ	F	73	7.4	R	L	CT Lab	26.6	6.815	36	3.3	2	0.59	1.65	56.0272	33.9559	10.017	Accident - toxic effects of methadone in association with acute bronchopneumonia and morbid obesity	UNK	UNK	Yes-Serveral arrests	Yes	None Reported	UNK	Yes-history of abuse	UNK	Hydrochlorothiazide; Ultracet; Mobic; Seroquel; Nexium; Geodone; Topamax; Anafranil; Celexa; Xanax	0.20 mg/L Methadone; 0.49 mg/L Citalopram; 0.17 mg/L Clomipramine; Topiramate detected; VITREOUS: 127 mEq/L Na+; 12.9 mEq/L K+; 107 mEq/L Cl-; <20 mg/dL Glu; 21 mg/dL VUN
1510	SZ	M	33	9	L	C	CT Lab	26.6	6.801	20	0.72	0.43	0.2	1.67442	53.3333	31.8519	14.8148	Accident - asphyxia	UNK	UNK	UNK	UNK	UNK	UNK	UNK	UNK	UNK	NONE
1511	SZ	M	26	10	L	C	CT Lab	32.4	6.732	24	0.65	0.65	0.06	1	47.7941	47.7941	4.41176	Natural - coronary heart disease	Yes-2.5PPD	None Reported	None Reported	None Reported	None Reported	None Reported	None Reported	None Reported	UNK	NONE
1512	SZ	F	43	6.7	R	C	CT Lab	42	6.359	11	1	0.42	0.3	2.38095	58.1395	24.4186	17.4419	Suicide - Hanging	Yes	None Reported	Yes	None Reported	Yes- age 24, use 4 times	None Reported	None Reported	None Reported	Risperdal; Zypreza; Thorazine; Haldol; Valporic Acid; Trazadone; Lithium; Mellaril; Clozaril;	0.14% Ethanol; 0.15 mg/L Bupropion; 0.06 mg/L Erythrodihydrobupropion; Hydroxybupropion detected; 0.30 mg/L Citalopram; 0.04 mg/L Quetiapine; 0.58 mg/L Trazodone; 0.03 mg/L Alprazolam
1513	SZ	F	73	6.5	L	C	CT Lab	29.3	6.319	14	1.5	1.8	0.97	0.833333	35.1288	42.1546	22.7166	Suicide - hanging	Yes-1PPD/2years	Yes-Tried one or twice	None Reported	None Reported	None Reported	None Reported	None Reported	None Reported	Lithium; Risperadol, Klonopin, Remerol, Tylenol	0.07 mg/L Bupropion; 0.08 mg/L Erthrodihydrobupropion; 0.44 mg/L Threodihydrobupropion; hydroxybupropion detected; 0.09 mg/L Atropine; 0.37 mg/L Demethylsertraline; 0.25 mg/L Sertraline
1514	SZ	M	40	9.4	R	C	CT Lab	30.1	6.629	9	1.93	2.17	0.4	0.889401	42.8889	48.2222	8.88889	Suicide - multiple blunt force injuries	UNK	None Reported	None Reported	None Reported	None Reported	None Reported	None Reported	None Reported	None Reported	0.18 mg/L Lidocaine; Etomidate detected
1515	SZ	F	50	8.5	R	C	CT Lab	41.3	6.04	27.15	1.6	4	1.8	0.4	21.6216	54.0541	24.3243	Natural - myocardial infarction	Yes-2PPD/59years	None Reported	Yes-age 27, heavy drinker	None Reported	None Reported	None Reported	None Reported	None Reported	Thorazine, Tylenol; Benedryl, Loxitane, Corcidin:Prolixin, Cogentin	NONE
1518	SZ	F	52	8.1	L	C	CT Lab	31	5.95	27.5	1.6	3.1	0.26	0.516129	32.2581	62.5	5.24194	Undetermined - Degenerate joint disease in spine	None Reported	None Reported	None Reported	None Reported	None Reported	None Reported	None Reported	Yes-Hydrocodone	Hydrocodone	0.068 mg/L Hydrocodone
1520	SZ	M	38	8.8	R	C	CT Lab	33.5	6.03	14	3.2	6.4	0.18	0.5	32.7198	65.4397	1.84049	Natural - Hypertensive cardiovascular disease w/ diabetes mellitus & chronic kindey failure contributing	UNK	UNK	UNK	None Reported	None Reported	None Reported	None Reported	None Reported	HTN medicine	0.03 mg/L Atropine
1523	SZ	F	42	8.3	R	B	CT Lab	29.2	6.33	15.5	1.53	4.41	0.13	0.346939	25.2059	72.6524	2.14168	natural - part I: hypertension and atherosclerotic disease, Part II: COPD, smoking	Yes- 3PPD/28years	Yes-started in teens,Chronic smoker	Yes	None Reported	None Reported	None Reported	None Reported	None Reported	Seroquel, Geodon, Lexapro, Haldol, Trazadone, Ativan, Cogentin, tegretol	NONE
1524	CTL	M	40	8.4	R	C	CT Lab	25.8	5.852	10	1.4	2.9	0.2	0.482759	31.1111	64.4444	4.44444	Accidental - Mechanical chest compression associated w/ blunt force trauma	None Reported	None Reported	Yes-Social drinker	None Reported	None Reported	None Reported	None Reported	None Reported	None Reported	1% Carboxyhemoglobin
1525	CTL	F	65	8.3	L	C	CT Lab	24	6.838	11	3.1	1.8	0.62	1.72222	56.1594	32.6087	11.2319	Natural - cardiac tamponade due to hemopericardium due to aortic dissection due to arteriosclerotic cardiovascular disease	Yes-.5PPD/25years	None Reported	Y-Social Drinker	None Reported	None Reported	None Reported	None Reported	None Reported	None Reported	0.06 mg/L atropine
1526	CTL	F	80	8.7	R	C	CT Lab	15	7.02	8	0.72	0.87	0.12	0.827586	42.1053	50.8772	7.01754	Natural - pulmonary embolism	None Reported	None Reported	Yes-few drinks/day	None Reported	None Reported	None Reported	None Reported	None Reported	None Reported	NONE
1527	CTL	M	36	9.8	L	C	CT Lab	21.7	7.031	23	3.06	2.73	0.97	1.12088	45.2663	40.3846	14.3491	suicide - toxic effects of atenolol	Yes-1PPD/15years	Yes	None Reported	None Reported	None Reported	None Reported	None Reported	None Reported	Neurontin, Geodon, Lexapro,	Ibuprofen detected; 0.15 mg/L dextromethorphan/levomethorphan; 0.03 mg/L Dextrorphan/levorphanol; 0.13 mg/L citalopram; 0.08 mg/L alprazolam; Atenolol (blood) 9600 ng/mL
1528	CTL	M	31	8.2	L	C	CT Lab	21	6.823	16.16	0.6	0.77	0.1	0.779221	40.8163	52.381	6.80272	Natural - Probable Myocardial Infarction	Yes-1PPD/50years	None Reported	Yes-Social drinker	None Reported	None Reported	None Reported	None Reported	None Reported	Celebrex; ASA; Lortab; Tetracycline; Novalin 70/30; Insulin; Combivent	NONE
1529	CTL	M	20	8.1	R	C	CT Lab	27	6.806	21.22	0.84	0.48	0.11	1.75	58.7413	33.5664	7.69231	Natural - Hypertensive and arteriosclerotic cardiovascular disease	Yes-1PPD	None Reported	None Reported	None Reported	None Reported	None Reported	None Reported	None Reported	None Reported	All Negative
1530	CTL	M	32	10	L	C	CT Lab	39.6	6.897	21.47	0.32	1.9	0.29	0.168421	12.749	75.6972	11.5538	Natural - intra-cerebral hemorrhage	None Reported	None Reported	Yes-Social drinker	None Reported	None Reported	None Reported	None Reported	None Reported	None Reported	NONE
1532	CTL	F	68	8.8	R	C	CT Lab	16	6.71	19	1.8	2	0.45	0.9	42.3529	47.0588	10.5882	Natural - cardiac tamponade due to a ruptured acute MI due to severe coroanary artery atherosclerosis	None Reported	None Reported	Yes-Social drinker	None Reported	None Reported	None Reported	None Reported	None Reported	None Reported	NONE
1536	CTL	M	41	9.3	R	C	CT Lab	26.3	6.55	24	1.95	3.11	0.73	0.62701	33.6788	53.7133	12.6079	Natural - hypertensive cardiovascular disease associated w morbid obesity	Yes	None Reported	None Reported	None Reported	None Reported	None Reported	None Reported	None Reported	Dilaudid	6.8 mg/L Phenytoin
1538	CTL	F	55	7.6	R	C	CT Lab	34.5	5.87	25	4.1	0.78	0.16	5.25641	81.3492	15.4762	3.1746	Natural - hypertensive and atherosclerotic cardiovascular disease	None Reported	None Reported	None Reported	None Reported	None Reported	None Reported	None Reported	Yes-Hydrocodone	Hydrocodone, HTN	0.06% ethanol; 0.23 mg/L Amitriptyline; 0.14 mg/L nortriptyline; 0.45 mg/L demethyldiazepam; 0.03 mg/L dihydrocodeine; 0.04 mg/L alprazolam; acetominophen detected; 0.24 mg/L diazepam; 0.19 mg/L Hydrocodone.
1539	CTL	F	53	7.6	R	L	CT Lab	ND	6.32	23	2.3	3.3	0.38	0.69697	38.4615	55.1839	6.35452	Natural - pulmonary thromboembolism (broken leg)	Yes	Yes-Tried one or twice	None Reported	None Reported	None Reported	None Reported	None Reported	None Reported	Clozaril; Lithobid	4.5mg/L Clozapine
1540	CTL	F	45	8.4	R	C	CT Lab	44.2	6.89	22.5	1.8	0.41	0.24	4.39024	73.4694	16.7347	9.79592	Natural - hypertensive cardiovascular disease	UNK	Yes- started age 13 Chronic smoker	Yes- since13; rehab and AA	Yes- started 13-addict	None Reported	Yes	Yes	Yes-Heroin addict	Depakote, Abilify, Zocor, Suboxone, Metformin, Diazepam, Oxazepam, Temazepam	0.31 mg/L Demethyldiazepam; 0.06 mg/L Fluoxetine; 0.55 mg/L Diazepam; Norfluoxetine detected; 0.02 mg/L Oxazepam; 0.07 mg/L Temazepam; 13 mg/L Valporic Acid
1541	CTL	F	49	8.6	L	Pac Is	CT Lab	37	6.53	15.3	2.77	4.51	2.77	0.614191	27.5622	44.8756	27.5622	Undetermined - toxic effects of quetiamine and diphenhydramine	Yes- .75PPD/ages 27-42	None Reported	None Reported	None Reported	None Reported	None Reported	None Reported	None Reported	Depakote, Haldol,	diphenhydramine: 0.12 mg/L, quetiapine: 1.59 mg/L, valproic acid: 68mg/L
3545	CTL	M	80	4.8	L	White	HSB	Not Reported	Not Reported	14	1.6	2.9	0.4	0.551724	32.6531	59.1837	8.16327	Natural	ND	ND	ND	ND	ND	ND	ND	ND	ND	ND
3586	CTL	M	76	6.4	L	White	HSB	Not Reported	Not Reported	16	2.5	1.91	0.67	1.3089	49.2126	37.5984	13.189	Natural	ND	ND	ND	ND	ND	ND	ND	ND	ND	ND
3590	CTL	M	75	5.5	L	White	HSB	Not Reported	Not Reported	11.5	2.5	5	0.3	0.5	32.0513	64.1026	3.84615	Natural	ND	ND	ND	ND	ND	ND	ND	ND	ND	ND
3602	CTL	M	66	6.6	L	White	HSB	Not Reported	Not Reported	13.2	0.64	3.1	0.34	0.206452	15.6863	75.9804	8.33333	Natural	ND	ND	ND	ND	ND	ND	ND	ND	ND	ND
3611	CTL	M	64	2.7	R	White	HSB	Not Reported	Not Reported	17.5	1	6.4	0.34	0.15625	12.9199	82.6873	4.39276	Not Reported	ND	ND	ND	ND	ND	ND	ND	ND	ND	ND
4336	SZ	F	85	4.3	L	Not Reported	HSB	Not Reported	Not Reported	11.5	2.7	5	0.11	0.54	34.5711	64.0205	1.40845	Not Reported	ND	ND	ND	ND	ND	ND	ND	ND	ND	ND
4361	SZ	F	77	5.9	L	White	HSB	Not Reported	Not Reported	14.7	0.69	2.4	0.06	0.2875	21.9048	76.1905	1.90476	Natural	ND	ND	Yes	ND	ND	ND	ND	ND	ND	ND
4395	SZ	M	56	7.1	L	White	HSB	Not Reported	Not Reported	14.7	0.75	5.3	0.16	0.141509	12.0773	85.3462	2.57649	Natural	ND	ND	ND	ND	ND	ND	ND	ND	ND	ND
4448	SZ	M	46	7.1	L	White	HSB	Not Reported	Not Reported	21.7	3.1	5.6	0.3	0.553571	34.4444	62.2222	3.33333	Natural	ND	ND	Yes	ND	ND	ND	ND	ND	ND	ND
4504	SZ	M	55	5.2	L	White	HSB	Not Reported	Not Reported	10.7	0.31	1.3	0.07	0.238462	18.4524	77.381	4.16667	Suicide	ND	ND	ND	ND	ND	ND	ND	ND	ND	ND
4615	CTL	M	49	7.2	L	White	HSB	Not Reported	Not Reported	15	1.4	5.5	0.075	0.254545	20.0717	78.853	1.07527	Natural	ND	ND	ND	ND	ND	ND	ND	ND	ND	ND
4730	SZ	F	32	6.7	L	Not Reported	HSB	Not Reported	Not Reported	12.3	1.17	3.14	0.072	0.372611	26.7001	71.6568	1.64309	Not Reported	ND	ND	Yes	ND	ND	ND	ND	ND	ND	ND
4804	SZ	M	61	5.8	L	White	HSB	Not Reported	Not Reported	28	0.56	2.3	0.2	0.243478	18.3007	75.1634	6.53595	Natural	Yes	ND	ND	ND	ND	ND	ND	ND	ND	ND
AN03398	CTL	F	75	5.1	L	Not Reported	HBTC	Not Reported	Not Reported	12.1	2.6	3.7	0.72	0.702703	37.037	52.7066	10.2564	Not Reported	Yes - Quit 3 years prior to TOD	None Reported	None Reported	None Reported	None Reported	ND	ND	ND	ND	Regular medications 3 days before TOD (admission meds) included prinivil 40mg po qd, synthroid 125mcg po qd, norvasc 5mg po qd, lasix 80mg po qd, amiodarone 200mg po qd, ecotrin 325 mg po qd, allbuterol nebulizer treatments, atrovent inhaler, tylenol prn. Day before death was on Dobutamine, cardene, morphine 1-5mg prn for agitation, fentanyl 50-100mg q15min prn, versed 3mg IV q20min prn, lasix, a…
AN05483	CTL	M	66	6.5	L	Not Reported	HBTC	Not Reported	Not Reported	16.97	1.6	3.1	0.24	0.516129	32.3887	62.753	4.8583	Not Reported	Yes - Prior smoker (not for many years; no other details provided)	None Reported	None Reported	None Reported	None Reported	ND	ND	ND	ND	history of hypertension and high cholesterol (angioplasty 3 years before TOD). Took meds NOS to treat both. Had acid reflux and took OTC meds. Cause of death cardiac arrest
AN09634	SZ	M	26	8	R	Not Reported	HBTC	Not Reported	Not Reported	16	0.61	2.1	0.45	0.290476	19.3038	66.4557	14.2405	Suicide	UNK	Yes - Heavy marijuana use	Yes - drank several beers hours prior to TOD	ND	ND	ND	ND	ND	Heavy marijuana use. History of using LSD, alcohol, and noted that may have been other drugs since 14.	At age 13 experienced behavioral problems. He was diagnosed at age 14 of having chemical dependency, alocohol and marijuana, continuous and conduct disorder; unsocialized, aggressive. Testing at age 14 showed he had average to high level of intelligence. Age 21 there was abnormal pacing and age 22 was abnormally smiling and grimicing. Psychiatric onset age 22. Diagnosed at age 22. History of psyc…
AN10090	CTL	M	52	6.6	R	Not Reported	HBTC	Not Reported	Not Reported	13.12	1.89	8.9	1.2	0.21236	15.7631	74.2285	10.0083	Not Reported	Yes - Quit 10-11 years before TOD. Smoked for approximately 15 years.	Yes - Many years	Yes - drank when young	unknown - possibly (was questionable) used	ND	ND	ND	ND	ND	Regular medications included insulin and glyburide. History of high blood pressure for 5 years prior to TOD and was taking lisinopril. Diagnosed with diabetes 10 years prior to TOD and was taking glyburide and insulin. History of ulcerative colitis dx'd age 17 and had a iliostomy 20 years prior to death. H/O juvinile arthritis. H/O abdominal hernia repairs. H/O collapsed lungs NOS. Cause of death…
AN15240	CTL	F	36	7.9	L	Not Reported	HBTC	Not Reported	Not Reported	18.08	1.7	6	1	0.283333	19.5402	68.9655	11.4943	Not Reported	Yes - 1 pack a week since 16	ND	Yes - "a lot" of hard liquor and beer. Experienced nausea, vomiting, persistent diarrhea due to drinking.	Yes - snorted	ND	ND	ND	ND	ND	daily medications at TOD include lexapro and lorazapam. Acid reflux for 8 years prior to TOD. Cause of death unspecified, mention of dark bloody vomitus in airway and 4 bottles NOS with body at TOD.
AN15472	CTL	M	57	5.1	L	Not Reported	HBTC	Not Reported	Not Reported	18.15	0.99	2.64	0.51	0.375	23.913	63.7681	12.3188	Myocardial infraction	Yes - 1.5 packs a day for 40+years	None Reported	Yes - rarely drank. 2 at most at a time. Mix drink.	None Reported	None Reported	ND	ND	ND	ND	regular medications include MSM, glucosamin, Ibuprofin. History of kidney stones for 10+ years before TOD. Cause of death MI.
AN16799	CTL	M	43	5.8	R	Not Reported	HBTC	Not Reported	Not Reported	14.68	0.48	2.4	0.24	0.2	15.3846	76.9231	7.69231	Not Reported	Yes - 2 packs a day. Began smoking at 13 years old	ND	Yes - drank beer and shots (noted amount until he got drunk). Quit 10 years prior to TOD.	Yes - more than a year	ND	ND	ND	ND	ND	Regular medications taken include metoprolol, apsirin, lipitor, plavix. First heart attack age 29. Stint placed around a year before death in legs and heart. Cause of death was MI.
AN17799	SZ	F	56	6.1	L	Not Reported	HBTC	Not Reported	Not Reported	10.5	1.3	1	0.12	1.3	53.719	41.3223	4.95868	Cancer	UNK	UNK	Yes - Occassionally with meals.	UNK	UNK	ND	ND	ND	ND	Chronic undifferentiated schziophrenia. Family notes state mild mental retardation was not apparent until age ~5 despite being slow to walk and talk. Her mother reportedly had schizoaffective disorder. Doctor notes state the donor had lifelong retardation and during her adolescent years she experienced a psychotic break and was diagnosed with schizophrenia. First showing psychiatric/behavioral ch…
AN18099	SZ	M	66	5.1	L	Not Reported	HBTC	Not Reported	Not Reported	16.47	0.33	3.2	0.15	0.103125	8.96739	86.9565	4.07609	Pneumonia - Respiratory infection	UNK	Yes	Yes - Reported past history of binge drinking and alcohol abuse.	Yes	ND	ND	ND	ND	Mescalin	Paranoid Schizophrenia. It was reported that the donor was a very unusual child and showed compulsive/ritualistic behavior at an early age. He began to show psychiatric/behavioral changes at age 20. Reportedly had his first psychotic break at age 31 and he was diagnosed shortly that. Age 33 he was hearing voices and was given prolixin for 1-2 years which stopped the voices (unsure if voices ever …
Miami0001	CTL	M	25	8.1	R	Black	Miami	Not Reported	Not Reported	16.3	0.3	1.5	0.19	0.2	15.0754	75.3769	9.54774	Hypoplasia and bridging of the anterior descending branch, LCA	Yes	Yes	Yes-Social drinker	None Reported	None Reported	None Reported	None Reported	None Reported	None Reported	NONE
Miami0002	CTL	M	55	6.2	L	White	Miami	Not Reported	Not Reported	9.5	1.3	1.5	0.11	0.866667	44.6735	51.5464	3.78007	Atherosclerotic and hypertensive heart disease	Yes	None Reported	Yes-Social drinker	None Reported	None Reported	None Reported	None Reported	None Reported	Epinephrine, Atropine, Sodium Bicarb-ER.	NONE

## Sheet: Table S2 - Covariates
Sample	Diagnosis	Cell	Sex	Age	BrainBank	PMI	RIN	Hemisphere	AgeClass	PMIClass	WGBS_Conversion_rates	Analyses
1505_NeuN	SZ	NeuN	F	46	CT Lab	23	9.2	L	2	2	0.996449	WGBS_RNAseq_WGS
1505_Olig2	SZ	OLIG2	F	46	CT Lab	23	9.2	L	2	2	0.995458	WGBS_RNAseq_WGS
1506_NeuN	SZ	NeuN	F	85	CT Lab	9	8.4	R	3	1	0.998101	WGBS_RNAseq_WGS
1506_Olig2	SZ	OLIG2	F	85	CT Lab	9	8.4	R	3	1	NA	RNAseq_WGS
1507_NeuN	SZ	NeuN	M	32	CT Lab	27	9.9	R	1	3	0.990584	WGBS_RNAseq_WGS
1507_Olig2	SZ	OLIG2	M	32	CT Lab	27	9.9	R	1	3	0.992085	WGBS_RNAseq_WGS
1508_NeuN	SZ	NeuN	F	73	CT Lab	36	7.4	R	3	3	0.998348	WGBS_RNAseq_WGS
1508_Olig2	SZ	OLIG2	F	73	CT Lab	36	7.4	R	3	3	0.998	WGBS_RNAseq_WGS
1509_NeuN	SZ	NeuN	M	52	CT Lab	21	9.3	L	2	2	0.999255	WGBS_WGS
1510_NeuN	SZ	NeuN	M	33	CT Lab	20	9	L	1	2	0.998273	WGBS_RNAseq_WGS
1510_Olig2	SZ	OLIG2	M	33	CT Lab	20	9	L	1	2	0.997	WGBS_WGS
1511_NeuN	SZ	NeuN	M	26	CT Lab	24	10	L	1	2	0.998232	WGBS_RNAseq_WGS
1511_Olig2	SZ	OLIG2	M	26	CT Lab	24	10	L	1	2	0.997499	WGBS_RNAseq_WGS
1512_NeuN	SZ	NeuN	F	43	CT Lab	11	6.7	R	2	1	0.997112	WGBS_RNAseq_WGS
1512_Olig2	SZ	OLIG2	F	43	CT Lab	11	6.7	R	2	1	0.997328	WGBS_WGS
1513_NeuN	SZ	NeuN	F	73	CT Lab	14	6.5	L	3	2	0.997918	WGBS_RNAseq_WGS
1513_Olig2	SZ	OLIG2	F	73	CT Lab	14	6.5	L	3	2	0.996	WGBS_RNAseq_WGS
1514_NeuN	SZ	NeuN	M	40	CT Lab	9	9.4	R	1	1	0.998014	WGBS_RNAseq_WGS
1514_Olig2	SZ	OLIG2	M	40	CT Lab	9	9.4	R	1	1	0.997	WGBS_RNAseq_WGS
1515_NeuN	SZ	NeuN	F	50	CT Lab	27.15	8.5	R	2	3	0.998556	WGBS_RNAseq_WGS
1515_Olig2	SZ	OLIG2	F	50	CT Lab	27.15	8.5	R	2	3	0.997	WGBS_RNAseq_WGS
1516_NeuN	SZ	NeuN	M	47	CT Lab	25	9.9	L	2	3	0.995671	WGBS_WGS
1517_NeuN	SZ	NeuN	M	77	CT Lab	32	8.1	L	3	3	0.99803	WGBS_WGS
1518_NeuN	SZ	NeuN	F	52	CT Lab	27.5	8.1	L	2	3	0.99702	WGBS_RNAseq_WGS
1518_Olig2	SZ	OLIG2	F	52	CT Lab	27.5	8.1	L	2	3	0.997	WGBS_RNAseq_WGS
1519_NeuN	SZ	NeuN	M	54	CT Lab	15.5	9.1	L	2	2	0.998997	WGBS_WGS
1520_NeuN	SZ	NeuN	M	38	CT Lab	14	8.8	R	1	2	NA	RNAseq_WGS
1520_Olig2	SZ	OLIG2	M	38	CT Lab	14	8.8	R	1	2	0.984071	WGBS_RNAseq_WGS
1521_NeuN	SZ	NeuN	M	60	CT Lab	22.5	10	R	2	2	0.999272	WGBS_WGS
1522_NeuN	SZ	NeuN	M	63	CT Lab	17	6.9	R	3	2	0.999279	WGBS_WGS
1523_NeuN	SZ	NeuN	F	42	CT Lab	15.5	8.3	R	2	2	0.997525	WGBS_RNAseq_WGS
1523_Olig2	SZ	OLIG2	F	42	CT Lab	15.5	8.3	R	2	2	0.997718	WGBS_RNAseq_WGS
1524_NeuN	CTL	NeuN	M	40	CT Lab	10	8.4	R	1	1	0.997016	WGBS_RNAseq_WGS
1524_Olig2	CTL	OLIG2	M	40	CT Lab	10	8.4	R	1	1	0.997895	WGBS_RNAseq_WGS
1525_NeuN	CTL	NeuN	F	65	CT Lab	11	8.3	L	3	1	0.997322	WGBS_RNAseq_WGS
1525_Olig2	CTL	OLIG2	F	65	CT Lab	11	8.3	L	3	1	0.980459	WGBS_RNAseq_WGS
1526_NeuN	CTL	NeuN	F	80	CT Lab	8	8.7	R	3	1	NA	RNAseq
1526_Olig2	CTL	OLIG2	F	80	CT Lab	8	8.7	R	3	1	NA	RNAseq
1527_NeuN	CTL	NeuN	M	36	CT Lab	23	9.8	L	1	2	0.997867	WGBS_RNAseq_WGS
1527_Olig2	CTL	OLIG2	M	36	CT Lab	23	9.8	L	1	2	0.997841	WGBS_RNAseq_WGS
1528_NeuN	CTL	NeuN	M	31	CT Lab	16.16	8.2	L	1	2	NA	RNAseq
1528_Olig2	CTL	OLIG2	M	31	CT Lab	16.16	8.2	L	1	2	NA	RNAseq
1529_NeuN	CTL	NeuN	M	20	CT Lab	21.22	8.1	R	1	2	NA	RNAseq
1529_Olig2	CTL	OLIG2	M	20	CT Lab	21.22	8.1	R	1	2	NA	RNAseq
1530_NeuN	CTL	NeuN	M	32	CT Lab	21.47	10	L	1	2	NA	RNAseq
1530_Olig2	CTL	OLIG2	M	32	CT Lab	21.47	10	L	1	2	NA	RNAseq
1531_NeuN	CTL	NeuN	M	60	CT Lab	17.1	9.8	R	2	2	0.996194	WGBS_WGS
1532_NeuN	CTL	NeuN	F	68	CT Lab	19	8.8	R	3	2	0.982677	WGBS_RNAseq_WGS
1532_Olig2	CTL	OLIG2	F	68	CT Lab	19	8.8	R	3	2	0.998291	WGBS_RNAseq_WGS
1533_NeuN	CTL	NeuN	M	54	CT Lab	19.3	10	L	2	2	0.998878	WGBS_WGS
1534_NeuN	CTL	NeuN	M	75	CT Lab	7.5	8.4	R	3	1	0.997148	WGBS_WGS
1535_NeuN	CTL	NeuN	M	52	CT Lab	15.4	9.3	R	2	2	0.999088	WGBS_WGS
1536_NeuN	CTL	NeuN	M	41	CT Lab	24	9.3	R	2	2	0.997877	WGBS_RNAseq_WGS
1536_Olig2	CTL	OLIG2	M	41	CT Lab	24	9.3	R	2	2	0.991544	WGBS_RNAseq_WGS
1537_NeuN	CTL	NeuN	M	46	CT Lab	22	10	R	2	2	0.99918	WGBS_WGS
1538_NeuN	CTL	NeuN	F	55	CT Lab	25	7.6	R	2	3	0.996877	WGBS_RNAseq_WGS
1538_Olig2	CTL	OLIG2	F	55	CT Lab	25	7.6	R	2	3	0.997339	WGBS_WGS
1539_NeuN	CTL	NeuN	F	53	CT Lab	23	7.6	R	2	2	0.99749	WGBS_RNAseq_WGS
1539_Olig2	CTL	OLIG2	F	53	CT Lab	23	7.6	R	2	2	0.997429	WGBS_RNAseq_WGS
1540_NeuN	CTL	NeuN	F	45	CT Lab	22.5	8.4	R	2	2	NA	RNAseq
1541_NeuN	CTL	NeuN	F	49	CT Lab	15.3	8.6	L	2	2	0.978632	WGBS_RNAseq_WGS
1541_Olig2	CTL	OLIG2	F	49	CT Lab	15.3	8.6	L	2	2	0.997126	WGBS_RNAseq_WGS
3545_NeuN	CTL	NeuN	M	80	HSB	14	4.8	L	3	2	0.945354	WGBS_RNAseq_WGS
3545_Olig2	CTL	OLIG2	M	80	HSB	14	4.8	L	3	2	0.987534	WGBS_RNAseq_WGS
3586_NeuN	CTL	NeuN	M	76	HSB	16	6.4	L	3	2	0.979349	WGBS_RNAseq_WGS
3586_Olig2	CTL	OLIG2	M	76	HSB	16	6.4	L	3	2	0.995998	WGBS_RNAseq_WGS
3590_NeuN	CTL	NeuN	M	75	HSB	11.5	5.5	L	3	1	0.996378	WGBS_RNAseq_WGS
3590_Olig2	CTL	OLIG2	M	75	HSB	11.5	5.5	L	3	1	0.916441	WGBS_RNAseq_WGS
3602_NeuN	CTL	NeuN	M	66	HSB	13.2	6.6	L	3	2	0.997686	WGBS_RNAseq_WGS
3602_Olig2	CTL	OLIG2	M	66	HSB	13.2	6.6	L	3	2	0.996683	WGBS_RNAseq_WGS
3611_NeuN	CTL	NeuN	M	64	HSB	17.5	2.7	R	3	2	0.984973	WGBS_RNAseq_WGS
3611_Olig2	CTL	OLIG2	M	64	HSB	17.5	2.7	R	3	2	0.947117	WGBS_WGS
4336_NeuN	SZ	NeuN	F	85	HSB	11.5	4.3	L	3	1	0.975619	WGBS_RNAseq_WGS
4336_Olig2	SZ	OLIG2	F	85	HSB	11.5	4.3	L	3	1	0.994734	WGBS_RNAseq_WGS
4361_NeuN	SZ	NeuN	F	77	HSB	14.7	5.9	L	3	2	0.996531	WGBS_RNAseq_WGS
4361_Olig2	SZ	OLIG2	F	77	HSB	14.7	5.9	L	3	2	0.994377	WGBS_RNAseq_WGS
4395_NeuN	SZ	NeuN	M	56	HSB	14.7	7.1	L	2	2	0.997826	WGBS_RNAseq_WGS
4395_Olig2	SZ	OLIG2	M	56	HSB	14.7	7.1	L	2	2	0.997505	WGBS_RNAseq_WGS
4448_NeuN	SZ	NeuN	M	46	HSB	21.7	7.1	L	2	2	0.995926	WGBS_RNAseq_WGS
4448_Olig2	SZ	OLIG2	M	46	HSB	21.7	7.1	L	2	2	0.977737	WGBS_WGS
4504_NeuN	SZ	NeuN	M	55	HSB	10.7	5.2	L	2	1	0.971324	WGBS_RNAseq_WGS
4504_Olig2	SZ	OLIG2	M	55	HSB	10.7	5.2	L	2	1	0.997689	WGBS_WGS
4615_NeuN	CTL	NeuN	M	49	HSB	15	7.2	L	2	2	0.996632	WGBS_RNAseq_WGS
4615_Olig2	CTL	OLIG2	M	49	HSB	15	7.2	L	2	2	0.998285	WGBS_RNAseq_WGS
4730_NeuN	SZ	NeuN	F	32	HSB	12.3	6.7	L	1	2	0.998	WGBS_RNAseq_WGS
4730_Olig2	SZ	OLIG2	F	32	HSB	12.3	6.7	L	1	2	0.998	WGBS_WGS
4804_NeuN	SZ	NeuN	M	61	HSB	28	5.8	L	3	3	0.995023	WGBS_RNAseq_WGS
4804_Olig2	SZ	OLIG2	M	61	HSB	28	5.8	L	3	3	0.996585	WGBS_RNAseq_WGS
AN03398_NeuN	CTL	NeuN	F	75	HBTC	12.1	5.1	L	3	2	NA	WGBS_RNAseq_WGS
AN03398_Olig2	CTL	OLIG2	F	75	HBTC	12.1	5.1	L	3	2	0.996914	WGBS_RNAseq_WGS
AN05483_NeuN	CTL	NeuN	M	66	HBTC	16.97	6.5	L	3	2	0.998656	WGBS_RNAseq_WGS
AN05483_Olig2	CTL	OLIG2	M	66	HBTC	16.97	6.5	L	3	2	0.998165	WGBS_RNAseq_WGS
AN09634_NeuN	SZ	NeuN	M	26	HBTC	16	8	R	1	2	0.997	WGBS_RNAseq_WGS
AN09634_Olig2	SZ	OLIG2	M	26	HBTC	16	8	R	1	2	0.997	WGBS_WGS
AN10090_NeuN	CTL	NeuN	M	52	HBTC	13.12	6.6	R	2	2	0.99175	WGBS_RNAseq_WGS
AN10090_Olig2	CTL	OLIG2	M	52	HBTC	13.12	6.6	R	2	2	0.997691	WGBS_RNAseq_WGS
AN15240_NeuN	CTL	NeuN	F	36	HBTC	18.08	7.9	L	1	2	0.970621	WGBS_RNAseq_WGS
AN15240_Olig2	CTL	OLIG2	F	36	HBTC	18.08	7.9	L	1	2	0.996284	WGBS_RNAseq_WGS
AN15472_NeuN	CTL	NeuN	M	57	HBTC	18.15	5.1	L	2	2	NA	RNAseq
AN16799_NeuN	CTL	NeuN	M	43	HBTC	14.68	5.8	R	2	2	0.935224	WGBS_RNAseq_WGS
AN16799_Olig2	CTL	OLIG2	M	43	HBTC	14.68	5.8	R	2	2	0.99664	WGBS_RNAseq_WGS
AN17799_NeuN	SZ	NeuN	F	56	HBTC	10.5	6.1	L	2	1	0.996009	WGBS_RNAseq_WGS
AN17799_Olig2	SZ	OLIG2	F	56	HBTC	10.5	6.1	L	2	1	0.998355	WGBS_RNAseq_WGS
AN18099_NeuN	SZ	NeuN	M	66	HBTC	16.47	5.1	L	3	2	0.997	WGBS_RNAseq_WGS
AN18099_Olig2	SZ	OLIG2	M	66	HBTC	16.47	5.1	L	3	2	0.996	WGBS_RNAseq_WGS
Miami0001_NeuN	CTL	NeuN	M	25	Miami	16.3	8.1	R	1	2	0.942036	WGBS_RNAseq_WGS
Miami0001_Olig2	CTL	OLIG2	M	25	Miami	16.3	8.1	R	1	2	0.986554	WGBS_RNAseq_WGS
Miami0002_NeuN	CTL	NeuN	M	55	Miami	9.5	6.2	L	2	1	NA	RNAseq

## Sheet: Table S4.celltypeDMR_enhancer
	RoadMap chromHMM tissue info			Tissue Grouping	Enhancer count & enrichment
	EID	mnemonic	Name	Classification	Counts	Enrichment	P-value
1	E001	ESC.I3	ES-I3 Cells	ESC and derived	33256	2.56391	< 0.01
2	E002	ESC.WA7	ES-WA7 Cells	ESC and derived	33847	2.57386	< 0.01
3	E003	ESC.H1	H1 Cells	ESC and derived	28475	2.6408	< 0.01
4	E004	ESDR.H1.BMP4.MESO	H1 BMP4 Derived Mesendoderm Cultured Cells	ESC and derived	30459	2.61103	< 0.01
5	E005	ESDR.H1.BMP4.TROP	H1 BMP4 Derived Trophoblast Cultured Cells	ESC and derived	31640	2.4387	< 0.01
6	E006	ESDR.H1.MSC	H1 Derived Mesenchymal Stem Cells	ESC and derived	33792	2.56047	< 0.01
7	E007	ESDR.H1.NEUR.PROG	H1 Derived Neuronal Progenitor Cultured Cells	ESC and derived	36313	2.84556	< 0.01
8	E008	ESC.H9	H9 Cells	ESC and derived	32807	2.57509	< 0.01
9	E009	ESDR.H9.NEUR.PROG	H9 Derived Neuronal Progenitor Cultured Cells	ESC and derived	30925	3.26002	< 0.01
10	E010	ESDR.H9.NEUR	H9 Derived Neuron Cultured Cells	ESC and derived	27888	3.44947	< 0.01
11	E011	ESDR.CD184.ENDO	hESC Derived CD184+ Endoderm Cultured Cells	ESC and derived	37155	2.8386	< 0.01
12	E012	ESDR.CD56.ECTO	hESC Derived CD56+ Ectoderm Cultured Cells	ESC and derived	36871	2.94017	< 0.01
13	E013	ESDR.CD56.MESO	hESC Derived CD56+ Mesoderm Cultured Cells	ESC and derived	40938	2.88821	< 0.01
14	E014	ESC.HUES48	HUES48 Cells	ESC and derived	30671	2.60312	< 0.01
15	E015	ESC.HUES6	HUES6 Cells	ESC and derived	30048	2.59059	< 0.01
16	E016	ESC.HUES64	HUES64 Cells	ESC and derived	28620	2.65801	< 0.01
17	E017	LNG.IMR90	IMR90 fetal lung fibroblasts Cell Line	Other	28525	2.6773	< 0.01
18	E018	IPSC.15b	iPS-15b Cells	iPSC	34966	2.49583	< 0.01
19	E019	IPSC.18	iPS-18 Cells	iPSC	30225	2.60916	< 0.01
20	E020	IPSC.20B	iPS-20b Cells	iPSC	32298	2.54019	< 0.01
21	E021	IPSC.DF.6.9	iPS DF 6.9 Cells	iPSC	27117	2.71796	< 0.01
22	E022	IPSC.DF.19.11	iPS DF 19.11 Cells	iPSC	32613	2.57455	< 0.01
23	E023	FAT.MSC.DR.ADIP	Mesenchymal Stem Cell Derived Adipocyte Cultured Cells	Mesench	40275	2.32657	< 0.01
24	E024	ESC.4STAR	ES-UCSF4 Cells	ESC and derived	31280	2.79638	< 0.01
25	E025	FAT.ADIP.DR.MSC	Adipose Derived Mesenchymal Stem Cell Cultured Cells	Mesench	38374	2.41347	< 0.01
26	E026	STRM.MRW.MSC	Bone Marrow Derived Cultured Mesenchymal Stem Cells	Mesench	33685	2.4946	< 0.01
27	E027	BRST.MYO	Breast Myoepithelial Primary Cells	Epithelial	40344	2.60813	< 0.01
28	E028	BRST.HMEC.35	Breast variant Human Mammary Epithelial Cells (vHMEC)	Epithelial	32865	2.34787	< 0.01
29	E029	BLD.CD14.PC	Primary monocytes from peripheral blood	Blood & HSC	21921	1.86857	< 0.01
30	E030	BLD.CD15.PC	Primary neutrophils from peripheral blood	Blood & HSC	26862	1.75631	< 0.01
31	E031	BLD.CD19.CPC	Primary B cells from cord blood	Blood & HSC	26453	1.86006	< 0.01
32	E032	BLD.CD19.PPC	Primary B cells from peripheral blood	Blood & HSC	22377	1.8546	< 0.01
33	E033	BLD.CD3.CPC	Primary T cells from cord blood	Blood & HSC	25815	1.92652	< 0.01
34	E034	BLD.CD3.PPC	Primary T cells from peripheral blood	Blood & HSC	21286	1.9771	< 0.01
35	E035	BLD.CD34.PC	Primary hematopoietic stem cells	Blood & HSC	27894	1.95354	< 0.01
36	E036	BLD.CD34.CC	Primary hematopoietic stem cells short term culture	Blood & HSC	26956	1.97497	< 0.01
37	E037	BLD.CD4.MPC	Primary T helper memory cells from peripheral blood 2	Blood & HSC	21555	1.88658	< 0.01
38	E038	BLD.CD4.NPC	Primary T helper naive cells from peripheral blood	Blood & HSC	21463	1.88355	< 0.01
39	E039	BLD.CD4.CD25M.CD45RA.NPC	Primary T helper naive cells from peripheral blood	Blood & HSC	20995	1.8732	< 0.01
40	E040	BLD.CD4.CD25M.CD45RO.MPC	Primary T helper memory cells from peripheral blood 1	Blood & HSC	20931	1.87683	< 0.01
41	E041	BLD.CD4.CD25M.IL17M.PL.TPC	Primary T helper cells PMA-I stimulated	Blood & HSC	21234	1.84652	< 0.01
42	E042	BLD.CD4.CD25M.IL17P.PL.TPC	Primary T helper 17 cells PMA-I stimulated	Blood & HSC	20877	1.8622	< 0.01
43	E043	BLD.CD4.CD25M.TPC	Primary T helper cells from peripheral blood	Blood & HSC	20425	1.8833	< 0.01
44	E044	BLD.CD4.CD25.CD127M.TREGPC	Primary T regulatory cells from peripheral blood	Blood & HSC	21518	1.86933	< 0.01
45	E045	BLD.CD4.CD25I.CD127.TMEMPC	Primary T cells effector/memory enriched from peripheral blood	Blood & HSC	21332	1.85584	< 0.01
46	E046	BLD.CD56.PC	Primary Natural Killer cells from peripheral blood	Blood & HSC	20295	1.89458	< 0.01
47	E047	BLD.CD8.NPC	Primary T CD8+ naive cells from peripheral blood	Blood & HSC	20351	1.90708	< 0.01
48	E048	BLD.CD8.MPC	Primary T CD8+ memory cells from peripheral blood	Blood & HSC	21441	1.90372	< 0.01
49	E049	STRM.CHON.MRW.DR.MSC	Mesenchymal Stem Cell Derived Chondrocyte Cultured Cells	Mesench	33818	2.52372	< 0.01
50	E050	BLD.MOB.CD34.PC.F	Primary hematopoietic stem cells G-CSF-mobilized Female	Blood & HSC	27727	2.03618	< 0.01
51	E051	BLD.MOB.CD34.PC.M	Primary hematopoietic stem cells G-CSF-mobilized Male	Blood & HSC	26755	2.05093	< 0.01
52	E052	MUS.SAT	Muscle Satellite Cultured Cells	Muscle	34799	2.52343	< 0.01
53	E053	BRN.CRTX.DR.NRSPHR	Cortex derived primary cultured neurospheres	Neurosph	39811	3.95858	< 0.01
54	E054	BRN.GANGEM.DR.NRSPHR	Ganglion Eminence derived primary cultured neurospheres	Neurosph	45059	4.11795	< 0.01
55	E055	SKIN.PEN.FRSK.FIB.01	Foreskin Fibroblast Primary Cells skin01	Epithelial	37128	2.23021	< 0.01
56	E056	SKIN.PEN.FRSK.FIB.02	Foreskin Fibroblast Primary Cells skin02	Epithelial	37664	2.16891	< 0.01
57	E057	SKIN.PEN.FRSK.KER.02	Foreskin Keratinocyte Primary Cells skin02	Epithelial	30256	2.26718	< 0.01
58	E058	SKIN.PEN.FRSK.KER.03	Foreskin Keratinocyte Primary Cells skin03	Epithelial	28080	2.33229	< 0.01
59	E059	SKIN.PEN.FRSK.MEL.01	Foreskin Melanocyte Primary Cells skin01	Epithelial	38538	2.63655	< 0.01
60	E061	SKIN.PEN.FRSK.MEL.03	Foreskin Melanocyte Primary Cells skin03	Epithelial	35769	2.88844	< 0.01
61	E062	BLD.PER.MONUC.PC	Primary mononuclear cells from peripheral blood	Blood & HSC	24389	2.02011	< 0.01
62	E063	FAT.ADIP.NUC	Adipose Nuclei	Other	38126	2.59703	< 0.01
63	E065	VAS.AOR	Aorta	Heart	26310	2.89973	< 0.01
64	E066	LIV.ADLT	Liver	Other	34312	2.45573	< 0.01
65	E067	BRN.ANG.GYR	Brain Angular Gyrus	Brain	58323	4.07973	< 0.01
66	E068	BRN.ANT.CAUD	Brain Anterior Caudate	Brain	58281	3.85294	< 0.01
67	E069	BRN.CING.GYR	Brain Cingulate Gyrus	Brain	59679	3.82213	< 0.01
68	E070	BRN.GRM.MTRX	Brain Germinal Matrix	Brain	44752	4.01152	< 0.01
69	E071	BRN.HIPP.MID	Brain Hippocampus Middle	Brain	55696	3.74399	< 0.01
70	E072	BRN.INF.TMP	Brain Inferior Temporal Lobe	Brain	61632	4.00195	< 0.01
71	E073	BRN.DL.PRFRNTL.CRTX	Brain_Dorsolateral_Prefrontal_Cortex	Brain	61403	3.79442	< 0.01
72	E074	BRN.SUB.NIG	Brain Substantia Nigra	Brain	56408	3.61034	< 0.01
73	E075	GI.CLN.MUC	Colonic Mucosa	Digestive	29793	2.49013	< 0.01
74	E076	GI.CLN.SM.MUS	Colon Smooth Muscle	Muscle	38777	2.83309	< 0.01
75	E077	GI.DUO.MUC	Duodenum Mucosa	Digestive	32323	2.38458	< 0.01
76	E078	GI.DUO.SM.MUS	Duodenum Smooth Muscle	Muscle	40121	2.72075	< 0.01
77	E079	GI.ESO	Esophagus	Digestive	29112	2.56003	< 0.01
78	E080	ADRL.GLND.FET	Fetal Adrenal Gland	Other	37488	2.55562	< 0.01
79	E081	BRN.FET.M	Fetal Brain Male	Brain	44979	3.87113	< 0.01
80	E082	BRN.FET.F	Fetal Brain Female	Brain	42137	4.63187	< 0.01
81	E083	HRT.FET	Fetal Heart	Heart	39849	2.78721	< 0.01
82	E084	GI.L.INT.FET	Fetal Intestine Large	Digestive	29296	2.40361	< 0.01
83	E085	GI.S.INT.FET	Fetal Intestine Small	Digestive	29044	2.40722	< 0.01
84	E086	KID.FET	Fetal Kidney	Other	36749	3.07141	< 0.01
85	E087	PANC.ISLT	Pancreatic Islets	Other	30974	3.42375	< 0.01
86	E088	LNG.FET	Fetal Lung	Other	37797	3.03418	< 0.01
87	E089	MUS.TRNK.FET	Fetal Muscle Trunk	Muscle	36124	2.74209	< 0.01
88	E090	MUS.LEG.FET	Fetal Muscle Leg	Muscle	35364	2.71985	< 0.01
89	E091	PLCNT.FET	Placenta	Other	33305	2.4019	< 0.01
90	E092	GI.STMC.FET	Fetal Stomach	Digestive	38149	2.56438	< 0.01
91	E093	THYM.FET	Fetal Thymus	Other	26609	2.05684	< 0.01
92	E094	GI.STMC.GAST	Gastric	Digestive	26143	2.59289	< 0.01
93	E095	HRT.VENT.L	Left Ventricle	Heart	29442	2.88079	< 0.01
94	E096	LNG	Lung	Other	35346	2.53198	< 0.01
95	E097	OVRY	Ovary	Other	30023	2.98041	< 0.01
96	E098	PANC	Pancreas	Other	25872	2.65355	< 0.01
97	E099	PLCNT.AMN	Placenta Amnion	Other	33413	2.40165	< 0.01
98	E100	MUS.PSOAS	Psoas Muscle	Muscle	28982	2.82167	< 0.01
99	E101	GI.RECT.MUC.29	Rectal Mucosa Donor 29	Digestive	29268	2.42859	< 0.01
100	E102	GI.RECT.MUC.31	Rectal Mucosa Donor 31	Digestive	29421	2.37831	< 0.01
101	E103	GI.RECT.SM.MUS	Rectal Smooth Muscle	Muscle	35241	2.72286	< 0.01
102	E104	HRT.ATR.R	Right Atrium	Heart	27530	3.01715	< 0.01
103	E105	HRT.VNT.R	Right Ventricle	Heart	35367	2.85807	< 0.01
104	E106	GI.CLN.SIG	Sigmoid Colon	Digestive	30469	2.4008	< 0.01
105	E107	MUS.SKLT.M	Skeletal Muscle Male	Muscle	39363	2.61642	< 0.01
106	E108	MUS.SKLT.F	Skeletal Muscle Female	Muscle	39213	2.62	< 0.01
107	E109	GI.S.INT	Small Intestine	Digestive	31133	2.32727	< 0.01
108	E110	GI.STMC.MUC	Stomach Mucosa	Digestive	34822	2.37932	< 0.01
109	E111	GI.STMC.MUS	Stomach Smooth Muscle	Muscle	37697	2.78854	< 0.01
110	E112	THYM	Thymus	Other	25274	2.09865	< 0.01
111	E113	SPLN	Spleen	Other	34469	2.26591	< 0.01
112	E114	LNG.A549.ETOH002.CNCR	A549 EtOH 0.02pct Lung Carcinoma Cell Line	Other	28656	2.35795	< 0.01
113	E115	BLD.DND41.CNCR	Dnd41 TCell Leukemia Cell Line	Blood & HSC	25009	2.11228	< 0.01
114	E116	BLD.GM12878	GM12878 Lymphoblastoid Cells	Blood & HSC	26328	1.96327	< 0.01
115	E117	CRVX.HELAS3.CNCR	HeLa-S3 Cervical Carcinoma Cell Line	Other	29973	2.25002	< 0.01
116	E118	LIV.HEPG2.CNCR	HepG2 Hepatocellular Carcinoma Cell Line	Other	27929	2.26505	< 0.01
117	E119	BRST.HMEC	HMEC Mammary Epithelial Primary Cells	Epithelial	27095	2.30668	< 0.01
118	E120	MUS.HSMM	HSMM Skeletal Muscle Myoblasts Cells	Muscle	29909	2.72403	< 0.01
119	E121	MUS.HSMMT	HSMM cell derived Skeletal Muscle Myotubes Cells	Muscle	36311	2.67228	< 0.01
120	E122	VAS.HUVEC	HUVEC Umbilical Vein Endothelial Primary Cells	Epithelial	26295	2.62756	< 0.01
121	E123	BLD.K562.CNCR	K562 Leukemia Cells	Blood & HSC	26482	2.22041	< 0.01
122	E124	BLD.CD14.MONO	Monocytes-CD14+ RO01746 Primary Cells	Blood & HSC	26090	1.87124	< 0.01
123	E125	BRN.NHA	NH-A Astrocytes Primary Cells	Brain	31981	2.62304	< 0.01
124	E126	SKIN.NHDFAD	NHDF-Ad Adult Dermal Fibroblast Primary Cells	Epithelial	31804	2.61868	< 0.01
125	E127	SKIN.NHEK	NHEK-Epidermal Keratinocyte Primary Cells	Epithelial	27982	2.29525	< 0.01
126	E128	LNG.NHLF	NHLF Lung Fibroblast Primary Cells	Other	31856	2.60069	< 0.01
127	E129	BONE.OSTEO	Osteoblast Primary Cells	Other	34521	2.50413	< 0.01

## Sheet: Table s5.Cell-Type DEG
Gene	logFC	AveExpr	t	P.Value	adj.P.Val	B	Bonf
CYP2J2	6.60349	3.28337	77.0856	2.27673e-45	1.90062e-41	92.7448	1.90062e-41
NCKAP5	5.66081	6.45973	67.7279	4.02115e-43	1.11895e-39	87.9103	3.35685e-39
RFTN2	6.89531	3.93434	67.7464	3.97765e-43	1.11895e-39	87.8451	3.32054e-39
S100B	5.94015	3.12342	65.8668	1.22329e-42	2.553e-39	86.8787	1.0212e-38
SEPP1	6.59388	3.39333	65.2685	1.7609e-42	2.93999e-39	86.5589	1.47e-38
ST18	8.01583	5.62708	63.7469	4.5135e-42	6.27979e-39	85.6008	3.76787e-38
SLCO1A2	7.71894	4.5644	62.6593	8.96632e-42	8.91093e-39	85.0194	7.48508e-38
SH3TC2	7.30545	4.22569	62.6093	9.25663e-42	8.91093e-39	84.9344	7.72744e-38
CLDN11	6.62118	4.14083	62.551	9.60689e-42	8.91093e-39	84.9181	8.01983e-38
ZIC1	4.87905	2.70253	62.1828	1.21575e-41	1.01491e-38	84.6251	1.01491e-37
RTKN	6.15337	3.29923	61.6062	1.76264e-41	1.33768e-38	84.3204	1.47145e-37
HEPACAM	6.54661	4.16608	58.9336	1.03205e-40	7.17966e-38	82.6613	8.61559e-37
LRP4	6.78559	4.47639	57.3467	3.06008e-40	1.96504e-37	81.623	2.55456e-36
RASSF2	6.11017	4.10372	56.8102	4.44829e-40	2.65245e-37	81.3138	3.71344e-36
VRK2	5.73337	3.14732	56.5816	5.22251e-40	2.9065e-37	81.1201	4.35975e-36
RHBDL2	5.02263	2.5657	55.9273	8.29598e-40	4.32843e-37	80.6691	6.92549e-36
REST	5.86311	3.15077	55.7649	9.31343e-40	4.57344e-37	80.5943	7.77485e-36
SRRM3	-5.1473	7.03682	-55.3257	1.27554e-39	5.91565e-37	80.2478	1.06482e-35
TMEM144	5.41942	6.5368	54.5036	2.3132e-39	1.01635e-36	79.6721	1.93106e-35
ZCCHC24	6.15029	3.56157	54.3496	2.58849e-39	1.08044e-36	79.5586	2.16087e-35
FOLH1	5.89736	3.09356	54.2099	2.86737e-39	1.12879e-36	79.5083	2.39368e-35
ICOSLG	6.4696	3.74023	54.1598	2.97476e-39	1.12879e-36	79.4239	2.48333e-35
NDRG2	6.60248	4.61378	52.8049	8.1403e-39	2.95457e-36	78.4814	6.79552e-35
PON2	6.08582	3.34485	51.6281	1.99206e-38	6.92905e-36	77.6194	1.66297e-34
ABCA8	8.01956	4.59333	51.3946	2.38479e-38	7.93415e-36	77.4482	1.99083e-34
BCAS1	7.60845	5.26116	51.3486	2.47111e-38	7.93415e-36	77.3858	2.06288e-34
SRRM4	-5.69995	7.05893	-51.1995	2.77348e-38	8.57519e-36	77.2228	2.3153e-34
DNAH17	6.45838	3.61864	50.7013	4.08795e-38	1.21879e-35	76.8363	3.41262e-34
OPALIN	7.12684	4.4857	50.434	5.04196e-38	1.45139e-35	76.7014	4.20903e-34
SLC31A2	5.18374	4.2826	50.2013	6.0571e-38	1.68549e-35	76.4998	5.05647e-34
C10orf90	6.64745	3.97273	50.031	6.93113e-38	1.86649e-35	76.3782	5.78611e-34
MYO15B	6.28306	4.01647	49.9472	7.40702e-38	1.93231e-35	76.2863	6.18338e-34
PXK	4.03139	7.83948	49.0082	1.57186e-37	3.97634e-35	75.6189	1.31219e-33
USP54	3.53464	7.40037	48.7408	1.95243e-37	4.7938e-35	75.3924	1.62989e-33
TMEM123	5.5988	3.18364	48.0844	3.34079e-37	7.96826e-35	74.8807	2.78889e-33
HHIP	7.17116	4.79408	47.8665	3.99933e-37	9.02336e-35	74.6711	3.33864e-33
GPIHBP1	4.59675	2.39103	47.8763	3.96717e-37	9.02336e-35	74.6648	3.31179e-33
KCNJ10	6.29476	3.49164	47.6257	4.88327e-37	1.07278e-34	74.479	4.07655e-33
PPAP2C	4.72178	2.4959	47.5336	5.27247e-37	1.12858e-34	74.3629	4.40145e-33
MTUS1	3.71534	6.82229	46.1728	1.6641e-36	3.47297e-34	73.2806	1.38919e-32
DOCK1	7.30692	4.85892	45.9834	1.95793e-36	3.98653e-34	73.1492	1.63448e-32
ARHGAP23	3.45969	6.39414	45.9363	2.03893e-36	4.05261e-34	73.0761	1.70209e-32
DOCK5	7.32608	6.16801	45.8557	2.18541e-36	4.14631e-34	73.0254	1.82438e-32
CABP1	-4.97721	6.89635	-45.8733	2.15248e-36	4.14631e-34	72.9884	1.79689e-32
FRMD4B	5.89418	5.67902	45.8241	2.24587e-36	4.16635e-34	72.9667	1.87486e-32
PTGDS	5.35523	5.73152	45.7732	2.34674e-36	4.25882e-34	72.9386	1.95906e-32
KIF13B	3.48862	7.62564	45.494	2.98904e-36	5.30905e-34	72.6964	2.49525e-32
UGT8	7.10708	4.18555	45.3889	3.2752e-36	5.69612e-34	72.6429	2.73414e-32
LDB3	5.32838	5.11442	45.233	3.75201e-36	6.3922e-34	72.4926	3.13218e-32
SPP1	5.99326	3.22358	44.9262	4.91014e-36	8.19797e-34	72.2459	4.09899e-32
TXNIP	5.73383	3.75962	44.683	6.0841e-36	9.95884e-34	71.9975	5.07901e-32
AIF1L	6.07577	3.32781	44.2903	8.62281e-36	1.38429e-33	71.6811	7.19832e-32
KIAA1755	6.89849	3.98084	43.9929	1.12503e-35	1.77203e-33	71.4223	9.39175e-32
CPM	6.00857	3.72077	43.4607	1.81881e-35	2.81175e-33	70.943	1.51834e-31
ENPP2	7.21267	4.77235	43.363	1.98776e-35	3.01706e-33	70.8522	1.65938e-31
KALRN	-4.08526	9.29335	-43.3057	2.09429e-35	3.12198e-33	70.7907	1.74831e-31
MEGF10	5.3126	4.80437	43.1874	2.33289e-35	3.38994e-33	70.6843	1.94749e-31
GLUL	4.67932	7.03969	43.1769	2.35525e-35	3.38994e-33	70.6795	1.96617e-31
AASS	5.28128	3.36011	43.1272	2.46487e-35	3.48758e-33	70.6285	2.05767e-31
PLEKHH1	4.65875	8.39025	43.0928	2.54354e-35	3.53891e-33	70.6144	2.12334e-31
KCNH8	6.93319	5.07479	42.9931	2.78707e-35	3.81418e-33	70.5124	2.32665e-31
GPSM2	4.62537	4.57191	42.9129	3.00006e-35	4.03943e-33	70.4239	2.50445e-31
PIP4K2A	4.20302	6.42658	42.8125	3.29024e-35	4.30677e-33	70.3584	2.74669e-31
CHD7	5.09803	6.85773	42.7899	3.3596e-35	4.31476e-33	70.3371	2.8046e-31
PRIMA1	4.95902	2.65746	42.8087	3.30179e-35	4.30677e-33	70.3352	2.75633e-31
MICAL2	-3.59977	7.31414	-42.6657	3.76757e-35	4.76541e-33	70.2064	3.14517e-31
SEPT4	3.38775	7.38967	42.5333	4.25875e-35	5.30628e-33	70.0853	3.55521e-31
GPR37L1	5.15925	2.83975	42.1671	5.9882e-35	7.35139e-33	69.765	4.99895e-31
GLDN	4.19254	6.27062	41.9849	7.10242e-35	8.59289e-33	69.5783	5.9291e-31
HIPK2	3.54436	7.66799	41.6357	9.86967e-35	1.17703e-32	69.2619	8.2392e-31
FAM114A1	4.98602	2.95203	41.539	1.08165e-34	1.27177e-32	69.1708	9.02957e-31
CLMN	4.4074	7.48567	41.4959	1.1268e-34	1.28928e-32	69.1443	9.40656e-31
C4orf50	-4.47671	4.44845	-41.4953	1.12742e-34	1.28928e-32	69.1008	9.41173e-31
SLC1A3	6.52517	4.342	41.213	1.47506e-34	1.64416e-32	68.8733	1.23138e-30
CD22	7.39085	4.83607	41.2115	1.47714e-34	1.64416e-32	68.872	1.23312e-30
RAPGEF3	4.14469	6.23729	41.1296	1.59757e-34	1.7548e-32	68.782	1.33365e-30
PTPRN	-4.25562	4.89807	-40.9028	1.98596e-34	2.15309e-32	68.548	1.65788e-30
EFHD1	5.11726	3.14101	40.8529	2.08372e-34	2.23012e-32	68.5184	1.73949e-30
ASPA	7.10768	4.06985	40.799	2.19482e-34	2.31929e-32	68.48	1.83224e-30
KANK1	5.36935	5.46498	40.7195	2.36986e-34	2.47295e-32	68.3992	1.97836e-30
DLGAP2	-4.82769	6.07682	-40.4598	3.04838e-34	3.14171e-32	68.1249	2.54479e-30
QKI	3.98448	8.37976	40.2059	3.90474e-34	3.97521e-32	67.9016	3.25968e-30
COL9A2	7.00362	3.92928	40.1926	3.95592e-34	3.9788e-32	67.8887	3.3024e-30
FAM107B	6.5744	4.36167	40.1156	4.26545e-34	4.23904e-32	67.8205	3.5608e-30
PHLDB1	4.65474	7.94402	40.097	4.34429e-34	4.2666e-32	67.8006	3.62661e-30
SCD	5.38827	5.62559	39.9899	4.82583e-34	4.68442e-32	67.6937	4.0286e-30
XAF1	5.46557	3.01865	39.9134	5.20295e-34	4.99244e-32	67.6176	4.34343e-30
FRYL	2.49243	8.10268	39.5932	7.14072e-34	6.77395e-32	67.3056	5.96107e-30
RNF220	3.78695	6.95713	39.4523	8.21493e-34	7.70542e-32	67.1644	6.85782e-30
S1PR5	4.41742	2.30176	39.4165	8.51327e-34	7.89653e-32	67.1249	7.10688e-30
MBP	5.39303	8.93189	39.4036	8.62303e-34	7.91045e-32	67.1229	7.19851e-30
NKX6-2	5.16557	2.77054	39.3817	8.81395e-34	7.9977e-32	67.0951	7.35789e-30
BOK	4.67452	3.53716	39.2994	9.56844e-34	8.58896e-32	67.0139	7.98774e-30
ABCA2	3.36257	8.62162	39.2189	1.03713e-33	9.21058e-32	66.932	8.65795e-30
RDX	2.36447	7.22753	39.1021	1.16601e-33	1.02461e-31	66.8133	9.73384e-30
TSPAN15	5.37401	3.34078	39.0217	1.2641e-33	1.09518e-31	66.7351	1.05527e-29
CNTN2	3.80262	7.71097	39.0151	1.27255e-33	1.09518e-31	66.7346	1.06232e-29
PIEZO2	5.24801	5.97283	38.9323	1.38324e-33	1.17829e-31	66.6443	1.15473e-29
TRANK1	-4.2682	7.39482	-38.8738	1.46736e-33	1.23653e-31	66.589	1.22495e-29
CD9	5.28942	2.91273	38.8645	1.48122e-33	1.23653e-31	66.5705	1.23653e-29
SH3BP4	5.06315	3.00453	38.8183	1.55205e-33	1.28282e-31	66.5277	1.29565e-29
ERBB2IP	2.7838	7.53336	38.808	1.56825e-33	1.28351e-31	66.5225	1.30918e-29
PHLPP1	3.49211	6.38982	38.6186	1.90044e-33	1.54028e-31	66.3273	1.58648e-29
SEMA6A	3.64584	6.67639	38.5563	2.02471e-33	1.62522e-31	66.2705	1.69023e-29
MYO10	5.10011	6.24616	38.52	2.1009e-33	1.67031e-31	66.2347	1.75383e-29
DOCK10	3.93315	7.59526	38.3502	2.49852e-33	1.9677e-31	66.0607	2.08577e-29
SLC44A1	2.64621	8.04699	38.3286	2.55437e-33	1.99289e-31	66.0358	2.13239e-29
TMC6	6.085	3.33988	38.2036	2.90355e-33	2.24382e-31	65.9096	2.42389e-29
ITGA2	6.20862	3.66157	38.1949	2.92975e-33	2.24382e-31	65.9054	2.44576e-29
PARP14	4.63272	3.16913	38.0781	3.30367e-33	2.50718e-31	65.7802	2.7579e-29
SMIM5	4.97527	2.56355	38.0265	3.48407e-33	2.62027e-31	65.7249	2.9085e-29
ATP10B	6.38627	3.69632	37.9151	3.90875e-33	2.91341e-31	65.6186	3.26302e-29
TBC1D30	-3.15336	5.11213	-37.8101	4.35765e-33	3.21926e-31	65.4952	3.63776e-29
ZBTB20	3.68784	5.89837	37.7193	4.78858e-33	3.50659e-31	65.415	3.99751e-29
R3HDM1	-3.25162	9.14883	-37.6323	5.24207e-33	3.80529e-31	65.3259	4.37608e-29
FGFR2	4.15972	5.90165	37.5426	5.7562e-33	4.14248e-31	65.2307	4.80527e-29
RBFOX2	-2.42218	7.97905	-37.5145	5.92734e-33	4.22918e-31	65.2011	4.94814e-29
MAP4K4	2.40075	9.59567	37.4781	6.15744e-33	4.31952e-31	65.1626	5.14023e-29
SHANK2	-3.65348	6.86911	-37.4859	6.10696e-33	4.31952e-31	65.1524	5.09809e-29
SH3D19	2.86945	6.5556	37.2352	7.94391e-33	5.52631e-31	64.9087	6.63158e-29
CARNS1	6.81462	4.56005	37.143	8.75383e-33	6.03942e-31	64.8105	7.30769e-29
SPATA13	4.97973	4.45863	37.1151	9.01523e-33	6.16878e-31	64.7823	7.52592e-29
CNDP1	7.62336	4.67323	37.0724	9.43094e-33	6.37135e-31	64.7399	7.87295e-29
ADAM11	-3.2502	5.01178	-37.0691	9.46391e-33	6.37135e-31	64.7171	7.90047e-29
NDE1	5.87722	5.23649	37.014	1.00309e-32	6.69901e-31	64.6769	8.37377e-29
NDRG1	3.12108	6.25977	36.8974	1.13499e-32	7.51978e-31	64.5541	9.47492e-29
DPF3	2.86023	6.3974	36.5758	1.59899e-32	1.05105e-30	64.2056	1.33484e-28
ANLN	6.15567	5.92976	36.5517	1.64075e-32	1.06893e-30	64.1871	1.3697e-28
PLD1	4.58748	4.87665	36.5454	1.6518e-32	1.06893e-30	64.1734	1.37893e-28
DOCK6	3.98108	2.86279	36.244	2.28367e-32	1.46647e-30	63.8546	1.90641e-28
PTPRZ1	3.998	6.4766	36.2008	2.39286e-32	1.52485e-30	63.8106	1.99756e-28
UNC13A	-3.63527	8.03501	-36.1887	2.42436e-32	1.53322e-30	63.7969	2.02385e-28
SP110	5.46034	3.44849	36.1698	2.47432e-32	1.55306e-30	63.7762	2.06556e-28
RGS3	4.18827	3.44895	36.1047	2.65499e-32	1.65402e-30	63.7018	2.21638e-28
ADAMTS4	6.15956	4.08119	36.0557	2.79979e-32	1.73131e-30	63.6538	2.33726e-28
CORO6	-4.02258	5.05544	-36.0209	2.90744e-32	1.77795e-30	63.6146	2.42713e-28
PLEKHB1	5.02314	3.14508	36.0176	2.91782e-32	1.77795e-30	63.6126	2.4358e-28
ACSS1	5.41115	3.83127	35.9935	2.99541e-32	1.81201e-30	63.5862	2.50057e-28
PRUNE2	2.36907	8.91574	35.9721	3.06576e-32	1.84122e-30	63.5627	2.5593e-28
CLIC4	5.22031	4.06166	35.9572	3.11583e-32	1.85793e-30	63.547	2.6011e-28
MOBP	6.2637	7.36258	35.7646	3.84375e-32	2.2597e-30	63.3374	3.20876e-28
PMP2	5.49714	3.24192	35.7646	3.84376e-32	2.2597e-30	63.3373	3.20877e-28
OLIG2	4.46172	2.36761	35.7475	3.91606e-32	2.2861e-30	63.3186	3.26912e-28
STXBP5L	-3.4575	7.0242	-35.7063	4.09673e-32	2.37496e-30	63.271	3.41995e-28
EFS	5.08046	2.72457	35.5894	4.65643e-32	2.68082e-30	63.1454	3.88718e-28
PDE8A	3.24569	6.62956	35.5605	4.80656e-32	2.7483e-30	63.1142	4.01252e-28
SLC45A3	4.64635	2.42471	35.5466	4.881e-32	2.77188e-30	63.0982	4.07466e-28
PRR18	5.64515	3.29848	35.5137	5.06078e-32	2.85456e-30	63.0627	4.22474e-28
NEK3	5.70164	4.88666	35.38	5.86408e-32	3.28546e-30	62.9146	4.89533e-28
TANC1	4.13166	5.27037	35.3621	5.98066e-32	3.32415e-30	62.8952	4.99265e-28
LRP2	6.93093	4.9451	35.3573	6.01277e-32	3.32415e-30	62.8896	5.01946e-28
SLC4A10	-3.9149	7.27196	-35.3248	6.23268e-32	3.42305e-30	62.8548	5.20304e-28
PDE1C	2.45122	8.49903	35.1869	7.26128e-32	3.96191e-30	62.7017	6.06172e-28
SGK2	4.83519	2.9461	35.1786	7.32838e-32	3.97255e-30	62.6928	6.11773e-28
ERBB3	6.94131	5.03926	35.1573	7.50361e-32	4.0413e-30	62.6686	6.26401e-28
HOOK1	-3.77766	5.64575	-35.0554	8.40384e-32	4.49713e-30	62.5556	7.01552e-28
HIP1	4.33953	6.02739	35.0473	8.47993e-32	4.50894e-30	62.5469	7.07904e-28
CACNA1B	-5.14279	6.48369	-35.0093	8.8463e-32	4.67398e-30	62.5051	7.38489e-28
MOG	7.38516	4.71124	34.9254	9.71529e-32	5.10083e-30	62.4103	8.11033e-28
CTNNA3	6.33418	4.33208	34.8835	1.01812e-31	5.31205e-30	62.3642	8.49928e-28
NPM2	-3.78861	5.10169	-34.8692	1.03456e-31	5.36429e-30	62.3475	8.6365e-28
COLEC12	3.96975	2.11676	34.6993	1.25161e-31	6.44966e-30	62.1582	1.04484e-27
SEPT11	-2.79468	8.19086	-34.6684	1.29591e-31	6.63697e-30	62.1239	1.08183e-27
GPR61	-4.46692	4.09836	-34.48	1.60288e-31	8.15903e-30	61.9113	1.33808e-27
MYO9B	1.86459	8.72175	34.4094	1.73605e-31	8.78336e-30	61.832	1.44926e-27
KLK6	4.80617	2.42601	34.3674	1.82083e-31	9.15682e-30	61.7841	1.52003e-27
CHD3	-2.66348	8.63153	-34.2221	2.14779e-31	1.07364e-29	61.6194	1.79298e-27
CHD4	2.02726	7.88789	34.2138	2.16818e-31	1.07738e-29	61.6092	1.81e-27
ITPR1	-3.17372	7.81273	-34.1795	2.25455e-31	1.11367e-29	61.5687	1.8821e-27
KCNJ2	3.48975	5.0712	33.9924	2.7922e-31	1.37114e-29	61.3561	2.33093e-27
TRAF4	4.11443	2.61775	33.9192	3.03689e-31	1.48257e-29	61.2727	2.5352e-27
ARHGEF37	3.09271	5.62295	33.8959	3.11933e-31	1.51396e-29	61.2458	2.60401e-27
CNNM1	-3.56878	5.45332	-33.8405	3.32423e-31	1.60408e-29	61.1823	2.77507e-27
SASH1	2.69474	6.55325	33.8233	3.39078e-31	1.62392e-29	61.1636	2.83062e-27
CERCAM	6.94906	6.75911	33.8199	3.40423e-31	1.62392e-29	61.1577	2.84185e-27
SLAIN1	3.14518	6.17514	33.8049	3.46354e-31	1.64282e-29	61.1423	2.89136e-27
FBXW7	-2.48872	7.74867	-33.7633	3.63354e-31	1.71372e-29	61.0936	3.03328e-27
COL16A1	3.94728	7.24709	33.7534	3.6753e-31	1.72368e-29	61.0805	3.06814e-27
AATK	3.4821	6.56213	33.6954	3.92989e-31	1.83278e-29	61.0146	3.28067e-27
PLEKHG5	-4.08394	6.5786	-33.6772	4.01353e-31	1.86138e-29	60.9946	3.35049e-27
GPR17	3.88077	2.07712	33.6173	4.30153e-31	1.98393e-29	60.9259	3.59091e-27
RAP1GAP2	-3.70715	5.73266	-33.5461	4.67167e-31	2.14281e-29	60.8438	3.89991e-27
SPTBN2	-3.67209	6.33714	-33.53	4.75964e-31	2.17123e-29	60.8226	3.97335e-27
RIN2	4.06643	3.50189	33.5096	4.87346e-31	2.21107e-29	60.8015	4.06837e-27
CACNG8	-3.62818	7.88689	-33.5008	4.92357e-31	2.22173e-29	60.7886	4.11019e-27
GIPR	4.4465	2.53449	33.4585	5.17194e-31	2.31299e-29	60.7421	4.31754e-27
OSBPL10	-3.93454	4.11991	-33.4569	5.18123e-31	2.31299e-29	60.7364	4.32529e-27
CAMK2B	-3.02761	6.42416	-33.3339	5.98012e-31	2.64138e-29	60.5971	4.9922e-27
CDH19	5.54657	3.19557	33.3383	5.94953e-31	2.64138e-29	60.5968	4.96667e-27
EVI2B	4.21904	2.28178	33.3101	6.1485e-31	2.70145e-29	60.5673	5.13276e-27
SNX22	5.99977	3.65539	33.2455	6.63102e-31	2.89821e-29	60.4869	5.53557e-27
CNP	4.74305	6.48995	33.2116	6.89883e-31	2.99955e-29	60.4474	5.75914e-27
SEMA4D	2.42364	7.38911	33.1589	7.33841e-31	3.17415e-29	60.392	6.12611e-27
CUEDC1	4.16362	4.06977	33.1473	7.43906e-31	3.2011e-29	60.3787	6.21013e-27
SOX2	4.14475	6.4094	33.0392	8.44688e-31	3.61613e-29	60.2483	7.05146e-27
CHD5	-6.3312	9.40954	-32.9959	8.88864e-31	3.78584e-29	60.1936	7.42024e-27
TMCC3	4.69695	3.63453	32.9159	9.76799e-31	4.13925e-29	60.1029	8.15432e-27
PLEKHA5	-2.95102	7.86624	-32.8742	1.02618e-30	4.32653e-29	60.0543	8.56653e-27
RNF125	4.76447	2.70205	32.8291	1.08246e-30	4.54089e-29	59.9969	9.03637e-27
ERMN	6.85894	4.56344	32.7058	1.25286e-30	5.22943e-29	59.8475	1.04589e-26
WNK2	-3.67466	6.1347	-32.6788	1.29364e-30	5.37278e-29	59.8222	1.07993e-26
CSRP1	4.95402	5.82479	32.652	1.33563e-30	5.51974e-29	59.784	1.11499e-26
SOX10	5.57407	3.09045	32.571	1.47095e-30	6.04902e-29	59.6914	1.22795e-26
ZFHX4	4.78472	5.3585	32.5166	1.5696e-30	6.42307e-29	59.6294	1.31031e-26
TMEM63A	7.06624	5.05989	32.4821	1.63563e-30	6.62355e-29	59.5838	1.36543e-26
TCERG1L	-4.04353	3.4331	-32.4793	1.64106e-30	6.62355e-29	59.5835	1.36995e-26
TMEM165	3.33779	7.15239	32.4786	1.6424e-30	6.62355e-29	59.5818	1.37107e-26
NFE2L2	2.38776	5.8075	32.3764	1.85634e-30	7.45037e-29	59.4605	1.54968e-26
CKMT1B	-4.55022	4.54881	-32.3681	1.87475e-30	7.48825e-29	59.4518	1.56504e-26
ENOSF1	4.42488	6.01072	32.3428	1.93271e-30	7.68298e-29	59.4215	1.61343e-26
ARHGEF12	-1.67112	8.63697	-32.3274	1.96865e-30	7.78876e-29	59.4048	1.64343e-26
MYRF	7.04198	5.27735	32.2865	2.06787e-30	8.14271e-29	59.3471	1.72625e-26
GATM	4.14626	5.5127	32.2772	2.09112e-30	8.19563e-29	59.3394	1.74567e-26
PCLO	-4.19359	9.95875	-32.2502	2.16018e-30	8.42672e-29	59.3053	1.80332e-26
MYH10	-2.9665	8.60499	-32.2088	2.27055e-30	8.81607e-29	59.2522	1.89545e-26
TF	5.74176	7.04316	32.1793	2.3529e-30	9.09351e-29	59.2185	1.9642e-26
PIEZO1	4.31961	3.07481	32.1421	2.46072e-30	9.46641e-29	59.1725	2.05421e-26
EPN2	2.73683	7.04998	32.1321	2.49083e-30	9.53827e-29	59.1655	2.07934e-26
KEL	4.54583	2.96473	32.1246	2.51334e-30	9.58054e-29	59.1575	2.09814e-26
TRPV5	3.70308	2.14735	32.1145	2.54411e-30	9.65374e-29	59.1452	2.12382e-26
TMEM98	6.55522	3.86086	32.0755	2.66704e-30	1.00744e-28	59.0889	2.22645e-26
LMO7	-2.54549	7.83285	-32.0341	2.80396e-30	1.04966e-28	59.0504	2.34075e-26
FYCO1	4.8819	3.68104	32.0368	2.79482e-30	1.04966e-28	59.0487	2.33312e-26
TRIM59	5.1533	2.92727	31.9806	2.99209e-30	1.11509e-28	58.9791	2.4978e-26
CACNA1A	-2.27635	8.48574	-31.9506	3.10283e-30	1.15122e-28	58.9517	2.59024e-26
TP53TG5	4.15178	2.3257	31.8378	3.55901e-30	1.31463e-28	58.8049	2.97106e-26
PLXNB1	5.38608	4.66452	31.7559	3.93303e-30	1.44638e-28	58.7037	3.28329e-26
CACNA2D3	-2.72105	7.54652	-31.7175	4.12149e-30	1.50246e-28	58.6643	3.44062e-26
ARHGEF40	4.07049	4.16585	31.7222	4.09795e-30	1.50042e-28	58.6638	3.42097e-26
TJP2	4.39169	4.6861	31.6019	4.74863e-30	1.72355e-28	58.5232	3.96416e-26
LHFPL3	3.52718	2.89304	31.5894	4.82146e-30	1.74241e-28	58.5072	4.02496e-26
AGAP2	-3.37802	5.79654	-31.5259	5.2125e-30	1.8756e-28	58.4326	4.35139e-26
MAST1	-3.85195	5.48968	-31.4479	5.73803e-30	2.05584e-28	58.33	4.79011e-26
PRR5L	5.06593	2.9549	31.4183	5.95134e-30	2.12315e-28	58.2893	4.96818e-26
ZBBX	-4.64	5.37152	-31.3449	6.51516e-30	2.31441e-28	58.2038	5.43886e-26
RHOU	5.46926	4.65534	31.3413	6.54446e-30	2.31497e-28	58.1926	5.46332e-26
SATB2	-2.84566	6.48036	-31.2913	6.96164e-30	2.44184e-28	58.1366	5.81158e-26
SUN2	3.52842	5.83242	31.2916	6.95962e-30	2.44184e-28	58.1249	5.80989e-26
FRAS1	-4.22833	5.32255	-31.2863	7.00551e-30	2.44695e-28	58.1232	5.8482e-26
HTRA1	4.22702	4.11384	31.2636	7.20486e-30	2.50609e-28	58.1033	6.01461e-26
JPH4	-3.49796	6.14672	-31.2332	7.48185e-30	2.59164e-28	58.0728	6.24585e-26
VCAN	4.76069	6.88641	31.2246	7.56206e-30	2.6086e-28	58.0459	6.31281e-26
BEST1	5.79311	4.77322	31.2184	7.61973e-30	2.61768e-28	58.0411	6.36095e-26
RALYL	-3.93717	5.17182	-31.1769	8.02292e-30	2.74489e-28	57.9939	6.69753e-26
DAAM2	7.01331	6.00907	31.1647	8.14496e-30	2.77527e-28	57.976	6.79941e-26
KSR2	-3.93014	6.97185	-31.1129	8.68687e-30	2.94789e-28	57.9119	7.2518e-26
BAZ1A	2.73206	6.844	31.0624	9.25023e-30	3.12635e-28	57.8427	7.72209e-26
FMN1	-3.6119	7.12582	-31.0301	9.63097e-30	3.24191e-28	57.8175	8.03993e-26
LAYN	4.6626	2.76077	30.9312	1.08976e-29	3.65354e-28	57.6839	9.0973e-26
PTN	4.70124	3.65832	30.8203	1.2522e-29	4.18133e-28	57.5381	1.04533e-25
AAK1	-2.33061	8.43225	-30.7541	1.36077e-29	4.52579e-28	57.4621	1.13597e-25
P2RX7	2.56399	7.04497	30.7326	1.39805e-29	4.63116e-28	57.438	1.16709e-25
RASGRP3	5.44996	3.66614	30.7295	1.40355e-29	4.63116e-28	57.4262	1.17168e-25
UNC5D	-3.61546	4.14555	-30.688	1.47883e-29	4.84263e-28	57.3854	1.23453e-25
PLEKHG3	6.20245	5.25353	30.6878	1.47924e-29	4.84263e-28	57.3728	1.23487e-25
ZFP36L1	4.33559	3.70147	30.6106	1.63051e-29	5.30377e-28	57.2887	1.36115e-25
IQSEC3	-4.01851	3.93595	-30.6095	1.63281e-29	5.30377e-28	57.2793	1.36307e-25
TENM2	-3.38561	5.74254	-30.5988	1.65489e-29	5.35466e-28	57.2707	1.3815e-25
C5orf64	4.92939	2.87191	30.5824	1.68957e-29	5.44575e-28	57.2395	1.41045e-25
EML6	-3.05742	6.67504	-30.5342	1.79583e-29	5.74389e-28	57.186	1.49915e-25
HSPA2	5.1505	3.23413	30.5342	1.79579e-29	5.74389e-28	57.1804	1.49913e-25
ERC2	-3.35607	8.60156	-30.4871	1.90621e-29	6.07369e-28	57.1182	1.59131e-25
CCSER1	-3.07796	5.8287	-30.4598	1.97356e-29	6.26436e-28	57.0982	1.64753e-25
NFIA	2.12187	6.82257	30.4423	2.01787e-29	6.38076e-28	57.0766	1.68452e-25
CACNB3	-3.34155	3.52028	-30.4039	2.11862e-29	6.67405e-28	57.032	1.76862e-25
APCDD1	4.39915	2.73602	30.3772	2.1918e-29	6.87864e-28	56.9823	1.82972e-25
TESPA1	-4.31513	5.9503	-30.3485	2.27314e-29	7.08067e-28	56.9515	1.89762e-25
UACA	5.93958	4.64943	30.3579	2.24625e-29	7.0231e-28	56.9487	1.87517e-25
TTC39A	-3.67456	2.90212	-30.1736	2.84176e-29	8.81897e-28	56.7282	2.3723e-25
MAL	4.05983	2.10413	30.1396	2.96839e-29	9.17782e-28	56.677	2.47801e-25
CACNA1C	-3.26462	7.4498	-30.074	3.22892e-29	9.90992e-28	56.6003	2.6955e-25
METTL7A	5.04463	3.9161	30.0743	3.22775e-29	9.90992e-28	56.5946	2.69452e-25
LPAR1	5.55864	3.49006	30.0622	3.27791e-29	1.00234e-27	56.5709	2.7364e-25
ELMO1	2.93471	6.61961	30.052	3.32128e-29	1.00822e-27	56.5663	2.7726e-25
RGCC	4.81243	2.83764	30.0583	3.29445e-29	1.00372e-27	56.566	2.75021e-25
PADI2	5.85521	4.51404	30.0463	3.34568e-29	1.01195e-27	56.5537	2.79297e-25
GSN	4.1583	7.22676	29.9968	3.56575e-29	1.07462e-27	56.4866	2.97669e-25
THBS2	5.3762	3.87135	29.9708	3.68711e-29	1.1072e-27	56.4584	3.078e-25
CDH9	-4.41017	4.64071	-29.9541	3.76703e-29	1.12714e-27	56.4429	3.14471e-25
PSEN1	2.39182	6.65811	29.8677	4.21121e-29	1.25554e-27	56.3213	3.51552e-25
PTPN5	-4.4134	5.28275	-29.7434	4.94602e-29	1.46937e-27	56.1583	4.12894e-25
OTUD7B	2.72709	6.7611	29.6845	5.33948e-29	1.58064e-27	56.0844	4.45739e-25
PMP22	5.51022	3.78143	29.6618	5.49919e-29	1.62216e-27	56.0526	4.59073e-25
SPATA6	3.90164	4.83066	29.6322	5.71481e-29	1.67983e-27	56.0171	4.77072e-25
ANKS1B	-2.15823	9.01527	-29.6295	5.73524e-29	1.67992e-27	56.0141	4.78778e-25
MYO1E	4.95862	4.78563	29.5926	6.01701e-29	1.75629e-27	55.97	5.023e-25
SEPT8	1.74438	8.56889	29.5862	6.06793e-29	1.76498e-27	55.9626	5.0655e-25
TCF12	2.51618	7.00599	29.576	6.14904e-29	1.78237e-27	55.9384	5.13322e-25
SNTB2	-1.69269	6.03901	-29.5271	6.5537e-29	1.88656e-27	55.8931	5.47103e-25
SIK3	1.7855	8.12068	29.5288	6.5395e-29	1.88656e-27	55.8923	5.45917e-25
AHNAK	5.51704	5.24514	29.5002	6.78846e-29	1.94743e-27	55.8449	5.66701e-25
KIAA1456	-3.80723	6.91718	-29.4469	7.27853e-29	2.08086e-27	55.7766	6.07612e-25
PHTF1	-2.57526	5.13122	-29.4351	7.39161e-29	2.10598e-27	55.7627	6.17052e-25
PRMT8	-4.51374	4.12811	-29.4199	7.54018e-29	2.141e-27	55.7404	6.29454e-25
AMER2	3.15216	7.66496	29.4048	7.69023e-29	2.1762e-27	55.7113	6.4198e-25
FAM69C	3.86982	2.10533	29.3543	8.21741e-29	2.31753e-27	55.6579	6.85989e-25
SLC7A8	-3.5737	4.43494	-29.2516	9.40492e-29	2.64351e-27	55.5313	7.85123e-25
CAMK2A	-4.11066	7.23588	-29.235	9.61254e-29	2.6928e-27	55.5011	8.02455e-25
COL20A1	4.8168	3.11206	29.2021	1.00381e-28	2.80261e-27	55.4575	8.37979e-25
CDCA7L	4.4937	3.34262	29.168	1.05001e-28	2.92183e-27	55.401	8.76549e-25
PRODH	4.41104	3.0291	29.1262	1.10964e-28	3.0775e-27	55.363	9.26327e-25
RGS6	-4.27585	4.60839	-29.1218	1.11611e-28	3.08518e-27	55.3558	9.31725e-25
FNBP1	2.51886	8.28872	29.0226	1.27282e-28	3.50678e-27	55.2053	1.06255e-24
ITPKB	4.35899	4.69217	29.0128	1.28951e-28	3.54106e-27	55.1971	1.07648e-24
AMER3	-3.42856	3.98469	-28.9332	1.43325e-28	3.92288e-27	55.1059	1.19648e-24
RAB15	-3.82759	5.28381	-28.9015	1.49489e-28	4.07822e-27	55.0766	1.24794e-24
SMOC1	4.78216	3.12655	28.8639	1.57168e-28	4.27374e-27	54.9946	1.31204e-24
UNC80	-3.19631	9.03213	-28.8283	1.6482e-28	4.46726e-27	54.9481	1.37592e-24
ICA1	-2.82384	5.70245	-28.7856	1.74481e-28	4.7138e-27	54.9203	1.45656e-24
ELF1	3.53704	2.62133	28.7787	1.761e-28	4.7422e-27	54.8964	1.47008e-24
ATP11A	1.87476	6.57463	28.763	1.7983e-28	4.81161e-27	54.8843	1.50122e-24
CECR2	6.11663	5.86281	28.7637	1.79661e-28	4.81161e-27	54.8646	1.49981e-24
CNTN5	-3.56636	3.70382	-28.7211	1.90214e-28	5.07319e-27	54.8314	1.58791e-24
LAMB1	-4.06701	5.59365	-28.6142	2.19533e-28	5.8365e-27	54.6826	1.83266e-24
C17orf51	-2.72359	6.13706	-28.6098	2.20823e-28	5.85216e-27	54.6668	1.84343e-24
STXBP1	-2.82531	8.02013	-28.6064	2.21845e-28	5.86064e-27	54.6486	1.85196e-24
ZNF697	-3.5455	5.6912	-28.5899	2.26815e-28	5.97305e-27	54.6411	1.89346e-24
GPRC5B	3.90957	6.42292	28.5775	2.3062e-28	6.05414e-27	54.6126	1.92522e-24
CPNE2	5.0751	4.31329	28.5668	2.3396e-28	6.12255e-27	54.5977	1.95309e-24
MYRIP	-2.76545	5.02734	-28.453	2.7274e-28	7.0709e-27	54.4629	2.27683e-24
TCP11L2	3.09759	5.40291	28.4612	2.69754e-28	7.03721e-27	54.4612	2.25191e-24
KIF19	5.00205	2.82162	28.449	2.74237e-28	7.08772e-27	54.4446	2.28933e-24
PLCB1	-2.90034	8.51657	-28.4557	2.71768e-28	7.06766e-27	54.4415	2.26872e-24
PDGFRA	4.26588	4.02541	28.4327	2.80318e-28	7.22251e-27	54.4326	2.34009e-24
RIMS1	-2.59067	7.31885	-28.3683	3.05855e-28	7.85624e-27	54.3363	2.55328e-24
IFIT2	3.02808	2.47073	28.3436	3.16225e-28	8.0977e-27	54.3238	2.63985e-24
MGAT5B	-3.82286	5.29967	-28.3104	3.30802e-28	8.44505e-27	54.276	2.76153e-24
SYN3	-3.56606	4.78625	-28.2817	3.43954e-28	8.75405e-27	54.2132	2.87133e-24
HHATL	3.88552	4.04808	28.2048	3.81857e-28	9.68919e-27	54.1092	3.18774e-24
TTYH2	6.07361	4.21718	28.1526	4.09956e-28	1.03706e-26	54.0334	3.42231e-24
PCSK6	4.03361	5.56704	28.142	4.15919e-28	1.04897e-26	54.0197	3.47209e-24
CDK18	4.02807	6.79177	28.1156	4.31213e-28	1.08427e-26	53.9894	3.59977e-24
RRBP1	2.89651	6.44663	28.0983	4.41498e-28	1.10679e-26	53.953	3.68563e-24
AMOTL2	3.58007	4.5134	28.0652	4.61942e-28	1.15381e-26	53.9281	3.85629e-24
ARHGAP31	4.33024	3.86674	28.0635	4.63018e-28	1.15381e-26	53.9154	3.86527e-24
XKR7	-3.81322	3.43372	-27.9615	5.32394e-28	1.32275e-26	53.7749	4.44443e-24
IFI16	4.4031	4.20062	27.9403	5.48122e-28	1.35778e-26	53.7446	4.57573e-24
FLNC	3.95065	3.88663	27.9047	5.7557e-28	1.42156e-26	53.6898	4.80486e-24
C3	5.26221	3.52729	27.8687	6.04833e-28	1.48504e-26	53.6607	5.04914e-24
MKL2	-3.02451	8.1268	-27.8752	5.99385e-28	1.47601e-26	53.6569	5.00367e-24
BAZ2B	2.04186	10.1607	27.8488	6.21629e-28	1.52181e-26	53.6179	5.18936e-24
TRPC4AP	2.25721	5.29979	27.7902	6.73891e-28	1.64492e-26	53.5584	5.62564e-24
SNURF	-1.71825	6.37575	-27.784	6.79688e-28	1.65373e-26	53.5472	5.67403e-24
NKD1	4.11201	3.15994	27.7821	6.8146e-28	1.65373e-26	53.5249	5.68883e-24
SPSB1	3.63866	3.31052	27.7543	7.08122e-28	1.71345e-26	53.498	5.9114e-24
DCLK1	-3.75795	7.48598	-27.703	7.60169e-28	1.82381e-26	53.4296	6.34589e-24
STX1A	-4.47569	6.25883	-27.7008	7.62469e-28	1.82381e-26	53.4102	6.36509e-24
MYT1L	-3.46427	8.3232	-27.7051	7.57953e-28	1.82381e-26	53.4094	6.32739e-24
CHST3	5.28709	3.25879	27.7024	7.6075e-28	1.82381e-26	53.4058	6.35074e-24
GOLGA7B	-3.38839	4.57443	-27.6629	8.0353e-28	1.90868e-26	53.3693	6.70787e-24
IP6K3	3.88396	2.13306	27.6617	8.04811e-28	1.90868e-26	53.3654	6.71856e-24
CAPN3	4.12027	5.85123	27.6619	8.04596e-28	1.90868e-26	53.3556	6.71676e-24
SYT7	-5.244	6.7482	-27.6549	8.12494e-28	1.92145e-26	53.3497	6.7827e-24
GPR37	4.33115	2.83683	27.5867	8.93107e-28	2.10612e-26	53.2533	7.45566e-24
MATN2	3.73164	4.94547	27.567	9.17839e-28	2.15834e-26	53.2253	7.66212e-24
SGK1	3.30884	6.55923	27.5109	9.9236e-28	2.32703e-26	53.1401	8.28422e-24
UCHL1	-2.88754	6.19219	-27.4924	1.01828e-27	2.38112e-26	53.1089	8.50059e-24
OSBPL6	-2.41024	5.77686	-27.4724	1.04701e-27	2.44146e-26	53.0922	8.74042e-24
VWA1	4.2507	2.98585	27.4633	1.0604e-27	2.4658e-26	53.0784	8.85224e-24
COL24A1	-4.71049	6.02555	-27.3174	1.30011e-27	3.0148e-26	52.8818	1.08533e-23
MEIS1	3.98743	4.07242	27.3034	1.32592e-27	3.06614e-26	52.865	1.10688e-23
CDH1	4.67955	2.68888	27.2929	1.34558e-27	3.10302e-26	52.8304	1.12329e-23
PPP1R14A	5.02219	2.64192	27.2644	1.40054e-27	3.22086e-26	52.7937	1.16917e-23
FUT8	1.97671	6.49	27.2483	1.43247e-27	3.28524e-26	52.7832	1.19583e-23
C1orf173	-3.41622	6.74817	-27.2186	1.49359e-27	3.41602e-26	52.7446	1.24685e-23
ZNF536	2.59586	6.25876	27.204	1.5244e-27	3.45807e-26	52.7271	1.27257e-23
WBSCR17	-4.07941	4.9988	-27.2072	1.51767e-27	3.45218e-26	52.7237	1.26695e-23
TMEM132B	-2.4772	7.99281	-27.2084	1.51496e-27	3.45218e-26	52.7207	1.26469e-23
GREM1	5.13279	3.83229	27.1763	1.58504e-27	3.5762e-26	52.6705	1.3232e-23
PDK4	5.5525	3.15461	27.1849	1.56591e-27	3.54261e-26	52.6694	1.30722e-23
PTK2B	-2.88932	7.15639	-27.1628	1.61539e-27	3.63486e-26	52.6547	1.34853e-23
APBB2	1.72633	6.89328	27.1192	1.71781e-27	3.85492e-26	52.597	1.43403e-23
CACNA1D	-2.35702	7.76236	-27.0602	1.86693e-27	4.17831e-26	52.5157	1.55851e-23
AP3B2	-2.96594	6.74529	-27.0231	1.96761e-27	4.3857e-26	52.4543	1.64256e-23
RYR2	-2.68553	9.54813	-27.0222	1.9701e-27	4.3857e-26	52.4497	1.64464e-23
TVP23A	-2.5351	4.8003	-26.9886	2.06581e-27	4.58654e-26	52.4246	1.72454e-23
NPHP3	1.69468	6.62862	26.9763	2.10231e-27	4.64287e-26	52.3995	1.75501e-23
PDE4B	2.65154	6.30933	26.981	2.08834e-27	4.62426e-26	52.3948	1.74335e-23
LIFR	2.39374	6.33773	26.9682	2.12643e-27	4.67144e-26	52.3922	1.77515e-23
LZTS3	-2.23155	6.30285	-26.97	2.12115e-27	4.67144e-26	52.3906	1.77073e-23
GAB2	2.10719	6.67883	26.9236	2.26549e-27	4.96387e-26	52.3121	1.89123e-23
ARPP21	-2.28896	8.1867	-26.9063	2.32163e-27	5.06031e-26	52.293	1.9381e-23
PREX1	3.12521	6.90501	26.9162	2.28941e-27	5.00314e-26	52.2907	1.9112e-23
PARP9	3.66804	2.6216	26.8981	2.34898e-27	5.10659e-26	52.2794	1.96093e-23
HIP1R	3.62946	6.63913	26.8636	2.46683e-27	5.34886e-26	52.2159	2.05931e-23
GRIP1	-3.15782	4.80398	-26.8438	2.53747e-27	5.48778e-26	52.2114	2.11828e-23
FSTL4	-3.72773	4.51175	-26.7888	2.74413e-27	5.91937e-26	52.1246	2.2908e-23
CAMKV	-4.1089	4.8486	-26.7722	2.80973e-27	6.04526e-26	52.0959	2.34556e-23
RAPGEFL1	-2.91766	5.45039	-26.7547	2.88084e-27	6.16647e-26	52.0916	2.40492e-23
MLIP	-4.89562	5.16116	-26.7624	2.84947e-27	6.11501e-26	52.0755	2.37874e-23
WIPF1	5.13469	3.8699	26.7351	2.96274e-27	6.32556e-26	52.0318	2.4733e-23
NCR3LG1	-3.39118	5.90651	-26.7151	3.04862e-27	6.47579e-26	52.0227	2.54499e-23
SRGAP3	-1.83399	8.71285	-26.7202	3.02662e-27	6.44547e-26	52.0137	2.52662e-23
FGF1	4.85657	3.16572	26.7125	3.06011e-27	6.48371e-26	52.0069	2.55458e-23
AC079354.1	-3.87858	3.70963	-26.709	3.07547e-27	6.49976e-26	52.0035	2.5674e-23
CAMK1D	-3.17581	7.02986	-26.6934	3.1445e-27	6.62887e-26	51.9849	2.62503e-23
CARD8	3.92195	3.16756	26.6716	3.24425e-27	6.82192e-26	51.9555	2.7083e-23
TJAP1	3.04257	5.64275	26.6486	3.3528e-27	7.03245e-26	51.9274	2.79892e-23
DNAH6	-2.62205	5.11812	-26.6311	3.43809e-27	7.19327e-26	51.918	2.87011e-23
OXR1	-2.53798	6.40784	-26.6168	3.50935e-27	7.324e-26	51.8795	2.9296e-23
AP3B1	2.37978	6.52481	26.606	3.5641e-27	7.41973e-26	51.8606	2.97531e-23
KIF5A	-2.59827	7.70777	-26.5897	3.64823e-27	7.57597e-26	51.8325	3.04554e-23
DMKN	-3.68999	3.4013	-26.5166	4.0527e-27	8.39502e-26	51.7317	3.38319e-23
ATP8A2	-2.89268	6.76175	-26.503	4.13232e-27	8.53876e-26	51.7129	3.44966e-23
GRIN1	-5.74343	7.22091	-26.5001	4.14952e-27	8.55313e-26	51.6949	3.46402e-23
DISC1	3.92064	3.0578	26.4882	4.22179e-27	8.68067e-26	51.6795	3.52435e-23
SYT12	-4.02353	4.73406	-26.4698	4.33488e-27	8.89129e-26	51.6678	3.61875e-23
CNTN4	-2.79487	4.82603	-26.4257	4.61971e-27	9.42917e-26	51.6333	3.85653e-23
TNNT2	-5.41274	4.86064	-26.4364	4.54894e-27	9.30748e-26	51.6046	3.79745e-23
COL9A3	4.6182	4.35939	26.3854	4.89607e-27	9.96887e-26	51.5478	4.08724e-23
EGLN3	3.89535	2.51968	26.3653	5.04048e-27	1.02379e-25	51.5114	4.20779e-23
NASP	1.70638	9.49824	26.3586	5.09011e-27	1.03137e-25	51.5017	4.24922e-23
LRRC63	3.60851	2.0125	26.3283	5.31812e-27	1.07496e-25	51.4563	4.43957e-23
SREBF1	3.33033	4.65985	26.2458	5.99363e-27	1.20857e-25	51.3453	5.00348e-23
SLC26A4	-3.42479	3.04267	-26.2248	6.17917e-27	1.23999e-25	51.3152	5.15837e-23
FAM63A	4.9432	3.64554	26.234	6.09696e-27	1.22644e-25	51.3085	5.08974e-23
HOMER1	-2.79272	7.38129	-26.2092	6.32079e-27	1.25933e-25	51.2851	5.2766e-23
CDH20	3.68313	4.9942	26.2134	6.28259e-27	1.25471e-25	51.2815	5.24471e-23
CREB5	4.25457	5.92388	26.214	6.27731e-27	1.25471e-25	51.2798	5.2403e-23
ALDH3B1	2.9089	1.66091	26.1805	6.59055e-27	1.30684e-25	51.2479	5.5018e-23
PHACTR1	-2.14808	7.00437	-26.1773	6.62093e-27	1.30687e-25	51.2439	5.52715e-23
NOTCH1	5.47086	3.33743	26.1843	6.55396e-27	1.30268e-25	51.2327	5.47125e-23
ATP8B1	-4.13205	4.19687	-26.1772	6.622e-27	1.30687e-25	51.2286	5.52805e-23
EEF1A2	-2.98302	5.09747	-26.1598	6.7924e-27	1.33733e-25	51.22	5.6703e-23
NAGPA	-2.76781	4.90913	-26.153	6.85953e-27	1.34737e-25	51.2084	5.72633e-23
KIAA1211L	-3.89725	4.958	-26.1378	7.01346e-27	1.37437e-25	51.1757	5.85483e-23
DGKI	-2.01135	7.23033	-26.1286	7.10752e-27	1.38955e-25	51.1667	5.93336e-23
NEURL1	-3.64127	3.49835	-26.121	7.18704e-27	1.40181e-25	51.1607	5.99974e-23
PHACTR4	2.36885	7.16825	26.0577	7.88298e-27	1.53397e-25	51.0454	6.58071e-23
PITPNM3	-3.45283	6.05584	-26.0508	7.96256e-27	1.54585e-25	51.0408	6.64715e-23
CYTH1	1.82996	7.45103	26.0324	8.17996e-27	1.58437e-25	51.0302	6.82863e-23
CFLAR	2.06567	7.05374	26.0133	8.41178e-27	1.6255e-25	50.9851	7.02215e-23
FBXO16	-2.68479	3.27607	-25.9648	9.03048e-27	1.74103e-25	50.935	7.53864e-23
SPTAN1	-2.52738	10.2797	-25.9385	9.38689e-27	1.80557e-25	50.8722	7.83618e-23
RIMS2	-3.10353	7.70316	-25.8261	1.10736e-26	2.1251e-25	50.7118	9.2442e-23
PP13439	4.45877	3.49623	25.7736	1.19633e-26	2.28535e-25	50.6536	9.98697e-23
TMTC2	2.54417	6.17352	25.7813	1.18294e-26	2.26496e-25	50.6429	9.87522e-23
MAP2	-2.72358	9.28866	-25.7653	1.21109e-26	2.30826e-25	50.6229	1.01102e-22
CELF3	-3.1219	4.58367	-25.7429	1.2519e-26	2.38061e-25	50.6109	1.04509e-22
SHANK1	-3.84813	5.39443	-25.638	1.46215e-26	2.7741e-25	50.4267	1.2206e-22
PARD3B	4.33226	4.14987	25.6325	1.47413e-26	2.79049e-25	50.4129	1.2306e-22
SRGAP1	2.6119	6.05547	25.619	1.50396e-26	2.84051e-25	50.3954	1.25551e-22
ANXA11	-3.37647	6.27622	-25.5979	1.55176e-26	2.91601e-25	50.3947	1.29541e-22
PARP4	4.18251	3.99771	25.584	1.58413e-26	2.95186e-25	50.3827	1.32243e-22
DNM3	1.83689	8.84655	25.6057	1.53386e-26	2.89045e-25	50.3725	1.28047e-22
MPST	3.55337	3.76676	25.5952	1.55791e-26	2.91601e-25	50.3666	1.30054e-22
ODF2L	-1.94791	7.04548	-25.5888	1.57288e-26	2.93744e-25	50.3591	1.31304e-22
FAXDC2	4.83916	4.83106	25.596	1.55618e-26	2.91601e-25	50.3582	1.2991e-22
EPHB6	-4.37197	4.97539	-25.5529	1.65893e-26	3.08435e-25	50.3039	1.38487e-22
AACS	-2.65174	7.02487	-25.5389	1.69397e-26	3.1425e-25	50.2835	1.41413e-22
CADPS	-3.02501	7.68111	-25.5306	1.71486e-26	3.1742e-25	50.2653	1.43157e-22
KCNIP4	-2.51265	5.14474	-25.5168	1.75061e-26	3.2332e-25	50.2557	1.46141e-22
KRCC1	2.29377	5.17182	25.4913	1.81843e-26	3.35106e-25	50.2231	1.51803e-22
SYNPO2	-3.1954	5.4735	-25.4658	1.88877e-26	3.47301e-25	50.1933	1.57674e-22
CCPG1	-2.42188	8.80674	-25.4592	1.90751e-26	3.49975e-25	50.1519	1.59239e-22
PPFIBP2	3.07275	5.91662	25.442	1.95717e-26	3.583e-25	50.1441	1.63385e-22
MARCKSL1	3.85634	3.66856	25.4143	2.0396e-26	3.72573e-25	50.1036	1.70266e-22
TMEM178B	-2.39581	6.35593	-25.39	2.1153e-26	3.84717e-25	50.0697	1.76585e-22
C21orf91	4.5754	3.88398	25.3909	2.11219e-26	3.84717e-25	50.0461	1.76326e-22
RAPGEF4	-2.21411	5.94255	-25.3497	2.2465e-26	4.06807e-25	50.0398	1.87538e-22
PKNOX2	-2.48928	5.27413	-25.3616	2.20698e-26	4.00518e-25	50.0342	1.84238e-22
SCN3B	-3.80968	6.56321	-25.2518	2.60213e-26	4.6917e-25	49.8736	2.17226e-22
C15orf52	4.07056	3.46443	25.2668	2.54406e-26	4.59693e-25	49.864	2.12378e-22
EPHA5	-2.89283	4.85695	-25.2437	2.6339e-26	4.72856e-25	49.8437	2.19878e-22
MTMR10	2.86787	5.71157	25.2447	2.62993e-26	4.72856e-25	49.834	2.19547e-22
LGR5	3.55974	2.43635	25.2098	2.77148e-26	4.96488e-25	49.7957	2.31364e-22
TFEB	3.73956	3.63152	25.1977	2.82242e-26	5.04531e-25	49.778	2.35616e-22
PPL	-3.49237	3.41193	-25.1743	2.92369e-26	5.21516e-25	49.7643	2.44069e-22
GLB1L3	-3.64655	3.87207	-25.1435	3.06288e-26	5.4402e-25	49.7141	2.55689e-22
PREX2	3.35316	6.09816	25.1475	3.0445e-26	5.41909e-25	49.6922	2.54155e-22
LPHN2	-3.4645	5.0042	-25.1352	3.10155e-26	5.49718e-25	49.6844	2.58917e-22
TTC40	-4.42923	5.3447	-25.1071	3.23591e-26	5.72317e-25	49.6471	2.70134e-22
FAM153C	-3.91519	3.82253	-25.092	3.31057e-26	5.84284e-25	49.6236	2.76366e-22
CACNB2	-2.15697	5.4123	-25.0616	3.46619e-26	6.10459e-25	49.5865	2.89357e-22
MLXIPL	-4.1409	4.59242	-25.0409	3.57633e-26	6.2721e-25	49.554	2.98552e-22
ROBO2	-3.6963	5.29122	-25.0425	3.5678e-26	6.27031e-25	49.5521	2.9784e-22
PITPNM2	-2.27081	5.48163	-24.9865	3.88385e-26	6.75467e-25	49.4949	3.24224e-22
ZNF385B	-3.9632	4.29841	-25.0054	3.77409e-26	6.60505e-25	49.4783	3.15061e-22
KIAA1598	2.75278	9.55538	24.9987	3.81259e-26	6.65847e-25	49.4475	3.18275e-22
GALNT6	4.76608	3.53674	24.989	3.86914e-26	6.74313e-25	49.4453	3.22996e-22
FAM13C	1.73795	7.01793	24.9562	4.06641e-26	7.05746e-25	49.4211	3.39464e-22
PLK2	-3.38115	4.12001	-24.9263	4.25539e-26	7.37013e-25	49.3541	3.5524e-22
ZNF3	1.60582	5.50977	24.9082	4.37399e-26	7.54422e-25	49.3521	3.6514e-22
FAM153A	-4.14132	4.10686	-24.9117	4.35129e-26	7.52062e-25	49.3486	3.63246e-22
LRRC6	-3.35364	5.99058	-24.8912	4.48852e-26	7.70992e-25	49.3175	3.74702e-22
TNS1	3.56751	5.92905	24.9038	4.40382e-26	7.58002e-25	49.3064	3.67631e-22
DMTN	-3.44923	5.65881	-24.8878	4.51179e-26	7.73397e-25	49.3003	3.76645e-22
ADRBK2	-2.00632	6.52999	-24.8606	4.70321e-26	8.04557e-25	49.2574	3.92624e-22
TBR1	-3.7353	5.71624	-24.8025	5.13876e-26	8.75477e-25	49.1694	4.28984e-22
KIF6	4.37972	5.21295	24.8035	5.13092e-26	8.75477e-25	49.1686	4.2833e-22
ATP13A4	3.753	4.74075	24.794	5.20589e-26	8.85108e-25	49.1548	4.34588e-22
PDE4D	-2.314	7.15962	-24.7468	5.5951e-26	9.49348e-25	49.082	4.67079e-22
DLGAP1	-3.37441	7.49732	-24.7256	5.77967e-26	9.78676e-25	49.0474	4.82487e-22
DOCK9	1.99327	8.48902	24.7148	5.87577e-26	9.92933e-25	49.0255	4.90509e-22
TTC39B	-2.3599	5.62911	-24.6589	6.40192e-26	1.07966e-24	48.9624	5.34432e-22
OSBPL9	1.48247	7.07442	24.6232	6.76219e-26	1.13561e-24	48.8986	5.64508e-22
CELF2	-2.9866	8.26717	-24.6277	6.71575e-26	1.1303e-24	48.893	5.60631e-22
PPFIA4	-4.17374	6.6834	-24.622	6.7745e-26	1.13561e-24	48.8795	5.65535e-22
RNF213	2.71672	7.88849	24.5902	7.11442e-26	1.1902e-24	48.826	5.93912e-22
DIP2B	1.84379	7.60392	24.5592	7.46253e-26	1.24594e-24	48.7795	6.22972e-22
KIAA1324	-2.60914	5.02181	-24.5434	7.64539e-26	1.27393e-24	48.769	6.38237e-22
FGFR3	4.96568	3.05737	24.5404	7.68124e-26	1.27735e-24	48.7458	6.4123e-22
WWOX	2.16791	5.47036	24.4954	8.23389e-26	1.36653e-24	48.7026	6.87365e-22
MYO6	1.67533	10.31	24.4532	8.78804e-26	1.45561e-24	48.6228	7.33626e-22
AGBL4	-3.53972	5.14213	-24.417	9.29388e-26	1.53634e-24	48.5813	7.75853e-22
MKRN3	3.97481	2.5676	24.4141	9.33634e-26	1.54031e-24	48.5545	7.79397e-22
N4BP3	-2.99008	2.73494	-24.3682	1.00243e-25	1.65055e-24	48.491	8.36827e-22
STAMBPL1	-2.23454	4.80053	-24.3125	1.0928e-25	1.79229e-24	48.4241	9.12273e-22
SLC6A7	-4.22968	3.81533	-24.318	1.0836e-25	1.78069e-24	48.4026	9.04591e-22
NPY1R	-3.35011	4.05102	-24.3008	1.1129e-25	1.82167e-24	48.3838	9.2905e-22
EPHA4	-3.23211	5.46551	-24.2748	1.15893e-25	1.8896e-24	48.3654	9.67475e-22
RELL2	-3.4315	3.7195	-24.2749	1.15869e-25	1.8896e-24	48.3458	9.67275e-22
EPHA7	-3.61045	4.45912	-24.2664	1.17412e-25	1.91063e-24	48.3297	9.80151e-22
WASF2	2.0399	6.58649	24.2634	1.17959e-25	1.9158e-24	48.3205	9.8472e-22
ZCWPW1	2.88416	4.51931	24.252	1.20067e-25	1.94301e-24	48.3094	1.00232e-21
ZNF382	-2.0766	6.2334	-24.2518	1.201e-25	1.94301e-24	48.309	1.0026e-21
CDK5RAP2	1.378	9.33278	24.2394	1.22445e-25	1.96949e-24	48.3073	1.02217e-21
TRIM17	-4.51979	3.9934	-24.2411	1.22129e-25	1.96821e-24	48.304	1.01954e-21
MYO18A	2.16456	8.64383	24.2448	1.21429e-25	1.96071e-24	48.2836	1.01369e-21
CREB3L2	2.94213	5.46919	24.2213	1.25957e-25	2.02209e-24	48.2536	1.05149e-21
CCDC150	3.89895	3.66755	24.1739	1.35626e-25	2.16898e-24	48.1989	1.13221e-21
DNM1	-3.67158	6.71931	-24.1845	1.33389e-25	2.1373e-24	48.1984	1.11353e-21
SPIRE2	-2.4714	5.29008	-24.1342	1.44295e-25	2.30321e-24	48.1297	1.20458e-21
STX4	2.52119	5.73859	24.0831	1.56324e-25	2.48772e-24	48.049	1.30499e-21
LRIG1	3.30813	4.38092	24.0825	1.56451e-25	2.48772e-24	48.0472	1.30605e-21
PRKCB	-2.73041	8.26849	-24.0483	1.65087e-25	2.62006e-24	47.9787	1.37815e-21
MAG	5.957	3.47375	24.0442	1.66147e-25	2.63187e-24	47.971	1.387e-21
COL9A1	4.40109	4.62723	24.0111	1.75016e-25	2.76188e-24	47.9198	1.46103e-21
CIT	-3.13024	9.29986	-24.0131	1.74467e-25	2.75842e-24	47.9189	1.45645e-21
ACACB	4.28693	5.25844	24.0069	1.76161e-25	2.77471e-24	47.9135	1.4706e-21
COL12A1	-2.96612	5.29527	-23.9851	1.82299e-25	2.86089e-24	47.8917	1.52183e-21
KNOP1	2.92042	7.29337	23.985	1.82318e-25	2.86089e-24	47.8857	1.52199e-21
IWS1	1.58475	8.01761	23.9688	1.87032e-25	2.92386e-24	47.8787	1.56134e-21
CRYBG3	2.65023	5.12815	23.9762	1.8487e-25	2.89549e-24	47.8665	1.5433e-21
HECW1	-3.22012	6.6462	-23.9665	1.87709e-25	2.92895e-24	47.8582	1.56699e-21
SNX29	1.81217	7.23833	23.9535	1.91603e-25	2.97859e-24	47.8372	1.5995e-21
MEGF11	3.41216	3.1562	23.9401	1.95672e-25	3.0362e-24	47.8197	1.63347e-21
ADD2	-4.38515	7.52802	-23.9553	1.91043e-25	2.97542e-24	47.818	1.59482e-21
CACNA1I	-4.13685	4.81346	-23.9264	1.9994e-25	3.09666e-24	47.8001	1.6691e-21
SYBU	-3.20721	5.17189	-23.9197	2.0206e-25	3.12369e-24	47.7949	1.68679e-21
SLC5A11	5.30971	2.79877	23.9127	2.04314e-25	3.14688e-24	47.7734	1.70561e-21
NGEF	-4.79213	5.64195	-23.9154	2.03452e-25	3.1394e-24	47.7565	1.69841e-21
CBFB	3.54823	4.02757	23.8738	2.17228e-25	3.33963e-24	47.7111	1.81342e-21
GABBR2	-3.39109	7.38124	-23.8644	2.20482e-25	3.38343e-24	47.6937	1.84058e-21
MLK4	-3.83098	3.90282	-23.817	2.37624e-25	3.63312e-24	47.6338	1.98368e-21
GRM1	-3.50609	4.05835	-23.8146	2.38537e-25	3.64041e-24	47.6274	1.99131e-21
KCNS2	-4.20212	3.95214	-23.8237	2.35137e-25	3.6017e-24	47.6238	1.96293e-21
MCAM	4.15426	5.1335	23.8075	2.41232e-25	3.67482e-24	47.5925	2.0138e-21
PACSIN1	-4.29038	5.38672	-23.782	2.5119e-25	3.80569e-24	47.5828	2.09693e-21
ZHX2	4.33162	4.33085	23.8013	2.43623e-25	3.70449e-24	47.5763	2.03376e-21
CDK19	2.24652	5.9964	23.7738	2.54466e-25	3.84834e-24	47.5549	2.12428e-21
DFNB31	4.39263	4.52073	23.782	2.51173e-25	3.80569e-24	47.5516	2.09679e-21
AGPAT4	1.44718	7.16507	23.7393	2.68762e-25	4.04986e-24	47.513	2.24362e-21
ANKRD30B	-4.70537	4.58835	-23.7433	2.67045e-25	4.03127e-24	47.4934	2.22929e-21
RUNX1T1	-1.80464	6.17664	-23.7155	2.79123e-25	4.19841e-24	47.4632	2.33012e-21
ZMAT4	-3.47503	3.37433	-23.7121	2.80608e-25	4.21315e-24	47.446	2.34251e-21
UPP1	-3.23306	5.92732	-23.7039	2.84288e-25	4.26075e-24	47.4338	2.37324e-21
CTDSP1	3.5111	2.59448	23.6956	2.8808e-25	4.30984e-24	47.4295	2.40489e-21
APLP2	-1.41522	7.14123	-23.6668	3.01546e-25	4.48718e-24	47.4228	2.51731e-21
NPC1	3.12229	5.20169	23.6906	2.90343e-25	4.33593e-24	47.4103	2.42379e-21
PLEKHH2	2.9223	6.49711	23.6872	2.91919e-25	4.35167e-24	47.4044	2.43694e-21
PLXNA1	-2.1421	6.00909	-23.6562	3.06673e-25	4.54726e-24	47.3676	2.56011e-21
INF2	2.46635	6.13903	23.6613	3.042e-25	4.51861e-24	47.3668	2.53946e-21
SOGA2	-1.91892	6.95729	-23.6519	3.08797e-25	4.57063e-24	47.3549	2.57784e-21
TLR4	4.29827	2.47001	23.6376	3.15901e-25	4.6675e-24	47.321	2.63714e-21
NFYA	2.43632	5.22443	23.6166	3.26677e-25	4.80969e-24	47.3157	2.7271e-21
NEDD4L	-2.58394	7.14432	-23.6211	3.24325e-25	4.7835e-24	47.3033	2.70746e-21
KIF13A	2.09912	7.49384	23.6011	3.34837e-25	4.92116e-24	47.2697	2.79522e-21
CGNL1	4.32728	3.87435	23.5886	3.41589e-25	5.01158e-24	47.2505	2.85159e-21
HMG20B	4.23851	2.51707	23.5838	3.44171e-25	5.04059e-24	47.2361	2.87314e-21
MAP6	-2.77497	6.18811	-23.5746	3.49281e-25	5.09755e-24	47.2295	2.9158e-21
PLA2G16	4.24454	4.53534	23.5767	3.48123e-25	5.08954e-24	47.2187	2.90613e-21
BCL11A	-3.29077	5.26824	-23.5711	3.51259e-25	5.11747e-24	47.2141	2.93231e-21
B4GALNT1	-3.83946	5.19246	-23.5599	3.57591e-25	5.20065e-24	47.2029	2.98517e-21
TRAF1	2.86137	4.9805	23.549	3.63873e-25	5.2828e-24	47.185	3.03761e-21
ADIPOR2	3.06664	4.5547	23.5342	3.72533e-25	5.39914e-24	47.1718	3.10991e-21
CAMKK2	-1.87045	6.61653	-23.5094	3.87604e-25	5.59813e-24	47.1377	3.23572e-21
ICA1L	-1.71138	7.12605	-23.5186	3.81986e-25	5.52656e-24	47.132	3.18882e-21
STK3	3.12463	3.4884	23.4896	4.00096e-25	5.76857e-24	47.0996	3.34e-21
CTNNA1	2.3173	5.97824	23.4883	4.0095e-25	5.77091e-24	47.0803	3.34713e-21
LIMA1	2.64175	6.28939	23.4719	4.11608e-25	5.91412e-24	47.0613	3.4361e-21
PTPN3	-4.0505	3.72396	-23.4698	4.13009e-25	5.92405e-24	47.0595	3.4478e-21
THRB	-2.83675	6.14481	-23.419	4.48067e-25	6.41589e-24	46.9742	3.74046e-21
RIMS3	-4.31117	6.33514	-23.4163	4.49978e-25	6.43222e-24	46.9529	3.75641e-21
GRIA1	-3.66941	6.43363	-23.4069	4.56852e-25	6.51931e-24	46.9489	3.8138e-21
CNR1	-4.37283	7.01425	-23.3821	4.75408e-25	6.77254e-24	46.9097	3.96871e-21
TMC7	3.83505	4.04494	23.3792	4.77629e-25	6.79259e-24	46.8989	3.98725e-21
PTPRR	-3.93685	3.70512	-23.3545	4.96996e-25	7.05598e-24	46.8786	4.14892e-21
GPC1	-2.7369	5.79185	-23.3516	4.99299e-25	7.07665e-24	46.8651	4.16815e-21
ACTN1	-4.13887	6.4708	-23.3458	5.03998e-25	7.11908e-24	46.8612	4.20738e-21
PAN2	1.43782	6.57625	23.3322	5.1516e-25	7.26445e-24	46.8544	4.30055e-21
TP53BP2	4.12234	3.65043	23.348	5.02221e-25	7.106e-24	46.845	4.19254e-21
RNF207	-3.54965	3.84927	-23.2941	5.47806e-25	7.6988e-24	46.8013	4.57309e-21
TRIM9	-2.34123	8.72294	-23.311	5.33035e-25	7.50383e-24	46.7903	4.44977e-21
SMG5	1.74323	6.18467	23.2647	5.74336e-25	8.05808e-24	46.7332	4.79456e-21
IGFN1	3.669	2.8151	23.243	5.94895e-25	8.31857e-24	46.7082	4.96619e-21
FLRT2	-2.3705	7.26377	-23.2418	5.95985e-25	8.31987e-24	46.7031	4.97528e-21
ZKSCAN1	1.58784	8.77382	23.24	5.97727e-25	8.33025e-24	46.6725	4.98982e-21
KIF21B	-1.92775	6.66857	-23.222	6.15356e-25	8.53321e-24	46.6716	5.137e-21
FRRS1L	-2.95725	6.8968	-23.2238	6.13596e-25	8.52365e-24	46.6697	5.1223e-21
CCP110	2.24957	7.7788	23.2438	5.94135e-25	8.31857e-24	46.6697	4.95984e-21
KAT2B	3.47905	5.63756	23.2196	6.1784e-25	8.55344e-24	46.6546	5.15773e-21
CDH18	-3.26379	5.04711	-23.2238	6.13646e-25	8.52365e-24	46.6533	5.12271e-21
C1orf198	3.47793	4.27639	23.2184	6.19003e-25	8.55535e-24	46.6342	5.16743e-21
PPP2R2C	-1.52188	7.7635	-23.1937	6.44258e-25	8.8897e-24	46.6072	5.37827e-21
PPARGC1B	-3.51892	5.27043	-23.1778	6.61062e-25	9.10651e-24	46.5787	5.51855e-21
QDPR	2.67172	5.04519	23.1496	6.91955e-25	9.50566e-24	46.5452	5.77644e-21
ARHGAP44	-2.93738	5.06853	-23.1493	6.92314e-25	9.50566e-24	46.5389	5.77944e-21
FGL1	3.74953	1.99698	23.1269	7.1788e-25	9.84049e-24	46.5032	5.99286e-21
TEP1	2.81232	4.77658	23.1127	7.34641e-25	1.00537e-23	46.4766	6.13278e-21
NSRP1	1.50496	7.44095	23.0965	7.54166e-25	1.03041e-23	46.4717	6.29578e-21
MAPK10	-1.80634	7.63252	-23.0315	8.38273e-25	1.14345e-23	46.3442	6.9979e-21
RAP1GAP	-1.9799	7.5627	-23.0261	8.4568e-25	1.15167e-23	46.3382	7.05974e-21
MCM5	3.81253	2.38554	22.9885	8.99197e-25	1.22256e-23	46.2617	7.5065e-21
SVOP	-3.30648	3.8723	-22.9579	9.45214e-25	1.28303e-23	46.2566	7.89064e-21
CCDC57	-2.48903	6.87835	-22.9463	9.63229e-25	1.30536e-23	46.1908	8.04104e-21
MEIS3	-3.77478	4.78568	-22.9365	9.78892e-25	1.32444e-23	46.1844	8.17179e-21
SIPA1L1	-1.90005	8.68522	-22.9312	9.87379e-25	1.33376e-23	46.1682	8.24264e-21
MAN1A2	-1.41454	8.4028	-22.8985	1.04157e-24	1.40469e-23	46.1252	8.69505e-21
BDP1	-1.49643	10.39	-22.8667	1.09725e-24	1.47739e-23	46.0714	9.15981e-21
PIK3C2B	2.8193	5.88279	22.8525	1.12305e-24	1.5097e-23	46.0408	9.37523e-21
ARNTL2	-3.54371	3.89189	-22.8258	1.17331e-24	1.57473e-23	46.0027	9.79483e-21
GRIN2B	-3.8278	8.34907	-22.814	1.19639e-24	1.60313e-23	45.9774	9.98749e-21
MAP4	1.93444	7.30024	22.8005	1.22309e-24	1.63627e-23	45.9522	1.02103e-20
DDC8	2.43947	4.50616	22.7756	1.27427e-24	1.70202e-23	45.9188	1.06376e-20
LRRC1	3.29906	4.8566	22.7652	1.29631e-24	1.72594e-23	45.9073	1.08216e-20
PPARA	3.41974	3.58977	22.7652	1.29621e-24	1.72594e-23	45.9031	1.08208e-20
ARMC9	-2.45012	5.76806	-22.7466	1.33642e-24	1.7765e-23	45.8876	1.11564e-20
DBN1	-2.90391	4.1497	-22.7371	1.35764e-24	1.79898e-23	45.8618	1.13336e-20
RSPH3	-2.51807	5.86234	-22.7286	1.37676e-24	1.82142e-23	45.8524	1.14932e-20
VPS13A	-2.36751	7.61764	-22.7432	1.34392e-24	1.78363e-23	45.8468	1.1219e-20
CLSTN3	-3.40352	5.66336	-22.71	1.41945e-24	1.87493e-23	45.7918	1.18496e-20
AFMID	3.46692	4.71999	22.6821	1.48641e-24	1.9541e-23	45.7666	1.24086e-20
SHC4	4.55427	3.39627	22.6885	1.47072e-24	1.93959e-23	45.7648	1.22776e-20
GALNTL6	-3.76952	3.5269	-22.6838	1.48215e-24	1.95157e-23	45.7594	1.2373e-20
FAT3	-2.33834	7.43014	-22.6689	1.51921e-24	1.99408e-23	45.7503	1.26824e-20
RBM24	-3.30534	3.0467	-22.596	1.71373e-24	2.23904e-23	45.6277	1.43062e-20
ZDHHC23	-3.73506	4.81836	-22.5959	1.71388e-24	2.23904e-23	45.6202	1.43075e-20
SCN8A	-3.00558	7.90436	-22.5983	1.70724e-24	2.23737e-23	45.6021	1.4252e-20
GRIA2	-1.53537	9.65691	-22.5722	1.78246e-24	2.32499e-23	45.5996	1.488e-20
ZNF397	2.40349	6.87392	22.5706	1.78741e-24	2.32781e-23	45.5662	1.49213e-20
AHI1	-1.81403	9.31064	-22.5521	1.84286e-24	2.3963e-23	45.5284	1.53842e-20
EVI2A	4.44713	2.64718	22.5132	1.96598e-24	2.55241e-23	45.4793	1.6412e-20
NETO1	-3.17768	5.20999	-22.4511	2.17982e-24	2.82564e-23	45.3614	1.81971e-20
GABRG3	-3.39807	2.87222	-22.4361	2.23471e-24	2.8923e-23	45.3583	1.86554e-20
SH3GL2	-2.93116	4.91102	-22.4171	2.30652e-24	2.97602e-23	45.3476	1.92549e-20
PDE1B	-3.6112	4.75618	-22.435	2.23886e-24	2.89319e-23	45.338	1.869e-20
KHDRBS2	-3.32508	5.3328	-22.381	2.45e-24	3.15627e-23	45.2665	2.04526e-20
GPRIN1	-3.24522	3.62078	-22.3775	2.46401e-24	3.16942e-23	45.2425	2.05695e-20
USP40	1.72731	6.13211	22.3659	2.51257e-24	3.22691e-23	45.2413	2.09749e-20
TCHP	1.48297	7.4696	22.3475	2.59095e-24	3.31737e-23	45.1998	2.16293e-20
IVNS1ABP	1.88695	5.76017	22.3257	2.68708e-24	3.43518e-23	45.1938	2.24317e-20
FCHSD2	2.30056	6.68212	22.3557	2.55575e-24	3.27733e-23	45.1918	2.13354e-20
RFFL	2.67474	6.30014	22.3247	2.69153e-24	3.43561e-23	45.159	2.24689e-20
ASUN	1.74088	5.83497	22.3071	2.77186e-24	3.53275e-23	45.1312	2.31395e-20
KCNMA1	-2.94218	8.30254	-22.3008	2.80139e-24	3.56494e-23	45.1143	2.3386e-20
ANKRD24	-2.78551	6.06988	-22.2941	2.83294e-24	3.5996e-23	45.1103	2.36493e-20
MYH7B	3.46728	4.90054	22.2856	2.87353e-24	3.64562e-23	45.089	2.39882e-20
REEP2	-2.60594	4.62957	-22.2627	2.98601e-24	3.78258e-23	45.0807	2.49272e-20
CDH23	4.05169	3.45166	22.2563	3.01817e-24	3.81753e-23	45.0513	2.51957e-20
HSD17B1	3.42135	2.23683	22.2517	3.04131e-24	3.84097e-23	45.0322	2.53888e-20
SPTLC2	2.11417	6.22361	22.2281	3.16422e-24	3.99017e-23	44.9899	2.64149e-20
PRKAG2	-2.70066	5.07521	-22.1906	3.37035e-24	4.2373e-23	44.9396	2.81357e-20
LRRFIP1	-2.53944	7.87085	-22.1949	3.34599e-24	4.21302e-23	44.9317	2.79323e-20
SMC4	2.89839	4.00884	22.1629	3.53097e-24	4.43256e-23	44.8817	2.94766e-20
ARHGEF10	3.26885	6.79866	22.1255	3.76045e-24	4.71354e-23	44.806	3.13922e-20
FCHO1	1.67216	6.09223	22.107	3.87929e-24	4.85522e-23	44.7982	3.23843e-20
DEK	1.91618	5.93841	22.104	3.89897e-24	4.87254e-23	44.7739	3.25486e-20
SLC30A3	-4.12915	3.80149	-22.0867	4.0146e-24	5.00955e-23	44.7559	3.35139e-20
EPB41	-2.67948	6.38835	-22.0782	4.07274e-24	5.07451e-23	44.7416	3.39992e-20
PLCL1	1.7568	6.58696	22.0559	4.2293e-24	5.26173e-23	44.6997	3.53062e-20
TNFRSF25	-3.74333	4.49079	-22.0194	4.49834e-24	5.58812e-23	44.647	3.75521e-20
LACC1	3.56112	4.28449	22.0013	4.63865e-24	5.75385e-23	44.62	3.87234e-20
TMTC4	3.24768	4.63401	21.9977	4.66677e-24	5.78015e-23	44.6151	3.89582e-20
FEZ1	1.76504	6.97516	21.9611	4.9656e-24	6.14116e-23	44.5374	4.14528e-20
TPRN	2.68485	4.06486	21.9347	5.19287e-24	6.40326e-23	44.5184	4.33501e-20
STXBP3	2.21508	5.74649	21.9382	5.16177e-24	6.37432e-23	44.4979	4.30904e-20
GNB5	-2.68452	5.18628	-21.9171	5.35065e-24	6.58734e-23	44.4763	4.46672e-20
JPH1	-2.95372	3.96623	-21.9163	5.35793e-24	6.58734e-23	44.4601	4.4728e-20
MSANTD4	1.2569	6.53692	21.8838	5.66244e-24	6.90074e-23	44.4561	4.72701e-20
PTCHD4	-3.61854	3.59829	-21.903	5.48071e-24	6.72838e-23	44.4486	4.5753e-20
SLC26A8	-3.22752	2.68265	-21.8934	5.57029e-24	6.8183e-23	44.4268	4.65008e-20
ARIH2	1.39681	7.61239	21.8856	5.64506e-24	6.88961e-23	44.4179	4.71249e-20
GRAMD3	4.63027	4.08546	21.8887	5.61489e-24	6.86283e-23	44.4142	4.68731e-20
KCNT1	-5.61459	5.87605	-21.8948	5.55754e-24	6.81268e-23	44.414	4.63943e-20
FMN2	-1.83306	6.76914	-21.8351	6.15174e-24	7.46435e-23	44.3615	5.13547e-20
RAD51B	3.13241	3.06736	21.8458	6.04094e-24	7.35127e-23	44.3524	5.04297e-20
DICER1	1.11831	7.78411	21.8416	6.08448e-24	7.39348e-23	44.3468	5.07932e-20
MPPED1	-4.13538	4.62093	-21.8167	6.34794e-24	7.66897e-23	44.2959	5.29926e-20
EVI5L	2.27922	5.75057	21.8236	6.27309e-24	7.58952e-23	44.2951	5.23677e-20
RASAL2	-2.59196	7.49646	-21.8244	6.26477e-24	7.58952e-23	44.2897	5.22983e-20
GRM5	-2.52463	6.59299	-21.8147	6.36993e-24	7.68442e-23	44.2742	5.31762e-20
ZNF676	3.75999	2.26403	21.7938	6.60036e-24	7.95091e-23	44.229	5.50998e-20
LMTK3	-1.98406	6.87001	-21.7711	6.8612e-24	8.25321e-23	44.2094	5.72773e-20
ARHGEF2	1.51092	7.06947	21.7541	7.06442e-24	8.48543e-23	44.174	5.89738e-20
ANKRD18B	-3.44241	4.91573	-21.7389	7.25062e-24	8.69658e-23	44.1626	6.05282e-20
CHGA	-4.13014	4.67946	-21.7328	7.32599e-24	8.77437e-23	44.1352	6.11574e-20
AHNAK2	-3.41078	5.49831	-21.7122	7.58883e-24	9.06317e-23	44.126	6.33515e-20
RIMBP2	-4.6456	6.00104	-21.715	7.55227e-24	9.03243e-23	44.1069	6.30464e-20
SPTBN4	-2.86765	6.73558	-21.6969	7.79086e-24	9.29116e-23	44.0875	6.50381e-20
NELL2	-3.67315	5.49526	-21.6807	8.0094e-24	9.52457e-23	44.0677	6.68625e-20
ZNF391	-2.63233	4.3733	-21.6633	8.25271e-24	9.7583e-23	44.0638	6.88936e-20
MTUS2	-5.19899	6.05988	-21.6904	7.8777e-24	9.38132e-23	44.058	6.57631e-20
PDXK	-1.63138	6.5886	-21.6707	8.14898e-24	9.66302e-23	44.0575	6.80276e-20
FAM178A	1.4446	7.68974	21.6788	8.0368e-24	9.54355e-23	44.051	6.70912e-20
BMPR1B	3.88118	2.76034	21.667	8.20064e-24	9.71048e-23	44.0443	6.84589e-20
DGKZ	-2.18395	6.89421	-21.6601	8.29809e-24	9.79808e-23	44.0152	6.92724e-20
CNDP2	2.06689	5.61684	21.608	9.07518e-24	1.07005e-22	43.9229	7.57596e-20
SATB1	-1.99584	7.57247	-21.6052	9.11841e-24	1.07363e-22	43.9136	7.61205e-20
ST8SIA5	-2.97141	5.02361	-21.5488	1.00492e-23	1.18156e-22	43.8186	8.38911e-20
MYO5C	-2.49609	6.04591	-21.5422	1.0164e-23	1.19337e-22	43.8065	8.48489e-20
DNAAF1	-3.81685	4.53549	-21.5186	1.05855e-23	1.23938e-22	43.7984	8.83681e-20
ZFP36L2	4.64285	2.81482	21.5271	1.04317e-23	1.22308e-22	43.7744	8.70835e-20
NRDE2	1.43565	6.63863	21.5077	1.07876e-23	1.25951e-22	43.7658	9.00546e-20
SALL1	4.11704	3.50225	21.5176	1.06044e-23	1.23985e-22	43.7645	8.85253e-20
SEPT10	3.73302	3.11015	21.5019	1.08956e-23	1.27034e-22	43.7502	9.09562e-20
MEF2C	-2.90887	8.41525	-21.4964	1.0999e-23	1.27883e-22	43.7312	9.18198e-20
FOXO1	3.95525	3.43235	21.4975	1.09784e-23	1.27821e-22	43.7277	9.16477e-20
GRIK2	-2.63823	7.02557	-21.4791	1.1333e-23	1.31583e-22	43.7086	9.46082e-20
SEMA4F	-2.52497	4.64616	-21.4414	1.20971e-23	1.40064e-22	43.6894	1.00986e-19
BBX	1.96501	7.07454	21.4495	1.19288e-23	1.38308e-22	43.6323	9.9582e-20
ATP1A3	-3.75385	5.33695	-21.4143	1.26772e-23	1.46578e-22	43.5835	1.05829e-19
TOM1L2	1.45332	7.3414	21.3794	1.34697e-23	1.55311e-22	43.5444	1.12445e-19
ANP32B	2.16814	6.04363	21.3737	1.36039e-23	1.56642e-22	43.5283	1.13565e-19
DSEL	2.27725	6.27234	21.3825	1.33963e-23	1.54678e-22	43.5193	1.11832e-19
MTSS1	1.7166	6.60778	21.3674	1.37533e-23	1.58144e-22	43.5113	1.14813e-19
ENDOD1	1.82547	6.2736	21.2889	1.57638e-23	1.80516e-22	43.3718	1.31596e-19
TRPM6	4.50065	3.07696	21.289	1.57598e-23	1.80516e-22	43.3626	1.31563e-19
VIPR1	-3.89201	4.05811	-21.2909	1.571e-23	1.80395e-22	43.3624	1.31147e-19
DLL1	3.97552	2.36	21.2777	1.60733e-23	1.83808e-22	43.3328	1.3418e-19
DENND3	-2.50533	6.66422	-21.2013	1.8367e-23	2.09464e-22	43.2589	1.53327e-19
TMEM140	3.45258	1.89915	21.2199	1.77788e-23	2.03034e-22	43.2413	1.48418e-19
APLP1	2.35394	6.91688	21.1864	1.88506e-23	2.14686e-22	43.1774	1.57365e-19
KCNH7	-4.40463	4.16726	-21.1633	1.96287e-23	2.23243e-22	43.1361	1.63861e-19
TRIM54	-4.10468	3.33576	-21.1457	2.0241e-23	2.29894e-22	43.1183	1.68972e-19
ME3	-2.87911	4.69126	-21.1142	2.13926e-23	2.42643e-22	43.0642	1.78585e-19
MXI1	1.77566	7.27588	21.0956	2.20988e-23	2.50313e-22	43.0098	1.84481e-19
PAK7	-2.47119	5.05723	-21.0631	2.33997e-23	2.64331e-22	42.9879	1.95341e-19
ONECUT2	-3.74504	4.45304	-21.0498	2.39528e-23	2.70214e-22	42.9699	1.99958e-19
STAT4	-4.00831	3.69294	-21.0673	2.32278e-23	2.62745e-22	42.9686	1.93906e-19
SLC12A5	-3.87883	5.72731	-21.0286	2.48597e-23	2.80066e-22	42.9016	2.07529e-19
CNKSR3	2.37345	5.78322	21.0078	2.57883e-23	2.90135e-22	42.8835	2.1528e-19
MICALL1	3.32807	3.95231	21.0035	2.59843e-23	2.91948e-22	42.8721	2.16917e-19
KCNB1	-3.40245	7.17629	-20.9917	2.65322e-23	2.97702e-22	42.8458	2.21491e-19
SYCE1	-3.73559	4.17503	-20.961	2.80073e-23	3.12992e-22	42.8145	2.33805e-19
B4GALNT3	-3.69467	3.95638	-20.9645	2.78357e-23	3.11491e-22	42.7914	2.32372e-19
AJAP1	-2.12431	6.72688	-20.9647	2.7822e-23	3.11491e-22	42.7875	2.32258e-19
HRH2	-3.56203	3.4254	-20.9162	3.03104e-23	3.37825e-22	42.7227	2.53031e-19
EIF4E3	-1.53374	5.91302	-20.9231	2.99429e-23	3.34176e-22	42.7145	2.49963e-19
TARBP1	-1.99227	7.62394	-20.8993	3.12332e-23	3.47183e-22	42.6762	2.60735e-19
ARAP2	1.68714	8.23985	20.9009	3.11403e-23	3.46612e-22	42.6656	2.59959e-19
ANKRD44	2.56883	5.13321	20.8879	3.18674e-23	3.53762e-22	42.6446	2.66029e-19
SLC12A9	2.00741	5.01212	20.8602	3.34663e-23	3.71018e-22	42.6334	2.79377e-19
GAP43	-2.91859	5.05467	-20.833	3.51231e-23	3.88869e-22	42.5574	2.93208e-19
CCDC85A	-3.63527	4.34931	-20.8242	3.56703e-23	3.93883e-22	42.5551	2.97776e-19
CAPRIN2	-1.76703	8.51566	-20.8243	3.56688e-23	3.93883e-22	42.5322	2.97763e-19
MVB12B	2.19273	5.78992	20.8104	3.65584e-23	4.03156e-22	42.5154	3.05189e-19
ZNF273	-2.5999	5.22252	-20.785	3.82422e-23	4.21169e-22	42.4709	3.19246e-19
PLXNA2	-2.14456	6.49045	-20.7461	4.09827e-23	4.49571e-22	42.4415	3.42123e-19
KIAA1549L	-3.32709	6.86966	-20.7615	3.98779e-23	4.38604e-22	42.4277	3.32901e-19
BAIAP2	-2.69477	4.97007	-20.73	4.21715e-23	4.60795e-22	42.4233	3.52047e-19
FMNL2	1.78354	10.3312	20.7568	4.02129e-23	4.41707e-22	42.4212	3.35698e-19
CNTN3	-2.24598	6.14635	-20.7453	4.1045e-23	4.49664e-22	42.4016	3.42644e-19
SLIT3	-3.12316	4.48228	-20.7304	4.21434e-23	4.60795e-22	42.3882	3.51813e-19
PRICKLE2	-2.08589	6.44529	-20.7218	4.2793e-23	4.66975e-22	42.3717	3.57236e-19
ANO4	2.22458	6.22585	20.7009	4.44215e-23	4.84113e-22	42.3201	3.70831e-19
KNDC1	-2.73689	4.84547	-20.6854	4.56625e-23	4.96989e-22	42.318	3.8119e-19
GPD1L	-1.62227	4.73713	-20.6505	4.85968e-23	5.2755e-22	42.2921	4.05686e-19
ROCK2	-1.81884	7.97168	-20.6648	4.73691e-23	5.14893e-22	42.2352	3.95438e-19
ATP2B2	-2.82811	8.43916	-20.6344	5.00209e-23	5.41772e-22	42.1951	4.17574e-19
COL5A2	-3.69324	5.66683	-20.6342	5.00367e-23	5.41772e-22	42.1896	4.17707e-19
ALCAM	1.90237	6.31489	20.6114	5.21148e-23	5.62813e-22	42.1765	4.35054e-19
SDIM1	-4.38702	3.31023	-20.625	5.08684e-23	5.50064e-22	42.1741	4.24649e-19
LONRF2	-2.00269	8.27945	-20.6101	5.22389e-23	5.63424e-22	42.1362	4.3609e-19
JAKMIP1	-4.18494	6.27412	-20.597	5.34736e-23	5.75997e-22	42.1299	4.46398e-19
CAMKK1	-3.66289	4.91693	-20.5893	5.4221e-23	5.83295e-22	42.1269	4.52637e-19
CGREF1	-2.68396	4.82765	-20.5511	5.80577e-23	6.2303e-22	42.0682	4.84666e-19
KCNIP2	-3.29177	4.47402	-20.5504	5.81385e-23	6.2303e-22	42.059	4.8534e-19
COL19A1	-3.47424	4.04344	-20.5506	5.81104e-23	6.2303e-22	42.0433	4.85106e-19
ACSS2	2.61629	4.81579	20.5375	5.94996e-23	6.36798e-22	42.0406	4.96702e-19
CCDC30	-1.23574	7.22589	-20.5189	6.15207e-23	6.56746e-22	42.014	5.13575e-19
VWA3A	-3.73602	4.74715	-20.5209	6.12953e-23	6.55177e-22	42.0125	5.11693e-19
YAP1	3.6742	2.25202	20.484	6.55001e-23	6.97442e-22	41.9467	5.46795e-19
FMO5	3.2484	1.87042	20.4976	6.39168e-23	6.81453e-22	41.9463	5.33577e-19
DNAJB2	2.02459	6.62102	20.4453	7.02227e-23	7.44878e-22	41.8783	5.86219e-19
PRDM2	-1.11315	8.25582	-20.4559	6.88919e-23	7.32624e-22	41.8782	5.7511e-19
IKZF2	2.54085	5.7017	20.4518	6.94061e-23	7.37153e-22	41.8655	5.79402e-19
ACSL1	2.93495	4.99789	20.4423	7.06005e-23	7.47935e-22	41.8637	5.89373e-19
FAM181B	3.04948	1.69873	20.4357	7.14445e-23	7.55917e-22	41.8396	5.96419e-19
PRKCE	-2.02719	6.93717	-20.4036	7.57017e-23	7.99947e-22	41.762	6.31958e-19
VEZF1	2.9676	4.83105	20.3954	7.68276e-23	8.10818e-22	41.7471	6.41357e-19
ARAP1	2.25346	6.01396	20.3835	7.85003e-23	8.27424e-22	41.7421	6.5532e-19
AGAP1	1.56941	7.60183	20.3771	7.94162e-23	8.36023e-22	41.7249	6.62966e-19
ZNF621	2.40368	5.07297	20.3573	8.23094e-23	8.63215e-22	41.7017	6.87119e-19
CELF4	-3.63265	6.13179	-20.3627	8.14997e-23	8.56876e-22	41.697	6.80359e-19
BAI3	-1.6422	7.579	-20.3497	8.345e-23	8.74079e-22	41.6785	6.96641e-19
LDLRAP1	4.78811	4.30059	20.3573	8.23072e-23	8.63215e-22	41.6784	6.87101e-19
SYNE3	4.18106	3.7975	20.3479	8.37214e-23	8.75822e-22	41.6734	6.98906e-19
ARHGAP26	-2.32045	8.24279	-20.316	8.86972e-23	9.25555e-22	41.6331	7.40444e-19
PLXNC1	-2.07237	5.01142	-20.3244	8.73516e-23	9.12654e-22	41.6312	7.29211e-19
LMTK2	-1.85054	7.15727	-20.3069	9.01619e-23	9.39665e-22	41.6089	7.52671e-19
EML3	3.34313	2.68567	20.2877	9.33553e-23	9.71733e-22	41.5743	7.7933e-19
PPP2R1B	1.81187	5.08448	20.2499	9.99783e-23	1.03808e-21	41.5148	8.34619e-19
ADAM12	3.64032	3.4658	20.2555	9.89695e-23	1.02889e-21	41.5032	8.26197e-19
SNPH	-2.77858	5.25232	-20.1941	1.10656e-22	1.14185e-21	41.4631	9.2376e-19
SOX8	3.5764	4.3967	20.2311	1.0346e-22	1.07157e-21	41.4601	8.63686e-19
SCAI	-2.11519	7.47217	-20.2393	1.01924e-22	1.05697e-21	41.4588	8.5086e-19
LDB2	-3.30067	5.18891	-20.2078	1.07938e-22	1.11656e-21	41.409	9.01068e-19
SNTG1	-2.12249	5.73266	-20.1952	1.10425e-22	1.14088e-21	41.4044	9.21831e-19
TMEM120B	-2.02592	5.47629	-20.1614	1.17434e-22	1.20732e-21	41.3574	9.80341e-19
MAGI3	-1.77421	6.67505	-20.1697	1.15676e-22	1.19217e-21	41.3568	9.6566e-19
SUGP2	-1.57477	8.33629	-20.1646	1.16756e-22	1.20182e-21	41.3352	9.74676e-19
NEK10	-3.04288	4.50189	-20.1512	1.19642e-22	1.22549e-21	41.321	9.98771e-19
FERMT2	2.36569	5.26427	20.1513	1.19614e-22	1.22549e-21	41.3046	9.98542e-19
ELOVL5	2.33191	5.40572	20.152	1.19471e-22	1.22549e-21	41.3026	9.97348e-19
DNHD1	1.85974	6.30919	20.1288	1.24635e-22	1.27194e-21	41.3014	1.04045e-18
THBS4	3.21892	2.82732	20.138	1.22559e-22	1.25383e-21	41.2919	1.02313e-18
ZNF831	-3.10666	2.85984	-20.1348	1.23273e-22	1.25959e-21	41.2878	1.02909e-18
MYO1B	-2.81174	4.68015	-20.0993	1.31531e-22	1.33742e-21	41.2841	1.09802e-18
SERPINB1	3.58793	2.96451	20.1274	1.24954e-22	1.27364e-21	41.2559	1.04311e-18
ZNF462	2.12182	7.07499	20.102	1.30891e-22	1.33254e-21	41.2163	1.09268e-18
MPP6	-2.30581	5.77726	-20.0759	1.37287e-22	1.39086e-21	41.2092	1.14607e-18
AP1G2	-2.82121	5.954	-20.0887	1.34103e-22	1.36191e-21	41.1952	1.11949e-18
OPTN	-1.36086	7.47498	-20.0768	1.3704e-22	1.39005e-21	41.1777	1.14401e-18
NDST3	-3.5912	4.14535	-20.0631	1.40517e-22	1.42181e-21	41.1701	1.17304e-18
DGKB	-2.7419	6.08692	-20.0571	1.42084e-22	1.43424e-21	41.1596	1.18612e-18
SIDT1	-4.16549	4.48157	-20.0625	1.40682e-22	1.42181e-21	41.1532	1.17441e-18
GANC	2.04452	4.97697	20.0467	1.44822e-22	1.46011e-21	41.135	1.20897e-18
IRAK2	3.16286	3.81208	20.0329	1.48526e-22	1.49385e-21	41.1115	1.23989e-18
DDR1	3.43089	4.31626	20.0337	1.48305e-22	1.49342e-21	41.0888	1.23805e-18
NAP1L4	1.28248	6.87566	20.0254	1.5058e-22	1.51087e-21	41.0789	1.25704e-18
ZNF652	1.94581	7.00091	20.0259	1.50432e-22	1.51087e-21	41.0673	1.2558e-18
C12orf76	2.41118	5.41771	20.0053	1.56215e-22	1.56365e-21	41.0643	1.30408e-18
FYB	4.53132	2.80815	20.006	1.56027e-22	1.56364e-21	41.0534	1.30251e-18
FAM135B	-2.09963	5.65458	-19.9877	1.61353e-22	1.61315e-21	41.038	1.34698e-18
GTF3C5	1.2397	5.56262	19.9749	1.65196e-22	1.64762e-21	41.037	1.37906e-18
ZNF274	2.56249	4.4106	19.9804	1.63516e-22	1.63281e-21	40.9961	1.36503e-18
HDAC1	2.18976	5.14437	19.9739	1.65489e-22	1.64857e-21	40.9768	1.3815e-18
KCNQ3	-2.42602	6.4202	-19.9486	1.73372e-22	1.72299e-21	40.9563	1.44731e-18
SORBS2	-3.12796	6.89043	-19.9525	1.72108e-22	1.71246e-21	40.9494	1.43676e-18
CPOX	2.40305	5.66901	19.9206	1.82508e-22	1.81162e-21	40.8803	1.52357e-18
GABRA2	-1.84836	5.99578	-19.9033	1.88435e-22	1.86602e-21	40.8752	1.57305e-18
PFKM	-1.98862	5.1713	-19.9046	1.87971e-22	1.86363e-21	40.8725	1.56918e-18
NRG3	-2.67068	5.59156	-19.8995	1.89749e-22	1.87458e-21	40.8487	1.58402e-18
DENND5A	1.93054	6.93038	19.9012	1.89159e-22	1.87097e-21	40.8407	1.5791e-18
GNG7	2.36909	5.57683	19.8939	1.91702e-22	1.89164e-21	40.8401	1.60032e-18
TTLL9	3.17052	3.4165	19.8676	2.01258e-22	1.98359e-21	40.7978	1.6801e-18
CACNA1E	-3.51792	7.5464	-19.8526	2.06902e-22	2.03681e-21	40.7629	1.72722e-18
PLLP	4.35132	2.2645	19.8476	2.08812e-22	2.0532e-21	40.7361	1.74316e-18
CA2	3.94236	3.08989	19.8397	2.11868e-22	2.08079e-21	40.7342	1.76867e-18
ALDH1L1	4.13615	3.60226	19.792	2.31381e-22	2.2671e-21	40.6472	1.93157e-18
PTMA	2.46826	6.3107	19.7955	2.29898e-22	2.25521e-21	40.6356	1.91918e-18
HEY2	3.43704	1.89374	19.7815	2.35937e-22	2.30903e-21	40.6296	1.96961e-18
KCNQ2	-3.06237	4.15316	-19.7636	2.43885e-22	2.38402e-21	40.5941	2.03595e-18
EPB41L4B	-2.88698	6.24638	-19.7454	2.52238e-22	2.46278e-21	40.5745	2.10568e-18
PAXBP1	1.13912	7.99253	19.7391	2.55228e-22	2.48616e-21	40.558	2.13064e-18
MPP7	-2.61931	3.88301	-19.7394	2.55085e-22	2.48616e-21	40.5373	2.12945e-18
PRKAA2	-2.07968	6.28805	-19.7226	2.63143e-22	2.56028e-21	40.5166	2.19672e-18
LPCAT4	-2.58956	5.39274	-19.7141	2.67328e-22	2.59797e-21	40.5014	2.23165e-18
CNTNAP5	-1.69818	5.49289	-19.6399	3.06845e-22	2.97163e-21	40.406	2.56154e-18
IQGAP1	2.14576	7.98101	19.6667	2.91947e-22	2.83392e-21	40.3963	2.43717e-18
RBM20	-2.2647	2.51324	-19.6285	3.1347e-22	3.03227e-21	40.3864	2.61685e-18
KIAA1217	-1.88788	7.0605	-19.6414	3.06007e-22	2.96695e-21	40.3569	2.55454e-18
ADTRP	-3.51971	2.8938	-19.626	3.1491e-22	3.04068e-21	40.3519	2.62887e-18
ATAD2	-1.63246	5.52368	-19.6206	3.18103e-22	3.06643e-21	40.3354	2.65553e-18
MRVI1	5.25986	3.23343	19.6257	3.15068e-22	3.04068e-21	40.3352	2.63019e-18
LRRTM4	-2.20384	5.99983	-19.6166	3.20464e-22	3.08562e-21	40.3194	2.67524e-18
FERMT1	3.69849	2.6569	19.6146	3.21679e-22	3.09375e-21	40.3133	2.68538e-18
EHBP1L1	2.34846	4.13559	19.6133	3.22424e-22	3.09735e-21	40.2942	2.69159e-18
KCNH3	-3.81849	3.93354	-19.5926	3.35143e-22	3.21583e-21	40.2718	2.79777e-18
NPAS2	-2.5582	6.11191	-19.5801	3.43066e-22	3.28808e-21	40.2426	2.86392e-18
GABRB3	-3.08293	6.47822	-19.5753	3.46113e-22	3.31348e-21	40.2394	2.88935e-18
NIPAL2	-3.91881	5.01833	-19.5723	3.48101e-22	3.32869e-21	40.2289	2.90594e-18
C11orf65	3.03089	2.49844	19.5525	3.61181e-22	3.44587e-21	40.2022	3.01514e-18
GLS2	-3.4478	3.2141	-19.5563	3.58661e-22	3.42575e-21	40.1977	2.9941e-18
ADCY1	-2.80488	6.84351	-19.5334	3.7431e-22	3.56299e-21	40.1804	3.12474e-18
GRM7	-1.84605	6.26499	-19.5286	3.77684e-22	3.58692e-21	40.1689	3.15291e-18
ZNF480	2.54851	2.2331	19.531	3.75972e-22	3.57473e-21	40.1642	3.13861e-18
DUSP16	3.49936	3.23184	19.5376	3.71359e-22	3.53893e-21	40.1638	3.1001e-18
KIAA0196	1.56558	4.88838	19.4913	4.0502e-22	3.82911e-21	40.1212	3.38111e-18
GRIK3	-1.97106	5.68692	-19.4958	4.01636e-22	3.80574e-21	40.1181	3.35286e-18
ADD1	1.13441	8.4117	19.4913	4.04986e-22	3.82911e-21	40.0987	3.38082e-18
HID1	1.52882	6.27625	19.489	4.06734e-22	3.84097e-21	40.0947	3.39542e-18
CLDND1	3.02268	6.62257	19.5021	3.96925e-22	3.76538e-21	40.0903	3.31353e-18
CHRM3	-3.85177	5.47229	-19.47	4.21468e-22	3.97561e-21	40.035	3.51841e-18
WDR59	1.56821	6.21177	19.4651	4.25407e-22	4.00824e-21	40.0325	3.5513e-18
PCDH15	2.73646	6.37558	19.4601	4.2942e-22	4.03933e-21	40.0289	3.5848e-18
NIN	-1.46602	9.40719	-19.4597	4.29675e-22	4.03933e-21	40.0074	3.58692e-18
NADSYN1	1.56599	6.50071	19.4419	4.44317e-22	4.17228e-21	39.9807	3.70916e-18
ABCG1	2.52885	4.70561	19.4373	4.48192e-22	4.20394e-21	39.9643	3.7415e-18
NOL8	1.28119	6.50028	19.4254	4.58326e-22	4.29417e-21	39.957	3.82611e-18
TLE4	1.59939	6.5047	19.4067	4.74705e-22	4.43767e-21	39.9525	3.96284e-18
TP53INP1	3.64325	3.65324	19.4166	4.65957e-22	4.36077e-21	39.9293	3.88981e-18
B3GNT4	-3.20287	2.68785	-19.3962	4.84153e-22	4.52092e-21	39.9136	4.04171e-18
EVL	-1.63245	8.40571	-19.3703	5.08276e-22	4.73559e-21	39.8535	4.24309e-18
CPNE7	-2.87479	3.44896	-19.3595	5.18723e-22	4.82753e-21	39.853	4.3303e-18
MED12L	-1.64206	6.68563	-19.3536	5.24573e-22	4.87176e-21	39.8487	4.37914e-18
CRYAB	4.84553	4.11111	19.3791	4.99984e-22	4.66354e-21	39.8485	4.17387e-18
BRCA1	3.29354	4.01596	19.3535	5.24643e-22	4.87176e-21	39.8277	4.37972e-18
FAM153B	-4.88965	5.50666	-19.3161	5.63038e-22	5.22249e-21	39.7435	4.70024e-18
NSMCE4A	2.3078	4.51965	19.3038	5.76205e-22	5.33869e-21	39.743	4.81016e-18
ABLIM2	-2.71426	5.24067	-19.2933	5.87804e-22	5.44011e-21	39.7122	4.90698e-18
UNC5A	-3.48883	4.105	-19.2877	5.93983e-22	5.49121e-21	39.7005	4.95857e-18
MYT1	3.29903	5.66341	19.2862	5.95656e-22	5.50059e-21	39.6867	4.97254e-18
MAP3K9	-3.28858	5.70728	-19.2755	6.07811e-22	5.6041e-21	39.6735	5.074e-18
CD55	3.01058	5.47695	19.2752	6.08207e-22	5.6041e-21	39.6497	5.07732e-18
GALNT9	-3.23286	3.56182	-19.249	6.39046e-22	5.88176e-21	39.639	5.33475e-18
SPTB	-2.47186	5.5912	-19.2308	6.61457e-22	6.08132e-21	39.5929	5.52184e-18
TRMT13	1.73646	5.51098	19.1286	8.03125e-22	7.37189e-21	39.4109	6.70449e-18
MAP4K5	1.35418	8.03018	19.1283	8.03596e-22	7.37189e-21	39.3855	6.70842e-18
ST6GALNAC5	-3.02319	3.90527	-19.0879	8.67798e-22	7.92602e-21	39.3413	7.24438e-18
RBFOX3	-3.98057	5.51609	-19.1066	8.37361e-22	7.6732e-21	39.338	6.99029e-18
KIFC2	-2.65729	5.75808	-19.087	8.69214e-22	7.93027e-21	39.3206	7.2562e-18
SP100	4.00726	2.79407	19.0945	8.5694e-22	7.83541e-21	39.3156	7.15373e-18
TBC1D12	2.12431	6.09959	19.0984	8.50557e-22	7.78558e-21	39.3141	7.10045e-18
HUNK	-2.7758	4.19307	-19.0632	9.0953e-22	8.28904e-21	39.2584	7.59276e-18
EDIL3	2.87204	6.35642	19.0537	9.26315e-22	8.4328e-21	39.2286	7.73288e-18
NYAP2	-3.99403	3.97697	-19.0466	9.38808e-22	8.53722e-21	39.2222	7.83717e-18
RTF1	-1.24321	7.83907	-19.0283	9.72234e-22	8.83156e-21	39.2022	8.11621e-18
UNC13C	-3.4969	4.99744	-19.0117	1.00353e-21	9.09603e-21	39.1723	8.37744e-18
KLHL29	-3.73972	4.36467	-19.0188	9.90047e-22	8.9836e-21	39.1595	8.26491e-18
FAM13A	-2.00305	6.80302	-19.0008	1.02482e-21	9.27895e-21	39.1403	8.55519e-18
GRAMD1B	-1.92351	7.56862	-18.9892	1.0477e-21	9.47586e-21	39.1186	8.74622e-18
MOB3B	1.98442	5.40059	18.9832	1.05975e-21	9.57441e-21	39.0961	8.84675e-18
SYT5	-3.51362	3.77614	-18.9729	1.08093e-21	9.75524e-21	39.0854	9.0236e-18
NRSN1	-2.88324	5.35306	-18.9564	1.11571e-21	1.00582e-20	39.0848	9.31391e-18
FAM102A	2.74025	5.62463	18.9479	1.13396e-21	1.02118e-20	39.0335	9.46634e-18
TANC2	-1.21102	8.2	-18.9443	1.14182e-21	1.02715e-20	39.0223	9.53192e-18
CTNNAL1	-3.37998	4.23605	-18.9168	1.2036e-21	1.07924e-20	39.0072	1.00477e-17
RBFOX1	-3.09897	6.88491	-18.9274	1.17935e-21	1.05863e-20	38.9896	9.84522e-18
CLEC2L	-3.4914	2.83	-18.9276	1.17899e-21	1.05863e-20	38.9815	9.84219e-18
AHSA2	1.57691	7.529	18.8994	1.2445e-21	1.1147e-20	38.9397	1.0389e-17
JAM3	2.09055	6.53504	18.8895	1.26832e-21	1.13482e-20	38.9069	1.05879e-17
ADAM23	-2.06083	6.25924	-18.8659	1.32736e-21	1.18638e-20	38.8842	1.10808e-17
SYNGR1	-1.87095	6.7225	-18.86	1.3425e-21	1.19863e-20	38.8698	1.12072e-17
ADARB1	-2.17805	4.87619	-18.845	1.38172e-21	1.23233e-20	38.8403	1.15346e-17
STARD9	1.30792	8.04195	18.826	1.43311e-21	1.2768e-20	38.8069	1.19636e-17
SCN3A	-2.25898	7.47279	-18.8174	1.45714e-21	1.2957e-20	38.7819	1.21642e-17
CELF5	-3.68112	5.82571	-18.8173	1.45743e-21	1.2957e-20	38.7678	1.21666e-17
GRHL1	-2.89326	3.39364	-18.7797	1.56711e-21	1.39172e-20	38.7124	1.30822e-17
PAX6	3.99944	3.24159	18.76	1.62769e-21	1.44399e-20	38.6643	1.3588e-17
KCNJ6	-3.32889	7.44879	-18.7492	1.66212e-21	1.47297e-20	38.6366	1.38753e-17
SLC8A1	-2.93014	7.88235	-18.7372	1.7011e-21	1.50273e-20	38.6238	1.42008e-17
GALNT10	2.13944	4.60838	18.7414	1.68749e-21	1.49386e-20	38.6234	1.40871e-17
SBF1	1.58344	6.08959	18.7285	1.72993e-21	1.52497e-20	38.6226	1.44415e-17
HAPLN2	4.50908	4.1615	18.7397	1.69306e-21	1.49721e-20	38.613	1.41337e-17
MAP7	1.65073	9.72679	18.7309	1.72217e-21	1.51973e-20	38.6013	1.43767e-17
MYH3	2.6042	5.34628	18.6918	1.85735e-21	1.63385e-20	38.5392	1.55052e-17
SEPT5	-2.31162	6.41999	-18.6837	1.88675e-21	1.65796e-20	38.5306	1.57506e-17
FAM126A	3.21436	4.49999	18.696	1.84225e-21	1.62227e-20	38.5301	1.53791e-17
CSMD1	-2.17983	7.70748	-18.6706	1.93531e-21	1.69884e-20	38.5094	1.6156e-17
TMEM63C	-2.64544	4.61037	-18.657	1.98723e-21	1.74258e-20	38.4932	1.65894e-17
UAP1L1	2.23477	4.5722	18.6442	2.03718e-21	1.78451e-20	38.4514	1.70064e-17
MROH1	-1.86085	4.65184	-18.63	2.09385e-21	1.83223e-20	38.4499	1.74795e-17
RGS7	-2.10407	5.06032	-18.625	2.11466e-21	1.8485e-20	38.4368	1.76532e-17
CAMK4	-2.7724	6.09792	-18.6164	2.1499e-21	1.87734e-20	38.3971	1.79474e-17
ANKRD26	-1.21914	8.30095	-18.6135	2.16235e-21	1.88624e-20	38.3929	1.80513e-17
ARHGAP32	-1.50412	8.39221	-18.6082	2.18446e-21	1.90354e-20	38.358	1.82359e-17
EPS8	3.56778	3.33613	18.6036	2.2043e-21	1.91882e-20	38.3449	1.84015e-17
SGSM1	-2.39253	5.93689	-18.6019	2.21164e-21	1.92321e-20	38.341	1.84628e-17
GULP1	-3.21715	4.29635	-18.5861	2.28074e-21	1.98123e-20	38.333	1.90396e-17
GALNT15	3.2144	3.1885	18.5827	2.29584e-21	1.99228e-20	38.3283	1.91657e-17
CNTNAP4	2.08816	6.50389	18.5527	2.43412e-21	2.11008e-20	38.2882	2.032e-17
XKR4	-2.12702	5.80714	-18.5421	2.48471e-21	2.14947e-20	38.2519	2.07424e-17
CACNB4	-2.62039	7.35667	-18.548	2.4564e-21	2.12718e-20	38.243	2.05061e-17
CDH8	-1.83703	5.07597	-18.5293	2.54758e-21	2.1993e-20	38.2336	2.12672e-17
MARCH8	1.80644	5.05465	18.5295	2.54668e-21	2.1993e-20	38.2269	2.12597e-17
NDRG4	-2.66282	6.63354	-18.5152	2.61878e-21	2.25843e-20	38.194	2.18616e-17
DOC2A	-3.16282	4.24742	-18.5044	2.67433e-21	2.30158e-20	38.169	2.23253e-17
RPGRIP1L	-1.99803	5.88047	-18.5086	2.65238e-21	2.28504e-20	38.1598	2.21421e-17
TTC23	3.2246	2.84246	18.4989	2.70316e-21	2.3216e-20	38.1557	2.2566e-17
ATP1A2	3.61685	6.32073	18.5002	2.69621e-21	2.31802e-20	38.1443	2.25079e-17
RAB31	2.57287	3.3133	18.4878	2.76243e-21	2.37007e-20	38.1435	2.30608e-17
TRERF1	-1.98658	5.57334	-18.4835	2.7858e-21	2.38766e-20	38.1341	2.32558e-17
VEZT	-1.01781	7.20105	-18.4688	2.86721e-21	2.4524e-20	38.0996	2.39354e-17
GLTP	2.8645	4.22755	18.4718	2.85036e-21	2.44049e-20	38.0976	2.37948e-17
TSHZ2	-2.61956	5.0669	-18.4657	2.88443e-21	2.4646e-20	38.0927	2.40792e-17
UFL1	1.616	5.24272	18.4367	3.05282e-21	2.60583e-20	38.0512	2.5485e-17
PHLPP2	-1.32098	6.63422	-18.4352	3.06213e-21	2.6111e-20	38.0394	2.55627e-17
KHDRBS3	-2.07278	7.35058	-18.4266	3.11389e-21	2.64712e-20	38.0217	2.59948e-17
FZD3	-2.21914	7.09377	-18.4302	3.09228e-21	2.63143e-20	38.0132	2.58143e-17
POLR2F	2.69166	5.93408	18.4303	3.09176e-21	2.63143e-20	38.0053	2.581e-17
SDCCAG8	1.13771	7.81132	18.4083	3.22801e-21	2.74134e-20	37.9744	2.69474e-17
SSX2IP	-2.16005	6.57219	-18.3943	3.31749e-21	2.81447e-20	37.9616	2.76944e-17
TTC7A	2.03747	4.88173	18.3881	3.35862e-21	2.84647e-20	37.9235	2.80378e-17
CPLX2	-3.42379	6.4009	-18.3603	3.54693e-21	3.00302e-20	37.8689	2.96097e-17
ANKRD32	-2.23515	4.79353	-18.3439	3.6628e-21	3.09798e-20	37.8672	3.05771e-17
HOMER2	-2.08734	6.09096	-18.3421	3.67637e-21	3.10631e-20	37.842	3.06903e-17
SF1	1.02672	7.40873	18.3145	3.8809e-21	3.27581e-20	37.7899	3.23977e-17
TMEM178A	-3.24569	4.54426	-18.3039	3.96295e-21	3.33495e-20	37.7817	3.30827e-17
ALS2CL	-4.13742	3.75918	-18.3131	3.8923e-21	3.28211e-20	37.7742	3.24929e-17
SYNJ2	2.2631	7.64766	18.3058	3.94842e-21	3.32608e-20	37.768	3.29614e-17
FAM65A	-1.99699	5.16555	-18.2901	4.07241e-21	3.42361e-20	37.7469	3.39964e-17
TTLL4	1.92771	4.67652	18.2646	4.28247e-21	3.58576e-20	37.7428	3.575e-17
SORCS1	-2.24067	6.30064	-18.2799	4.15505e-21	3.48957e-20	37.7343	3.46864e-17
FGF9	-2.85446	3.76577	-18.2465	4.43826e-21	3.70506e-20	37.7033	3.70506e-17
FGF17	-3.1898	4.01067	-18.2763	4.18503e-21	3.51122e-20	37.7016	3.49366e-17
FKBP11	-1.93771	5.41244	-18.2657	4.2733e-21	3.58168e-20	37.6975	3.56735e-17
ALDH1L2	-2.01035	5.30531	-18.2585	4.33392e-21	3.62521e-20	37.6898	3.61796e-17
MYBL1	3.0191	4.07732	18.2569	4.34828e-21	3.63358e-20	37.6768	3.62994e-17
PAIP2B	2.89986	4.00233	18.2399	4.49682e-21	3.75019e-20	37.6638	3.75394e-17
ZNF146	1.59256	6.2971	18.2267	4.6154e-21	3.84141e-20	37.6259	3.85293e-17
GRM2	-3.6936	3.99576	-18.2189	4.68706e-21	3.88942e-20	37.6215	3.91275e-17
ZBTB37	2.20043	7.23894	18.2309	4.57694e-21	3.8132e-20	37.6078	3.82083e-17
SCRT1	-3.25823	3.28634	-18.2218	4.66032e-21	3.87493e-20	37.5953	3.89043e-17
SCN2A	-3.03217	8.32134	-18.2201	4.6755e-21	3.88369e-20	37.5771	3.9031e-17
STRBP	-2.29566	6.30581	-18.2073	4.79617e-21	3.97601e-20	37.5511	4.00384e-17
SETBP1	-2.30029	6.87344	-18.2037	4.82992e-21	4.00001e-20	37.5481	4.03201e-17
RPH3A	-3.49711	6.30663	-18.1705	5.15797e-21	4.26746e-20	37.4821	4.30587e-17
PAQR4	3.04888	4.2064	18.1548	5.32178e-21	4.39863e-20	37.4529	4.44262e-17
SLC4A3	-2.18713	5.38477	-18.1262	5.63146e-21	4.6454e-20	37.4395	4.70115e-17
ARHGAP1	3.09876	5.43098	18.1368	5.5142e-21	4.55317e-20	37.4376	4.60325e-17
RSPH1	-2.56565	3.05973	-18.1182	5.72265e-21	4.71131e-20	37.4258	4.77726e-17
SYNGAP1	-1.71731	6.10841	-18.1143	5.76666e-21	4.74286e-20	37.4102	4.814e-17
LNX1	-2.75548	3.8276	-18.0977	5.96043e-21	4.88299e-20	37.3898	4.97576e-17
SEPT3	-2.65185	6.75021	-18.1257	5.6372e-21	4.64554e-20	37.3859	4.70593e-17
LLGL1	2.76881	4.5049	18.1096	5.82018e-21	4.77747e-20	37.3841	4.85868e-17
LPGAT1	1.76583	7.18862	18.1129	5.78268e-21	4.75136e-20	37.3767	4.82738e-17
LOXHD1	-3.55249	3.1259	-18.1026	5.90274e-21	4.84048e-20	37.3699	4.92761e-17
CD276	-2.84644	3.63657	-18.0776	6.20243e-21	5.07129e-20	37.342	5.17779e-17
LIMD1	3.12682	3.8768	18.084	6.12513e-21	5.01299e-20	37.3279	5.11325e-17
ADAMTS3	-2.92983	2.67268	-18.0642	6.37005e-21	5.19816e-20	37.2934	5.31772e-17
NBEA	-1.68684	8.13561	-18.0686	6.31547e-21	5.15866e-20	37.2925	5.27215e-17
STEAP2	-2.3057	5.45789	-18.055	6.4887e-21	5.28981e-20	37.2914	5.41677e-17
STAC2	-2.99219	3.66606	-18.0413	6.66847e-21	5.43106e-20	37.2432	5.56684e-17
CBS	1.65806	6.33376	18.0259	6.87542e-21	5.5887e-20	37.242	5.7396e-17
MOK	-2.3112	5.37512	-18.0262	6.87116e-21	5.5887e-20	37.2054	5.73605e-17
CLSTN2	-3.90503	6.89614	-18.0107	7.0872e-21	5.75525e-20	37.1756	5.91639e-17
SLC9A9	3.29929	3.1969	18.0075	7.13272e-21	5.78658e-20	37.1699	5.9544e-17
GPR63	-3.09444	3.83598	-18.0015	7.21903e-21	5.85092e-20	37.1557	6.02644e-17
MPP5	2.12967	6.4231	17.9991	7.25367e-21	5.87329e-20	37.1364	6.05536e-17
PTPRG	-1.44546	7.06291	-17.9691	7.70216e-21	6.21834e-20	37.1138	6.42977e-17
MAN2A1	1.87302	7.49943	17.9764	7.58997e-21	6.13964e-20	37.1051	6.33611e-17
NR2C2	1.5599	5.56966	17.9584	7.86873e-21	6.34055e-20	37.0847	6.56881e-17
RNF165	-2.7685	5.52117	-17.9695	7.69589e-21	6.21834e-20	37.0818	6.42453e-17
SMYD2	-2.59235	4.7668	-17.9586	7.86427e-21	6.34055e-20	37.0775	6.56509e-17
ITCH	1.42598	7.16308	17.9506	7.99193e-21	6.43362e-20	37.0504	6.67166e-17
FBXO7	1.84802	6.81507	17.9389	8.1809e-21	6.57307e-20	37.0399	6.82942e-17
PSRC1	1.80456	6.09222	17.9408	8.14981e-21	6.5544e-20	37.0244	6.80346e-17
WSCD1	3.09278	3.2157	17.9292	8.34078e-21	6.69508e-20	37.0207	6.96289e-17
WDR19	-1.75588	5.486	-17.9109	8.65278e-21	6.93219e-20	37.0065	7.22334e-17
SDC4	3.81312	2.0546	17.9202	8.49267e-21	6.81046e-20	36.9925	7.08968e-17
RBMS1	-2.06231	5.11627	-17.8889	9.0424e-21	7.23739e-20	36.9353	7.5486e-17
DPP10	-2.26437	6.13898	-17.8716	9.36319e-21	7.48696e-20	36.8888	7.81639e-17
C15orf27	-3.02114	3.13937	-17.8702	9.38811e-21	7.49971e-20	36.8875	7.83719e-17
FOXP2	-2.73881	3.63676	-17.8516	9.74669e-21	7.77871e-20	36.857	8.13654e-17
SH3D21	-3.46267	4.9902	-17.8148	1.04953e-20	8.34691e-20	36.7984	8.76151e-17
ATAD2B	1.13275	7.94046	17.8146	1.04986e-20	8.34691e-20	36.7873	8.76425e-17
IPO13	2.65933	4.86437	17.8169	1.04506e-20	8.32458e-20	36.7816	8.72416e-17
ARHGEF1	1.55714	6.70839	17.8182	1.0423e-20	8.31056e-20	36.7793	8.70116e-17
IRF3	2.82227	3.60071	17.8136	1.05196e-20	8.35561e-20	36.7676	8.78175e-17
SYT10	-2.57156	2.21678	-17.8038	1.07302e-20	8.51482e-20	36.763	8.95759e-17
MAN1C1	-2.07542	5.4429	-17.7958	1.09034e-20	8.64402e-20	36.7236	9.10216e-17
TTLL7	1.35112	9.94773	17.7889	1.1056e-20	8.75669e-20	36.7236	9.22956e-17
CDON	-2.45528	4.70659	-17.7826	1.11989e-20	8.86146e-20	36.7228	9.34884e-17
SLC36A1	-1.68828	5.67032	-17.7604	1.17113e-20	9.25811e-20	36.6721	9.77656e-17
SV2B	-2.45714	6.98656	-17.7592	1.17395e-20	9.27163e-20	36.6659	9.80012e-17
CRB2	3.58972	3.19436	17.7579	1.17688e-20	9.28336e-20	36.6647	9.82462e-17
FOXN2	2.76297	4.44656	17.7576	1.17766e-20	9.28336e-20	36.6612	9.83108e-17
NEO1	1.78202	6.22614	17.7452	1.20761e-20	9.51052e-20	36.628	1.00811e-16
TJP1	1.38402	8.39742	17.7394	1.22179e-20	9.61307e-20	36.6063	1.01995e-16
ATP8A1	1.19158	9.12511	17.7142	1.28551e-20	1.00954e-19	36.5872	1.07314e-16
KCNC1	-3.52069	5.01126	-17.7038	1.31274e-20	1.02803e-19	36.5776	1.09588e-16
OMG	2.00726	4.77794	17.7048	1.31034e-20	1.02711e-19	36.5734	1.09387e-16
CCDC34	-2.51565	4.8209	-17.7182	1.27516e-20	1.00236e-19	36.5729	1.0645e-16
TOB2	2.02738	5.62411	17.706	1.30699e-20	1.02544e-19	36.551	1.09107e-16
MSRA	-2.41254	5.87921	-17.6867	1.35902e-20	1.06327e-19	36.5295	1.13451e-16
FAM65B	-2.45435	4.54587	-17.6686	1.40983e-20	1.10096e-19	36.5011	1.17692e-16
SPAG9	1.4751	9.05378	17.6698	1.40652e-20	1.09941e-19	36.4644	1.17417e-16
TLK1	-1.28257	7.82798	-17.6467	1.4737e-20	1.14976e-19	36.4366	1.23025e-16
MAP3K12	-1.43185	6.47748	-17.6345	1.51056e-20	1.17413e-19	36.4308	1.26101e-16
KCNJ3	-3.21883	5.39855	-17.6411	1.49058e-20	1.16184e-19	36.4108	1.24434e-16
CLN8	1.52074	5.49509	17.6324	1.51713e-20	1.17814e-19	36.4089	1.2665e-16
NOS1AP	-1.76536	6.20671	-17.6311	1.52118e-20	1.18019e-19	36.4021	1.26988e-16
UNC79	-1.54326	7.43697	-17.6395	1.49555e-20	1.16355e-19	36.4004	1.24848e-16
C17orf85	2.02552	7.04165	17.6402	1.49324e-20	1.16283e-19	36.3953	1.24656e-16
LCNL1	1.89795	5.38172	17.6149	1.57204e-20	1.21851e-19	36.3809	1.31234e-16
SEMA4C	2.1002	4.6689	17.612	1.58143e-20	1.22466e-19	36.3642	1.32018e-16
PDE2A	-2.37412	6.22454	-17.6021	1.61328e-20	1.24816e-19	36.3568	1.34677e-16
FAXC	-2.52352	5.42664	-17.5823	1.67978e-20	1.29841e-19	36.2977	1.40228e-16
SH3GL3	1.52876	6.48636	17.5795	1.68933e-20	1.30458e-19	36.2838	1.41025e-16
SLC1A2	2.5735	7.73848	17.552	1.78644e-20	1.3783e-19	36.2482	1.49132e-16
ATP2B1	-2.00746	8.13284	-17.5285	1.87421e-20	1.44468e-19	36.1741	1.56459e-16
ZYX	-2.71822	4.62011	-17.5254	1.88592e-20	1.45237e-19	36.1712	1.57436e-16
TMEM132D	-2.13991	5.02086	-17.5173	1.91741e-20	1.47526e-19	36.165	1.60065e-16
TTC39C	-3.05433	4.13742	-17.5052	1.96511e-20	1.51057e-19	36.1537	1.64048e-16
SOGA3	-1.23795	6.94604	-17.4946	2.00821e-20	1.54228e-19	36.1127	1.67646e-16
GGA2	-1.72026	6.81212	-17.4907	2.02412e-20	1.55307e-19	36.099	1.68974e-16
ZEB2	1.26176	9.25456	17.4852	2.04705e-20	1.56922e-19	36.0975	1.70888e-16
CLIP1	-1.19138	8.67599	-17.4817	2.06164e-20	1.57895e-19	36.0947	1.72105e-16
SIAH3	-3.16695	2.65391	-17.4778	2.07826e-20	1.58876e-19	36.0845	1.73493e-16
SEPT7	1.73768	8.58509	17.48	2.06878e-20	1.58296e-19	36.0744	1.72701e-16
FNBP1L	-2.32872	6.28428	-17.4742	2.09365e-20	1.59907e-19	36.0688	1.74778e-16
STX1B	-1.64658	7.10835	-17.4549	2.17789e-20	1.66189e-19	36.0471	1.8181e-16
CHGB	-2.8442	4.97181	-17.4465	2.21554e-20	1.68753e-19	36.0372	1.84954e-16
DPYD	2.39864	5.18086	17.4486	2.20615e-20	1.68191e-19	36.0085	1.84169e-16
STRN	1.19937	7.67087	17.4393	2.2484e-20	1.711e-19	35.9937	1.87697e-16
GRM4	-3.2234	2.9271	-17.4226	2.32654e-20	1.76724e-19	35.9779	1.94219e-16
DIP2C	1.32814	7.38166	17.4257	2.31177e-20	1.75762e-19	35.9598	1.92987e-16
AMPD3	1.74769	5.85625	17.4107	2.38393e-20	1.80919e-19	35.9362	1.99011e-16
DKFZP761K2322	3.0002	4.7872	17.4	2.43666e-20	1.84753e-19	35.9314	2.03413e-16
DST	1.46338	11.9219	17.3764	2.55744e-20	1.93208e-19	35.9034	2.13495e-16
CSPG4	3.84483	2.59378	17.3955	2.45959e-20	1.86322e-19	35.8992	2.05327e-16
ID4	2.98453	2.533	17.3774	2.55229e-20	1.92994e-19	35.8931	2.13065e-16
CCND2	-2.18244	6.38406	-17.372	2.58103e-20	1.94462e-19	35.8823	2.15464e-16
ABCA1	3.0433	4.54094	17.3793	2.54271e-20	1.92444e-19	35.8807	2.12265e-16
MAML2	3.40858	3.71112	17.375	2.56501e-20	1.93605e-19	35.8723	2.14127e-16
KIAA1377	-1.57692	7.03138	-17.3732	2.57437e-20	1.94136e-19	35.8617	2.14908e-16
SLC22A15	1.93558	5.37543	17.3647	2.61964e-20	1.97193e-19	35.8506	2.18687e-16
FREM1	-2.63859	3.93579	-17.3587	2.65243e-20	1.99482e-19	35.8493	2.21425e-16
AKAP5	-3.15707	4.98706	-17.3542	2.67696e-20	2.01146e-19	35.846	2.23473e-16
ABI2	-0.971833	8.35801	-17.343	2.73936e-20	2.05649e-19	35.8366	2.28682e-16
EZH1	1.02039	8.15907	17.3358	2.77992e-20	2.08133e-19	35.817	2.32068e-16
AFF3	-2.69767	6.57321	-17.3422	2.74397e-20	2.0581e-19	35.7805	2.29067e-16
ANK1	-3.3026	4.51506	-17.3389	2.76245e-20	2.0701e-19	35.7798	2.30609e-16
ACER3	1.56947	5.70163	17.3155	2.8988e-20	2.16645e-19	35.7693	2.41992e-16
GOLGA1	1.27498	7.59375	17.3206	2.8685e-20	2.14572e-19	35.762	2.39462e-16
RHOBTB2	-2.33208	5.85714	-17.3108	2.92693e-20	2.18551e-19	35.7307	2.4434e-16
NELL1	-2.13427	3.70207	-17.2715	3.17341e-20	2.36321e-19	35.7094	2.64916e-16
C16orf62	1.42119	6.16261	17.2893	3.05924e-20	2.28227e-19	35.6911	2.55385e-16
LSS	1.98983	6.39166	17.2885	3.06419e-20	2.28392e-19	35.6792	2.55799e-16
PDE4A	-3.30271	4.80012	-17.2662	3.20833e-20	2.38709e-19	35.6377	2.67831e-16
NEUROD6	-3.46564	4.25833	-17.249	3.32454e-20	2.47135e-19	35.6043	2.77533e-16
GRIN3A	-3.50561	3.79821	-17.2415	3.37597e-20	2.50735e-19	35.5877	2.81826e-16
WDR17	-1.72024	6.24056	-17.2326	3.43868e-20	2.55165e-19	35.562	2.87061e-16
NEIL1	-1.66076	5.99672	-17.1989	3.68686e-20	2.72854e-19	35.523	3.07779e-16
CPNE6	-2.73002	3.69501	-17.2107	3.59785e-20	2.6674e-19	35.5186	3.00349e-16
TENC1	2.93788	4.80638	17.1972	3.69982e-20	2.7357e-19	35.5137	3.08861e-16
GCLC	1.70213	5.53708	17.2048	3.6417e-20	2.69751e-19	35.5063	3.04009e-16
KIAA1522	-2.19354	3.30074	-17.1829	3.81052e-20	2.81507e-19	35.5	3.18103e-16
HDAC11	2.40396	3.87096	17.1803	3.83139e-20	2.82548e-19	35.4784	3.19844e-16
ANKIB1	1.34227	7.4949	17.1798	3.83536e-20	2.82591e-19	35.4603	3.20176e-16
CPNE4	-3.3704	3.78096	-17.1822	3.81666e-20	2.8171e-19	35.4582	3.18614e-16
OTUD6B	1.26403	6.18268	17.1694	3.91836e-20	2.88452e-19	35.4401	3.27104e-16
GPATCH8	-0.950656	8.76261	-17.1403	4.16196e-20	3.05308e-19	35.434	3.4744e-16
CCDC104	-1.53757	6.0236	-17.164	3.96318e-20	2.91494e-19	35.4186	3.30846e-16
SULT1A1	-2.07289	5.17572	-17.1449	4.1232e-20	3.02731e-19	35.3855	3.44205e-16
SGK3	2.68399	4.80039	17.1468	4.10687e-20	3.01797e-19	35.3812	3.42841e-16
DYX1C1	-2.14698	4.70317	-17.1177	4.36201e-20	3.19421e-19	35.3678	3.6414e-16
KCNB2	-3.94631	3.57759	-17.1277	4.27265e-20	3.13153e-19	35.3349	3.56681e-16
ARHGEF26	2.99386	4.46037	17.1054	4.47499e-20	3.27408e-19	35.2859	3.73572e-16
ITGB8	2.14208	6.03329	17.0997	4.52807e-20	3.31001e-19	35.2843	3.78004e-16
PARVB	-2.41425	3.83209	-17.0845	4.67371e-20	3.41349e-19	35.2661	3.90162e-16
BZRAP1	-1.55229	7.30798	-17.0736	4.78082e-20	3.48561e-19	35.2641	3.99103e-16
LRRC7	-1.48864	9.10102	-17.0768	4.7493e-20	3.46566e-19	35.2492	3.96471e-16
PLXNA4	-3.58802	6.1649	-17.0676	4.84038e-20	3.52288e-19	35.2238	4.04075e-16
CDH12	-3.76279	4.45589	-17.0712	4.80402e-20	3.49948e-19	35.2227	4.0104e-16
APOD	3.93135	3.34804	17.0616	4.90109e-20	3.56397e-19	35.2074	4.09143e-16
SLC25A48	4.23977	2.91225	17.0385	5.14241e-20	3.73619e-19	35.1695	4.29289e-16
FAM49A	-1.88817	5.89211	-17.0037	5.52972e-20	4.00365e-19	35.1206	4.61621e-16
C11orf87	-3.50338	6.0747	-17.022	5.32227e-20	3.86351e-19	35.1127	4.44303e-16
SERPINB6	1.98465	4.58431	17.0164	5.38517e-20	3.90577e-19	35.11	4.49554e-16
MFAP3L	1.88358	6.09756	17.0143	5.40869e-20	3.91942e-19	35.1086	4.51517e-16
HIC2	-1.95102	4.43848	-16.9962	5.61668e-20	4.05606e-19	35.1001	4.6888e-16
NRIP3	-3.5767	4.46369	-17.0013	5.55794e-20	4.01711e-19	35.0844	4.63977e-16
FAM111A	3.49573	2.43614	17.0016	5.5536e-20	4.01711e-19	35.0801	4.63615e-16
ARHGEF25	-2.40731	4.97672	-16.9888	5.70421e-20	4.11571e-19	35.0552	4.76188e-16
NUP93	-1.49113	5.61425	-16.9679	5.95946e-20	4.29246e-19	35.0467	4.97496e-16
SNCB	-2.7952	4.03909	-16.9722	5.90542e-20	4.2572e-19	35.0333	4.92984e-16
FAM19A2	-2.05239	4.6802	-16.9464	6.23334e-20	4.47813e-19	35.0308	5.20359e-16
RASSF4	1.67351	6.73851	16.9615	6.03907e-20	4.34605e-19	34.9961	5.04141e-16
SUSD4	-2.22347	5.02743	-16.9384	6.33836e-20	4.54967e-19	34.9689	5.29127e-16
CLEC14A	3.36663	2.70284	16.9464	6.23333e-20	4.47813e-19	34.9665	5.20359e-16
BCL11B	-3.26582	4.16172	-16.9353	6.37974e-20	4.57544e-19	34.9568	5.32581e-16
ST8SIA1	-1.8522	5.60683	-16.9144	6.66519e-20	4.77195e-19	34.9311	5.5641e-16
OSBPL3	-2.14922	5.78546	-16.9189	6.60233e-20	4.73101e-19	34.9261	5.51162e-16
EPHA6	-2.56952	4.60051	-16.8993	6.879e-20	4.9166e-19	34.8723	5.74259e-16
RNF24	-1.77573	5.85814	-16.8995	6.87625e-20	4.9166e-19	34.8535	5.74029e-16
PRKCG	-2.94566	3.54354	-16.8877	7.0486e-20	5.03351e-19	34.8501	5.88417e-16
SNRPN	-1.82679	6.16552	-16.877	7.20848e-20	5.14328e-19	34.8291	6.01764e-16
CNOT1	1.17783	6.11819	16.8691	7.3287e-20	5.22459e-19	34.8164	6.118e-16
ACTL6B	-3.26291	3.13932	-16.8476	7.66778e-20	5.46166e-19	34.7508	6.40106e-16
WSCD2	-3.57767	3.54018	-16.8402	7.7873e-20	5.54206e-19	34.7404	6.50084e-16
FBXO41	-2.94626	4.34484	-16.8211	8.10636e-20	5.74464e-19	34.7342	6.76719e-16
PTPDC1	1.62495	6.346	16.8238	8.06009e-20	5.72156e-19	34.7225	6.72856e-16
ITGAV	2.28176	5.45496	16.83	7.95609e-20	5.65255e-19	34.7189	6.64175e-16
CACNA2D2	-3.02055	4.1289	-16.8314	7.93177e-20	5.64007e-19	34.7168	6.62144e-16
HSPH1	-1.60416	7.0309	-16.8003	8.46848e-20	5.98096e-19	34.6945	7.06949e-16
FAM177A1	1.85745	6.00207	16.8223	8.08526e-20	5.73456e-19	34.6937	6.74958e-16
FAM81A	-2.86631	4.98227	-16.8109	8.28213e-20	5.85926e-19	34.6784	6.91392e-16
PRKCQ	3.12129	3.83534	16.812	8.2634e-20	5.85096e-19	34.6677	6.89828e-16
CALD1	1.67424	8.63635	16.8034	8.41436e-20	5.94777e-19	34.6572	7.02431e-16
RORB	-1.77772	6.82188	-16.7859	8.73054e-20	6.15042e-19	34.6377	7.28825e-16
PTPRT	-2.88602	6.74074	-16.7877	8.69622e-20	6.13143e-19	34.6334	7.25961e-16
NISCH	-1.78009	7.44985	-16.7933	8.59479e-20	6.06503e-19	34.6313	7.17493e-16
ROBO1	1.42332	7.52049	16.7628	9.16503e-20	6.45107e-19	34.5801	7.65097e-16
PHACTR3	1.17699	7.38824	16.7409	9.59816e-20	6.7389e-19	34.5482	8.01255e-16
HEG1	2.59509	4.65352	16.7417	9.58317e-20	6.73403e-19	34.5386	8.00003e-16
REPS1	-1.54148	7.42036	-16.7419	9.57944e-20	6.73403e-19	34.5337	7.99691e-16
LYAR	1.58724	5.20366	16.7326	9.76801e-20	6.84965e-19	34.5312	8.15433e-16
PHF19	3.09464	4.12846	16.7324	9.77233e-20	6.84965e-19	34.4977	8.15794e-16
PDLIM5	2.77214	4.18112	16.7235	9.95887e-20	6.97455e-19	34.4891	8.31366e-16
CBLN2	-3.95388	5.08354	-16.7179	1.00761e-19	7.04486e-19	34.4808	8.41157e-16
PTK2	1.22588	9.18941	16.718	1.00736e-19	7.04486e-19	34.4723	8.40943e-16
ZFYVE16	1.66982	7.57147	16.6981	1.05061e-19	7.33935e-19	34.4519	8.77052e-16
KCNG3	-3.18295	2.81408	-16.6901	1.06875e-19	7.4598e-19	34.4148	8.92193e-16
SLTM	0.873436	9.4686	16.6581	1.14351e-19	7.93521e-19	34.3874	9.54606e-16
LAMC1	-1.75766	5.34055	-16.6638	1.12994e-19	7.86716e-19	34.3826	9.43273e-16
TYW1B	1.62018	5.47847	16.6615	1.13534e-19	7.89819e-19	34.3795	9.47783e-16
SYT9	2.53309	3.93785	16.6611	1.13635e-19	7.89863e-19	34.3769	9.48626e-16
ST8SIA3	-3.53122	6.55986	-16.6712	1.11228e-19	7.75717e-19	34.3622	9.28533e-16
ATP8B2	-1.55862	6.04589	-16.6667	1.12291e-19	7.82477e-19	34.3622	9.37407e-16
PPP2R3A	2.32224	4.67135	16.6586	1.14227e-19	7.93314e-19	34.346	9.53564e-16
NT5DC1	2.40759	4.36264	16.6497	1.16413e-19	8.07159e-19	34.3373	9.7182e-16
KIAA0513	-2.01389	6.67036	-16.6285	1.21765e-19	8.43566e-19	34.2928	1.0165e-15
INPP4A	-2.1799	6.37771	-16.6238	1.22989e-19	8.51337e-19	34.2717	1.02671e-15
WDFY2	1.94274	4.65792	16.6205	1.23858e-19	8.56643e-19	34.2714	1.03397e-15
ADAMTS1	3.57593	3.62826	16.6119	1.26141e-19	8.7171e-19	34.2467	1.05303e-15
POMT2	1.33166	5.52901	16.5928	1.31355e-19	9.06238e-19	34.245	1.09655e-15
RASSF5	-2.63879	3.17984	-16.5878	1.32765e-19	9.15212e-19	34.2392	1.10832e-15
NINL	1.77163	5.71954	16.5982	1.29863e-19	8.96687e-19	34.2153	1.08409e-15
IL17RB	3.95892	3.40493	16.5818	1.34461e-19	9.25379e-19	34.1811	1.12248e-15
LUZP1	-1.7292	6.87489	-16.5818	1.3446e-19	9.25379e-19	34.1797	1.12247e-15
DGKE	-1.82226	6.30168	-16.5614	1.40409e-19	9.65513e-19	34.1379	1.17213e-15
XPO6	2.02235	5.48278	16.5534	1.42845e-19	9.81457e-19	34.1324	1.19247e-15
S100PBP	1.23398	6.50634	16.5478	1.44538e-19	9.91456e-19	34.13	1.2066e-15
TRAK2	-1.17474	7.1228	-16.5513	1.43463e-19	9.84895e-19	34.1237	1.19763e-15
FOCAD	-2.15761	5.33829	-16.5461	1.45074e-19	9.9432e-19	34.1201	1.21108e-15
CATSPER2	-1.73713	6.29372	-16.5425	1.46174e-19	1.00103e-18	34.1114	1.22026e-15
NCKAP1	-0.974606	7.41024	-16.5313	1.49727e-19	1.02399e-18	34.0894	1.24992e-15
TPM4	1.27929	6.808	16.5311	1.49772e-19	1.02399e-18	34.0886	1.25029e-15
GLI3	3.56733	2.48262	16.5299	1.50166e-19	1.02585e-18	34.0668	1.25359e-15
HCN1	-2.95471	5.66203	-16.4947	1.61875e-19	1.10403e-18	34.0221	1.35134e-15
ZFR2	-3.15552	3.8822	-16.5054	1.58222e-19	1.08e-18	34.0206	1.32084e-15
EPB41L2	-1.21036	10.018	-16.4908	1.63227e-19	1.11144e-18	33.9906	1.36262e-15
PHRF1	1.41289	7.11753	16.4938	1.62187e-19	1.10525e-18	33.9849	1.35394e-15
GAB1	1.72512	7.30175	16.4867	1.64677e-19	1.1204e-18	33.9838	1.37473e-15
ADCY5	1.08591	6.13235	16.4639	1.72884e-19	1.17528e-18	33.9693	1.44324e-15
SLC9B2	-1.49769	4.88073	-16.4629	1.73263e-19	1.17689e-18	33.9646	1.4464e-15
MESDC2	1.52306	5.72934	16.4576	1.75215e-19	1.18918e-18	33.9407	1.46269e-15
SCD5	1.75095	7.67957	16.4437	1.80522e-19	1.2242e-18	33.8805	1.507e-15
ZNF300	3.0446	2.70303	16.4329	1.84734e-19	1.25175e-18	33.8591	1.54216e-15
ESYT3	-3.21253	5.01311	-16.4276	1.86836e-19	1.26497e-18	33.8578	1.55971e-15
EFHD2	-2.87454	3.96165	-16.4179	1.90761e-19	1.2905e-18	33.828	1.59247e-15
PKP4	1.16673	7.60583	16.3998	1.98295e-19	1.33821e-18	33.8232	1.65537e-15
LIN7A	-2.50425	4.6831	-16.4125	1.92994e-19	1.30455e-18	33.8219	1.61111e-15
ARHGEF28	-1.8242	4.67246	-16.4001	1.98165e-19	1.33821e-18	33.8185	1.65428e-15
AQP4	3.57365	4.03415	16.397	1.99495e-19	1.34522e-18	33.7907	1.66538e-15
KCNA1	-2.04863	5.34198	-16.3748	2.09244e-19	1.40755e-18	33.7662	1.74677e-15
CADM4	2.20036	4.51894	16.3739	2.09636e-19	1.40905e-18	33.7647	1.75004e-15
ZNF844	2.03656	5.54858	16.3785	2.0757e-19	1.39854e-18	33.7493	1.73279e-15
STAMBP	1.54932	6.24153	16.3758	2.08765e-19	1.40546e-18	33.729	1.74277e-15
CHRD	-2.63109	3.89208	-16.3569	2.17421e-19	1.4602e-18	33.6987	1.81503e-15
ARMC2	-1.37458	6.07842	-16.3309	2.29904e-19	1.5428e-18	33.6777	1.91924e-15
PLAGL1	-2.4756	4.44098	-16.3242	2.33275e-19	1.56291e-18	33.6727	1.94738e-15
SYT1	-3.4614	8.34758	-16.3298	2.30475e-19	1.54539e-18	33.632	1.92401e-15
DENND2A	2.36819	5.16857	16.3109	2.40019e-19	1.6068e-18	33.5951	2.00368e-15
CAT	2.42624	3.76506	16.2851	2.53773e-19	1.69616e-18	33.5839	2.1185e-15
GOLGA8A	-1.47645	6.89271	-16.2933	2.49292e-19	1.66754e-18	33.5638	2.08109e-15
AEBP1	3.65409	2.94805	16.2804	2.56314e-19	1.71177e-18	33.5282	2.13971e-15
HECTD2	-1.71671	5.75408	-16.2192	2.92544e-19	1.95215e-18	33.4049	2.44215e-15
AMPH	-2.77061	6.03366	-16.2188	2.92775e-19	1.95215e-18	33.3817	2.44409e-15
ATF7IP	1.29934	7.15398	16.2158	2.9467e-19	1.96321e-18	33.3689	2.4599e-15
PKD1L2	4.04598	3.71187	16.205	3.01627e-19	2.00796e-18	33.3665	2.51798e-15
RAB11FIP1	-2.71344	3.96594	-16.1869	3.13684e-19	2.0849e-18	33.354	2.61863e-15
CCDC68	-2.49857	2.9089	-16.1837	3.15918e-19	2.09641e-18	33.3459	2.63729e-15
RTKN2	-2.65291	3.12741	-16.1908	3.11041e-19	2.06898e-18	33.3274	2.59657e-15
RIMS4	-3.1717	3.08243	-16.1858	3.14436e-19	2.08823e-18	33.3069	2.62491e-15
SPEG	-2.31208	5.46019	-16.1664	3.27972e-19	2.17467e-18	33.2949	2.73791e-15
ZNF217	3.47047	2.47398	16.1623	3.30863e-19	2.1921e-18	33.2744	2.76205e-15
TIPARP	2.87467	3.44396	16.1594	3.3294e-19	2.20411e-18	33.2459	2.77938e-15
C11orf80	-2.7081	3.31563	-16.1271	3.57123e-19	2.35673e-18	33.2388	2.98127e-15
HTR2A	-3.05377	4.20077	-16.1465	3.42377e-19	2.26405e-18	33.2322	2.85816e-15
RUNDC3A	-2.20106	5.21038	-16.1463	3.42537e-19	2.26405e-18	33.2268	2.8595e-15
GABRA4	-3.41635	6.70247	-16.1401	3.47214e-19	2.29315e-18	33.2124	2.89855e-15
OGFR	-1.46654	6.03527	-16.115	3.66604e-19	2.41357e-18	33.1993	3.06041e-15
CYP20A1	2.17114	4.10717	16.1175	3.64657e-19	2.40265e-18	33.1765	3.04416e-15
SFT2D2	3.4502	3.97423	16.1231	3.60212e-19	2.37523e-18	33.174	3.00705e-15
GOLGA8B	-1.96387	5.99131	-16.0979	3.80532e-19	2.50329e-18	33.1573	3.17668e-15
OGDHL	-2.69514	4.57528	-16.0961	3.81985e-19	2.5089e-18	33.151	3.18881e-15
CGN	2.1462	5.20271	16.097	3.81222e-19	2.50586e-18	33.1268	3.18244e-15
LINGO2	-2.89601	2.87941	-16.0866	3.89999e-19	2.55952e-18	33.111	3.25571e-15
ELAVL2	-3.27154	5.26625	-16.0658	4.0798e-19	2.67542e-18	33.0915	3.40581e-15
LRFN5	-2.92873	5.94092	-16.0578	4.15154e-19	2.7182e-18	33.0432	3.4657e-15
PARP8	-2.09572	5.77892	-16.0444	4.27515e-19	2.79475e-18	33.0348	3.56889e-15
SOX13	3.62527	3.98929	16.0586	4.14485e-19	2.71595e-18	33.0285	3.46012e-15
MCF2L2	-1.50141	7.49691	-16.0573	4.15613e-19	2.71907e-18	33.0262	3.46954e-15
DHX38	1.31743	6.46655	16.0402	4.31457e-19	2.81611e-18	33.0109	3.6018e-15
KIAA1549	-2.61176	6.08558	-16.0404	4.31185e-19	2.81611e-18	33.0046	3.59953e-15
FSTL5	-2.62922	3.82952	-16.0131	4.57661e-19	2.98367e-18	32.9676	3.82055e-15
BEGAIN	-2.40449	4.19651	-16.0129	4.57844e-19	2.98367e-18	32.9655	3.82208e-15
CDYL2	-2.75691	5.16469	-15.9941	4.77104e-19	3.10192e-18	32.9219	3.98286e-15
NEBL	-1.27899	6.99777	-15.9946	4.76543e-19	3.10069e-18	32.92	3.97818e-15
OPCML	-2.30448	6.32172	-16.0024	4.68472e-19	3.05055e-18	32.916	3.91081e-15
ANXA6	-2.30062	5.24057	-15.9757	4.96615e-19	3.22125e-18	32.913	4.14574e-15
CCDC159	1.14153	5.86112	15.9833	4.885e-19	3.17354e-18	32.9053	4.07799e-15
MKX	-2.22541	2.31027	-15.9758	4.96486e-19	3.22125e-18	32.896	4.14466e-15
CCDC64	-3.58942	5.71083	-15.9697	5.03227e-19	3.2616e-18	32.837	4.20094e-15
ANO5	-2.38984	5.15092	-15.9497	5.25744e-19	3.4049e-18	32.8291	4.38891e-15
FGFR1OP	-1.19061	6.37746	-15.9402	5.36697e-19	3.47314e-18	32.8081	4.48035e-15
DLG4	-1.45777	6.17551	-15.9286	5.50575e-19	3.56018e-18	32.7758	4.5962e-15
SLC39A10	-1.51895	6.59199	-15.9264	5.53163e-19	3.57139e-18	32.76	4.61781e-15
TRPS1	1.46779	6.21055	15.9278	5.51475e-19	3.56324e-18	32.7575	4.60371e-15
KLF3	1.56374	4.82272	15.8975	5.89352e-19	3.7933e-18	32.6986	4.91991e-15
TMEM87A	1.76374	5.26675	15.903	5.82307e-19	3.75374e-18	32.6866	4.8611e-15
HPCAL4	-3.20813	5.58242	-15.9014	5.84418e-19	3.76444e-18	32.6855	4.87872e-15
TNS3	4.09718	3.55873	15.9038	5.81248e-19	3.74981e-18	32.6849	4.85226e-15
ARL8A	1.86317	4.97463	15.8967	5.90391e-19	3.79706e-18	32.6818	4.92858e-15
PCNT	-1.21291	9.63032	-15.8935	5.94562e-19	3.82094e-18	32.6813	4.96341e-15
GALNT16	-2.79452	5.37376	-15.8717	6.23699e-19	4.00203e-18	32.6463	5.20664e-15
DAPK1	-2.74494	6.40296	-15.8778	6.15412e-19	3.95189e-18	32.6455	5.13746e-15
PDZRN3	-2.58217	4.63686	-15.857	6.44154e-19	4.1301e-18	32.6	5.3774e-15
NAV1	1.29622	8.81398	15.8346	6.76685e-19	4.33535e-18	32.5408	5.64897e-15
TSSC1	-1.42386	4.2123	-15.8139	7.08257e-19	4.52374e-18	32.5389	5.91253e-15
PHF2	1.18754	6.70898	15.8118	7.11635e-19	4.54184e-18	32.5313	5.94073e-15
NRCAM	-1.53611	8.74235	-15.8189	7.00521e-19	4.47776e-18	32.5278	5.84795e-15
UNC5B	3.03234	5.1796	15.822	6.95684e-19	4.45366e-18	32.5261	5.80757e-15
NES	3.16901	4.07351	15.8193	6.99969e-19	4.47766e-18	32.5246	5.84334e-15
SLC25A13	3.27193	3.50655	15.8111	7.12614e-19	4.54462e-18	32.4901	5.9489e-15
SPEF2	-1.78377	6.01092	-15.8063	7.20168e-19	4.58578e-18	32.4844	6.01196e-15
ZSWIM6	1.66991	5.75507	15.8044	7.23222e-19	4.60172e-18	32.4794	6.03745e-15
BSN	-2.5079	6.6338	-15.8085	7.16766e-19	4.56761e-18	32.4743	5.98356e-15
GRIN2A	-3.04463	6.85409	-15.793	7.41704e-19	4.71572e-18	32.4644	6.19174e-15
GGA1	1.07325	6.1983	15.7741	7.73156e-19	4.90822e-18	32.4485	6.45431e-15
PTPN14	-2.04841	5.41749	-15.778	7.6653e-19	4.86986e-18	32.439	6.399e-15
LRRK1	-2.89972	5.78844	-15.7663	7.86687e-19	4.99032e-18	32.4005	6.56727e-15
SGMS1	1.44287	5.81079	15.7636	7.91397e-19	5.01639e-18	32.3875	6.60659e-15
GPR22	-3.47392	3.30899	-15.7549	8.06678e-19	5.10163e-18	32.3851	6.73415e-15
RTTN	2.06131	4.86473	15.7558	8.05028e-19	5.09505e-18	32.375	6.72037e-15
DOT1L	1.63518	5.94511	15.751	8.13667e-19	5.14193e-18	32.3608	6.7925e-15
PI4KA	-1.23469	7.81392	-15.7587	7.99963e-19	5.06684e-18	32.3509	6.67809e-15
DPF1	-1.68077	5.56268	-15.7426	8.2892e-19	5.2304e-18	32.3482	6.91982e-15
ZC3H18	1.13039	6.47806	15.7467	8.21402e-19	5.18688e-18	32.3478	6.85706e-15
ACTR2	-1.48224	6.41601	-15.7178	8.75542e-19	5.52041e-18	32.3226	7.30903e-15
LARP7	1.44634	6.83145	15.7155	8.80166e-19	5.54538e-18	32.2921	7.34763e-15
FHIT	2.06645	4.10204	15.7107	8.89496e-19	5.59994e-18	32.2807	7.42552e-15
PTPRN2	-2.19343	5.29126	-15.7092	8.92347e-19	5.60943e-18	32.2644	7.44932e-15
EMC2	1.46706	5.42529	15.7029	9.04949e-19	5.68436e-18	32.2639	7.55451e-15
ATM	1.33777	7.77476	15.7095	8.91843e-19	5.60943e-18	32.2601	7.4451e-15
PHYHIP	-3.0297	4.13516	-15.7023	9.06244e-19	5.68822e-18	32.2532	7.56533e-15
C8orf34	-2.82447	3.75478	-15.6908	9.29535e-19	5.82564e-18	32.2291	7.75976e-15
SYT16	-2.26646	4.32698	-15.6815	9.48804e-19	5.94195e-18	32.2275	7.92062e-15
COLGALT2	1.89252	6.50757	15.698	9.14834e-19	5.73782e-18	32.2169	7.63703e-15
INPP1	1.85679	4.76688	15.6558	1.00451e-18	6.27665e-18	32.1875	8.38561e-15
SH3BGRL2	-1.72061	5.49892	-15.6502	1.01718e-18	6.35113e-18	32.1802	8.49146e-15
ABCB9	-1.89193	5.59451	-15.6598	9.95668e-19	6.23076e-18	32.1643	8.31183e-15
SLC24A4	-2.48113	5.54035	-15.657	1.00184e-18	6.26472e-18	32.164	8.3634e-15
KIT	-2.38462	4.5898	-15.6433	1.03273e-18	6.43854e-18	32.1355	8.6212e-15
DGKH	-2.02181	6.35546	-15.6445	1.03005e-18	6.42667e-18	32.1257	8.59888e-15
PGBD5	-1.45155	5.16069	-15.6204	1.0867e-18	6.7398e-18	32.1178	9.07177e-15
IP6K2	0.984458	5.62299	15.6325	1.05782e-18	6.58021e-18	32.1078	8.83065e-15
CNTNAP1	-2.06944	5.58562	-15.6326	1.05758e-18	6.58021e-18	32.1024	8.8287e-15
KCND3	-1.52462	6.28705	-15.6137	1.10299e-18	6.83575e-18	32.0987	9.20776e-15
MCTP1	-2.48569	5.96254	-15.6333	1.05603e-18	6.57891e-18	32.0851	8.81574e-15
CELF1	-1.23038	7.84749	-15.6259	1.07345e-18	6.66752e-18	32.0809	8.96114e-15
DOCK2	3.98975	2.88842	15.6318	1.0595e-18	6.58578e-18	32.0716	8.8447e-15
ATG13	1.73475	5.48639	15.6218	1.08338e-18	6.7242e-18	32.0636	9.04405e-15
DHDDS	-1.51516	5.78981	-15.6114	1.10855e-18	6.86513e-18	32.0554	9.25419e-15
LSM5	-1.48388	4.72264	-15.5935	1.1537e-18	7.12885e-18	32.0416	9.63108e-15
SNX1	1.53845	7.24489	15.6092	1.11391e-18	6.89322e-18	32.0214	9.29896e-15
SRPK1	-1.34271	7.18522	-15.5957	1.14803e-18	7.09907e-18	32.0154	9.58374e-15
PPIP5K2	-0.992223	6.68558	-15.589	1.16528e-18	7.18443e-18	32.0076	9.72772e-15
ADSSL1	2.63831	2.74894	15.5916	1.15854e-18	7.14821e-18	32.0072	9.67152e-15
FRK	2.6252	3.65364	15.5874	1.16931e-18	7.20397e-18	31.9972	9.76139e-15
TRIM2	1.36533	9.1608	15.5918	1.15794e-18	7.14821e-18	31.9878	9.66646e-15
CCDC11	2.48218	4.68529	15.5778	1.19468e-18	7.35489e-18	31.9625	9.97323e-15
RASGRP1	-2.41686	3.64474	-15.5583	1.24757e-18	7.66917e-18	31.9318	1.04147e-14
OSBPL8	-1.42669	6.5087	-15.5572	1.25075e-18	7.68304e-18	31.9235	1.04412e-14
DAPK2	3.01457	4.62064	15.5608	1.24061e-18	7.63197e-18	31.9188	1.03566e-14
FAM133B	1.25668	7.42209	15.5501	1.27054e-18	7.79889e-18	31.8956	1.06065e-14
PTPN4	-1.37382	7.03638	-15.5445	1.2866e-18	7.89163e-18	31.8893	1.07405e-14
DIAPH1	-2.09179	6.15984	-15.5394	1.30128e-18	7.97583e-18	31.8889	1.08631e-14
RDH13	-1.90822	4.21917	-15.5249	1.34409e-18	8.23217e-18	31.8734	1.12204e-14
KAT6A	0.943398	7.37234	15.5218	1.35352e-18	8.28385e-18	31.8577	1.12992e-14
SLC35F3	-2.70005	3.81409	-15.5211	1.35565e-18	8.29083e-18	31.8321	1.1317e-14
DYNC1I1	-1.02317	7.41361	-15.5067	1.39991e-18	8.55526e-18	31.8114	1.16865e-14
ARRDC1	-1.90412	4.16848	-15.4849	1.46975e-18	8.96893e-18	31.8027	1.22695e-14
FSIP1	-2.87825	3.30871	-15.4923	1.44573e-18	8.82876e-18	31.7653	1.20689e-14
SNX6	2.06597	4.04197	15.4714	1.51498e-18	9.23815e-18	31.7529	1.2647e-14
FAF1	1.19056	6.77383	15.4615	1.54884e-18	9.43777e-18	31.7297	1.29297e-14
CEP170B	-1.46595	5.36174	-15.4524	1.58079e-18	9.61137e-18	31.7242	1.31964e-14
LZTS2	1.51222	5.59808	15.4608	1.55128e-18	9.44575e-18	31.7182	1.29501e-14
DHTKD1	1.30404	5.36039	15.4546	1.57305e-18	9.5713e-18	31.7078	1.31318e-14
VMAC	1.7973	4.61425	15.4448	1.60786e-18	9.76175e-18	31.6999	1.34224e-14
HSPA12A	-1.06499	6.91459	-15.4402	1.62435e-18	9.85468e-18	31.6807	1.356e-14
GLS	-1.98455	7.3589	-15.4475	1.59821e-18	9.71024e-18	31.6548	1.33419e-14
RUSC1	-2.09596	5.9828	-15.4338	1.64778e-18	9.98961e-18	31.6529	1.37557e-14
UTP20	1.68794	5.4812	15.4058	1.75464e-18	1.0622e-17	31.5904	1.46477e-14
RASSF8	1.88439	5.13804	15.4158	1.71571e-18	1.03939e-17	31.5892	1.43228e-14
MAATS1	-1.69106	5.4456	-15.3818	1.85203e-18	1.12034e-17	31.5522	1.54607e-14
FASTKD2	-1.49058	5.81181	-15.3747	1.88151e-18	1.13571e-17	31.5441	1.57068e-14
PHLDB2	-2.4959	5.41091	-15.3786	1.86512e-18	1.12744e-17	31.5349	1.557e-14
GOLGA8R	2.26399	1.92798	15.3779	1.86837e-18	1.12859e-17	31.514	1.55972e-14
MAPK8IP2	-2.15424	5.07532	-15.3625	1.93382e-18	1.16475e-17	31.511	1.61435e-14
PAK1	-1.64668	6.15419	-15.3718	1.89404e-18	1.14244e-17	31.5046	1.58114e-14
SGSM2	-1.32973	5.87485	-15.354	1.97117e-18	1.18384e-17	31.4844	1.64553e-14
KCNAB2	-2.46722	5.39488	-15.3691	1.90538e-18	1.14846e-17	31.4836	1.59061e-14
WIPF3	-3.37002	4.13168	-15.3597	1.9463e-18	1.17143e-17	31.4733	1.62477e-14
SLC24A1	2.08195	3.80505	15.3551	1.96632e-18	1.18177e-17	31.4724	1.64148e-14
CNTNAP2	-2.1352	7.02794	-15.3553	1.96577e-18	1.18177e-17	31.4643	1.64103e-14
CAMK1G	-3.41364	3.39255	-15.3508	1.98553e-18	1.19161e-17	31.4427	1.65752e-14
HK1	-1.71316	5.96842	-15.3453	2.01013e-18	1.2055e-17	31.4412	1.67805e-14
B3GALNT1	-1.72996	4.35118	-15.3228	2.11454e-18	1.26721e-17	31.4331	1.76522e-14
MYEF2	-1.35422	7.45523	-15.3043	2.20478e-18	1.31939e-17	31.3647	1.84055e-14
FYN	1.71119	6.1154	15.3189	2.13365e-18	1.27774e-17	31.3602	1.78117e-14
GDAP1L1	-2.78049	3.15274	-15.3014	2.21946e-18	1.32723e-17	31.3493	1.85281e-14
UXS1	-1.2043	4.81228	-15.2852	2.30212e-18	1.37371e-17	31.3426	1.92181e-14
CERS2	2.06108	5.00026	15.2946	2.25381e-18	1.3468e-17	31.3181	1.88148e-14
MARCH4	-2.74222	2.96333	-15.2872	2.29155e-18	1.36838e-17	31.2869	1.91299e-14
RASGEF1B	1.78875	4.98475	15.2777	2.34138e-18	1.39613e-17	31.2862	1.95458e-14
MTA1	1.71953	5.58454	15.258	2.44772e-18	1.4585e-17	31.2404	2.04336e-14
SLC6A17	-2.64952	5.1165	-15.2475	2.50659e-18	1.49251e-17	31.2278	2.09251e-14
GFOD1	-1.61514	6.3017	-15.2323	2.59436e-18	1.54367e-17	31.1997	2.16577e-14
MRPS30	-1.37563	6.31299	-15.2233	2.64727e-18	1.57403e-17	31.1718	2.20994e-14
RAB6B	-2.28496	6.49663	-15.2188	2.67459e-18	1.58915e-17	31.1477	2.23275e-14
NAV2	-1.19191	8.33159	-15.207	2.74682e-18	1.62974e-17	31.1466	2.29304e-14
LAMA1	3.60454	2.35363	15.2124	2.71377e-18	1.61128e-17	31.1357	2.26546e-14
CERS6	-2.20068	6.2229	-15.2008	2.78592e-18	1.65176e-17	31.105	2.32568e-14
MCM3	1.82258	3.4817	15.1872	2.87293e-18	1.70094e-17	31.0998	2.39832e-14
CADPS2	-2.76031	4.93093	-15.1891	2.8605e-18	1.69478e-17	31.0865	2.38794e-14
ACTN2	1.21829	7.49313	15.1663	3.01254e-18	1.77981e-17	31.0793	2.51487e-14
RAB3D	-2.00623	4.23369	-15.1666	3.01034e-18	1.77977e-17	31.0518	2.51303e-14
NLRC5	3.14476	2.10147	15.1754	2.9513e-18	1.7461e-17	31.0494	2.46375e-14
RNASEH2B	1.6468	3.18252	15.1537	3.09976e-18	1.83004e-17	31.0348	2.58768e-14
FUT9	-1.10078	8.30286	-15.1446	3.16462e-18	1.86438e-17	31.011	2.64183e-14
TMEM108	-1.7987	4.83282	-15.1507	3.12091e-18	1.84123e-17	31.01	2.60533e-14
PIAS2	-1.03718	6.42557	-15.1229	3.32505e-18	1.95613e-17	30.9988	2.77575e-14
GREB1L	2.60479	4.84582	15.1449	3.16277e-18	1.86438e-17	30.9821	2.64028e-14
ARHGAP42	2.2188	2.87827	15.1219	3.33208e-18	1.95889e-17	30.9754	2.78162e-14
SLC22A23	1.33085	5.33488	15.1277	3.28889e-18	1.93622e-17	30.9632	2.74556e-14
ARNT2	-1.32288	7.25181	-15.1195	3.35035e-18	1.96824e-17	30.9178	2.79687e-14
MACF1	1.20238	11.5111	15.1104	3.42104e-18	2.00836e-17	30.9012	2.85589e-14
PDE6B	2.36398	6.48241	15.1077	3.44142e-18	2.0189e-17	30.8864	2.8729e-14
WWP2	1.71131	5.82613	15.0967	3.52911e-18	2.06674e-17	30.8771	2.9461e-14
KEAP1	2.70107	2.8027	15.1045	3.46684e-18	2.03238e-17	30.8672	2.89412e-14
NXPE3	1.58155	7.57326	15.0965	3.53039e-18	2.06674e-17	30.8608	2.94717e-14
BPTF	0.880699	9.85966	15.0915	3.57095e-18	2.08902e-17	30.852	2.98103e-14
KIAA1671	-2.09708	6.50174	-15.0771	3.69014e-18	2.15723e-17	30.8452	3.08053e-14
CAMSAP3	-2.10052	3.33614	-15.0526	3.90185e-18	2.27304e-17	30.8024	3.25726e-14
CYP46A1	-1.54543	6.12952	-15.0621	3.81893e-18	2.2294e-17	30.8005	3.18805e-14
WASF1	-1.83516	6.42058	-15.0652	3.79134e-18	2.21484e-17	30.7914	3.16501e-14
PLCB3	2.25873	3.6192	15.0601	3.83618e-18	2.23791e-17	30.7858	3.20244e-14
IRF2	1.80073	4.33676	15.0557	3.87443e-18	2.25864e-17	30.7781	3.23437e-14
DHRS11	-1.96239	4.47092	-15.0386	4.02845e-18	2.34515e-17	30.7734	3.36295e-14
TENM4	-2.10291	5.46014	-15.0364	4.04882e-18	2.35537e-17	30.7391	3.37996e-14
PKD2	1.00664	7.53407	15.0232	4.17263e-18	2.42571e-17	30.7084	3.48331e-14
DYNC1LI2	0.833108	8.24337	14.9932	4.46934e-18	2.59278e-17	30.6842	3.73101e-14
PLXDC2	1.70171	7.447	15.0164	4.23819e-18	2.4621e-17	30.6672	3.53804e-14
CACNA1G	-2.39892	4.52812	-14.9875	4.52832e-18	2.62153e-17	30.6415	3.78025e-14
SH2D5	-3.12301	2.67821	-15.0028	4.37191e-18	2.53802e-17	30.6368	3.64967e-14
ENPP4	1.2579	5.81064	14.9906	4.49654e-18	2.60494e-17	30.6251	3.75372e-14
MAST4	-1.38641	7.24893	-14.9816	4.58972e-18	2.65523e-17	30.6167	3.8315e-14
VSTM2A	-3.26288	5.56397	-14.9924	4.47806e-18	2.59603e-17	30.6136	3.73828e-14
PLEC	-2.2302	7.41643	-14.968	4.73447e-18	2.73329e-17	30.5824	3.95233e-14
TIMELESS	2.72065	3.25969	14.9761	4.64755e-18	2.68682e-17	30.5824	3.87977e-14
DNAH2	-2.21464	4.47948	-14.9541	4.88837e-18	2.81877e-17	30.5816	4.08081e-14
COG1	-1.7828	6.04559	-14.9684	4.73083e-18	2.73308e-17	30.5601	3.9493e-14
FBXL2	-1.88468	5.07321	-14.9468	4.97015e-18	2.86143e-17	30.5464	4.14908e-14
CLVS2	-3.16768	6.64884	-14.954	4.88929e-18	2.81877e-17	30.5227	4.08158e-14
CSRNP2	-1.23183	6.07577	-14.9206	5.27907e-18	3.02676e-17	30.5148	4.40697e-14
SPHKAP	-2.61647	4.12559	-14.936	5.09469e-18	2.92909e-17	30.5129	4.25305e-14
SLC41A2	-2.54254	4.05313	-14.938	5.07223e-18	2.91819e-17	30.5125	4.2343e-14
GSDMB	-1.59624	6.34176	-14.9511	4.92185e-18	2.83558e-17	30.5103	4.10876e-14
FAM124A	3.17663	3.6906	14.9351	5.10579e-18	2.93345e-17	30.4902	4.26231e-14
PRKAR1B	-2.47623	4.66992	-14.927	5.20098e-18	2.98404e-17	30.4818	4.34178e-14
LARP1B	-1.34127	7.3971	-14.9304	5.16124e-18	2.96328e-17	30.4814	4.30861e-14
ZNF708	1.84151	6.66371	14.9197	5.28941e-18	3.03061e-17	30.4539	4.4156e-14
EPS15	1.29466	8.11504	14.9177	5.31415e-18	3.0427e-17	30.4511	4.43625e-14
GFRA2	-2.99795	3.30901	-14.9169	5.32312e-18	3.04575e-17	30.4491	4.44374e-14
XKR6	-2.31538	4.91245	-14.9062	5.45605e-18	3.11966e-17	30.4291	4.55471e-14
DCAF6	-1.49618	7.00028	-14.9006	5.52686e-18	3.15799e-17	30.4197	4.61382e-14
LENG1	2.39155	3.59312	14.8987	5.55126e-18	3.16976e-17	30.4192	4.63419e-14
MAGI1	-1.0117	7.95016	-14.8824	5.76331e-18	3.28859e-17	30.3803	4.81121e-14
PTPRO	-1.99019	4.76346	-14.8714	5.91095e-18	3.36593e-17	30.3599	4.93446e-14
AMIGO1	-1.97073	4.44597	-14.8716	5.90822e-18	3.36593e-17	30.3444	4.93218e-14
EPHA10	-3.03652	3.86214	-14.8718	5.90567e-18	3.36593e-17	30.3347	4.93005e-14
PICALM	1.76243	6.7982	14.8709	5.91753e-18	3.36739e-17	30.3265	4.93996e-14
TMEM151B	-3.26759	4.18221	-14.8474	6.24657e-18	3.55221e-17	30.2929	5.21464e-14
SEPW1	1.19398	6.51896	14.835	6.42754e-18	3.65263e-17	30.2593	5.36571e-14
SCN4B	-2.48028	3.22431	-14.8325	6.46458e-18	3.67118e-17	30.254	5.39663e-14
GALNT18	-2.32606	3.936	-14.812	6.77795e-18	3.8413e-17	30.2351	5.65823e-14
ANKRD62	-2.8018	3.22799	-14.82	6.65373e-18	3.77603e-17	30.2308	5.55454e-14
SRCIN1	1.07595	7.58628	14.8054	6.8822e-18	3.89509e-17	30.2111	5.74526e-14
SORBS3	2.80602	3.41694	14.8156	6.72099e-18	3.81161e-17	30.1962	5.61068e-14
MFSD4	-1.83685	4.52189	-14.7939	7.06623e-18	3.98843e-17	30.1915	5.89889e-14
MYOM2	-2.87321	4.36681	-14.8021	6.93386e-18	3.92167e-17	30.1886	5.78839e-14
RNF175	-2.66075	3.02035	-14.8105	6.80147e-18	3.85201e-17	30.1859	5.67787e-14
KIAA1644	-3.89499	3.94457	-14.8011	6.95052e-18	3.92843e-17	30.1617	5.80229e-14
ABLIM1	-1.952	7.59775	-14.7854	7.20733e-18	4.06258e-17	30.1555	6.01668e-14
TRPM2	-3.22768	5.78906	-14.7951	7.04673e-18	3.98011e-17	30.1459	5.88261e-14
IGFL4	-2.11902	4.13554	-14.7749	7.38423e-18	4.15949e-17	30.145	6.16436e-14
GABRG2	-2.72311	5.95548	-14.7861	7.19534e-18	4.05856e-17	30.1348	6.00667e-14
TPCN1	1.55097	5.62057	14.7672	7.51602e-18	4.22734e-17	30.1074	6.27437e-14
PEG3	-1.81865	8.41931	-14.7734	7.40987e-18	4.17111e-17	30.1021	6.18576e-14
RASD2	-2.10188	2.73571	-14.754	7.74952e-18	4.35057e-17	30.0978	6.4693e-14
CDC42BPB	1.27427	7.70573	14.7643	7.56757e-18	4.25129e-17	30.092	6.31741e-14
KCTD1	-1.91599	5.24086	-14.767	7.51988e-18	4.22734e-17	30.087	6.27759e-14
RASAL1	1.99702	5.05511	14.7408	7.98917e-18	4.47608e-17	30.0541	6.66936e-14
SH3PXD2B	3.69267	4.47896	14.7488	7.8424e-18	4.39976e-17	30.0348	6.54684e-14
B2M	3.00337	2.75963	14.7387	8.02787e-18	4.49173e-17	30.028	6.70166e-14
DNAJC5G	-3.34699	2.84927	-14.7401	8.00322e-18	4.48095e-17	30.0279	6.68109e-14
NEK7	2.10987	3.27317	14.7261	8.26602e-18	4.61879e-17	30.0191	6.90047e-14
LDLRAD3	2.59969	3.33095	14.7424	7.96064e-18	4.46309e-17	30.0186	6.64554e-14
CHML	-2.05109	6.44037	-14.7266	8.257e-18	4.61684e-17	30.0033	6.89294e-14
UBE2Z	1.07836	5.98178	14.7212	8.36173e-18	4.66603e-17	30.0027	6.98038e-14
ARHGAP22	1.95266	5.57164	14.7242	8.30293e-18	4.63631e-17	29.9878	6.93128e-14
PLEKHA6	-2.02005	6.95728	-14.717	8.44235e-18	4.70786e-17	29.9796	7.04767e-14
NBR1	1.33936	6.31227	14.7071	8.6396e-18	4.81465e-17	29.9651	7.21234e-14
MITF	2.50139	4.05711	14.7008	8.7654e-18	4.88149e-17	29.9498	7.31735e-14
CLIP2	1.11998	6.65889	14.6761	9.28304e-18	5.15601e-17	29.9142	7.74948e-14
BIN1	1.17467	8.92191	14.6803	9.19348e-18	5.10966e-17	29.9088	7.67471e-14
PWWP2A	1.47265	6.11373	14.6848	9.09738e-18	5.06299e-17	29.901	7.59449e-14
OSBPL1A	1.4264	6.91033	14.681	9.17801e-18	5.10447e-17	29.8784	7.6618e-14
TRIM37	-1.32262	6.47853	-14.645	9.97951e-18	5.5318e-17	29.832	8.33089e-14
NIPAL3	1.19415	6.64415	14.6524	9.80961e-18	5.44486e-17	29.8316	8.18907e-14
ADCY6	-1.20317	6.10395	-14.6322	1.02813e-17	5.68397e-17	29.8316	8.58279e-14
NOVA2	-1.31689	6.12648	-14.6507	9.84856e-18	5.46284e-17	29.8315	8.22158e-14
CX3CL1	-2.62312	4.66526	-14.6376	1.01511e-17	5.61572e-17	29.8136	8.47412e-14
TUB	-1.62227	6.11178	-14.6439	1.0005e-17	5.54227e-17	29.8033	8.35221e-14
HSPA4L	-1.80629	6.79493	-14.6391	1.01163e-17	5.60017e-17	29.7877	8.44505e-14
BTAF1	1.31539	6.88575	14.6242	1.04736e-17	5.78265e-17	29.7803	8.74337e-14
PTPRA	-1.28736	7.495	-14.6311	1.03076e-17	5.69474e-17	29.7638	8.60475e-14
C2orf68	2.15996	4.33485	14.6049	1.09558e-17	6.0449e-17	29.7275	9.14593e-14
TYW1	1.5609	6.22128	14.604	1.09774e-17	6.04882e-17	29.7194	9.16396e-14
SORT1	1.16864	8.34647	14.6036	1.09891e-17	6.05127e-17	29.718	9.17373e-14
CTNNA2	-1.36348	6.65159	-14.5866	1.1433e-17	6.28326e-17	29.7178	9.54427e-14
LIPA	1.64662	4.41787	14.6045	1.09649e-17	6.04591e-17	29.7151	9.15351e-14
ARID2	1.3803	6.0932	14.5957	1.11937e-17	6.15577e-17	29.6979	9.34446e-14
COL4A3	2.54452	3.75357	14.5964	1.11742e-17	6.14913e-17	29.6969	9.32822e-14
MTFR1	2.81314	3.56381	14.5781	1.16618e-17	6.39639e-17	29.687	9.7353e-14
LPPR4	-2.2609	5.29413	-14.586	1.14487e-17	6.28776e-17	29.67	9.55739e-14
ANKRD42	-2.87388	4.35667	-14.5817	1.1564e-17	6.34691e-17	29.6495	9.65365e-14
ANGPTL4	4.2247	3.78803	14.5677	1.19491e-17	6.54964e-17	29.6167	9.97511e-14
RCBTB1	1.76729	5.62457	14.5625	1.20948e-17	6.62517e-17	29.6166	1.00968e-13
TTN	-2.13031	7.72287	-14.5548	1.23138e-17	6.73627e-17	29.6068	1.02795e-13
KCNC2	-3.3358	5.97964	-14.5594	1.21824e-17	6.66877e-17	29.5939	1.01699e-13
SLC8A2	-2.02623	4.79759	-14.5461	1.25667e-17	6.86113e-17	29.5912	1.04907e-13
KCNK12	-2.60956	3.46126	-14.5419	1.26903e-17	6.92409e-17	29.5899	1.05939e-13
COL6A1	-1.8566	6.55273	-14.5475	1.25244e-17	6.84252e-17	29.5867	1.04554e-13
GPR56	2.52707	3.73834	14.5482	1.2505e-17	6.83641e-17	29.5773	1.04392e-13
GPR98	2.90103	6.39463	14.5398	1.27521e-17	6.95328e-17	29.5715	1.06455e-13
JPH3	-3.02662	4.64926	-14.5271	1.31381e-17	7.15439e-17	29.5355	1.09677e-13
MAN2A2	1.32604	7.25718	14.53	1.30471e-17	7.10946e-17	29.5353	1.08917e-13
XPA	1.19845	5.65903	14.5143	1.35361e-17	7.36631e-17	29.5288	1.12999e-13
OLFM3	-3.19632	4.45359	-14.5095	1.36912e-17	7.44585e-17	29.4965	1.14294e-13
LARP6	2.55628	4.41555	14.504	1.38675e-17	7.53687e-17	29.4928	1.15766e-13
TENM3	-2.07502	5.07015	-14.4902	1.43226e-17	7.77408e-17	29.4792	1.19565e-13
PPP1R13B	-1.38158	6.56078	-14.4938	1.42025e-17	7.71387e-17	29.4725	1.18562e-13
CDK14	-1.43511	6.25537	-14.4807	1.46449e-17	7.9335e-17	29.4515	1.22255e-13
CSRNP3	-1.69254	7.06602	-14.4835	1.455e-17	7.88725e-17	29.4279	1.21464e-13
THAP6	1.49039	5.549	14.4876	1.44087e-17	7.8157e-17	29.4204	1.20284e-13
C11orf63	-2.91581	3.17204	-14.4733	1.49028e-17	8.05755e-17	29.4147	1.24409e-13
SLIT2	-2.04863	5.45312	-14.4763	1.47978e-17	8.00595e-17	29.4067	1.23532e-13
KRI1	1.41362	6.80085	14.4763	1.47959e-17	8.00595e-17	29.4044	1.23516e-13
SMARCC1	0.975161	8.33439	14.4724	1.4934e-17	8.06919e-17	29.397	1.24669e-13
AMZ1	2.45717	4.49628	14.4639	1.52336e-17	8.22573e-17	29.3708	1.2717e-13
GSE1	-1.90322	5.24807	-14.4454	1.59077e-17	8.57867e-17	29.369	1.32798e-13
PARM1	-2.25938	5.57928	-14.4572	1.54732e-17	8.34974e-17	29.3684	1.2917e-13
KIF5B	0.887345	7.74036	14.438	1.6189e-17	8.72471e-17	29.3448	1.35146e-13
VWC2	-2.15663	4.70468	-14.4273	1.65986e-17	8.92816e-17	29.3108	1.38565e-13
CCDC50	1.25007	7.02197	14.4361	1.62594e-17	8.75702e-17	29.3084	1.35734e-13
MDGA2	-1.41953	5.39258	-14.427	1.6612e-17	8.92963e-17	29.3032	1.38677e-13
EMC10	1.63902	3.74157	14.4085	1.73524e-17	9.29766e-17	29.2999	1.44858e-13
PPM1L	-1.65853	6.552	-14.4276	1.65885e-17	8.92816e-17	29.2967	1.38481e-13
ATRNL1	-2.45808	7.34999	-14.4215	1.68298e-17	9.04088e-17	29.2765	1.40495e-13
NMNAT2	-2.9002	5.87678	-14.4183	1.69565e-17	9.1031e-17	29.2728	1.41553e-13
CCDC130	1.10284	5.62826	14.3941	1.79467e-17	9.59148e-17	29.2702	1.49819e-13
IGSF3	-2.42875	3.50155	-14.4025	1.75978e-17	9.4171e-17	29.2653	1.46907e-13
PCDP1	-3.26059	4.30494	-14.4151	1.70837e-17	9.16546e-17	29.2615	1.42615e-13
PARD3	2.52123	5.08873	14.4109	1.72517e-17	9.24964e-17	29.2517	1.44017e-13
NDST1	1.25282	6.19813	14.4032	1.75683e-17	9.40731e-17	29.2356	1.4666e-13
TRHDE	-2.62463	5.39725	-14.4017	1.76314e-17	9.429e-17	29.2247	1.47187e-13
C2orf88	2.95518	3.10244	14.3863	1.82831e-17	9.765e-17	29.1977	1.52627e-13
WHAMM	1.45812	4.98715	14.3849	1.83432e-17	9.79087e-17	29.1828	1.53129e-13
TMEM59L	-2.23764	4.02176	-14.3574	1.95682e-17	1.04314e-16	29.1517	1.63355e-13
NRG1	-2.99338	2.33533	-14.3623	1.93455e-17	1.03193e-16	29.1318	1.61496e-13
RAPH1	-2.08172	5.99343	-14.3418	2.03011e-17	1.08082e-16	29.0939	1.69473e-13
PRICKLE1	-2.46691	4.30061	-14.3385	2.04593e-17	1.08856e-16	29.0905	1.70795e-13
PTDSS1	-1.60632	4.42372	-14.3318	2.07871e-17	1.10529e-16	29.0898	1.73531e-13
LMNA	2.16779	4.10333	14.3305	2.08521e-17	1.10804e-16	29.0835	1.74073e-13
KCTD16	-3.27447	6.85471	-14.3455	2.01247e-17	1.07212e-16	29.0821	1.68001e-13
ZNF619	1.98382	3.16718	14.3227	2.12372e-17	1.12636e-16	29.068	1.77288e-13
KIF3A	-1.01923	9.61282	-14.3179	2.14803e-17	1.13852e-16	29.0628	1.79317e-13
GALNT11	-1.68795	5.24349	-14.3243	2.11569e-17	1.12281e-16	29.0537	1.76618e-13
RFTN1	-3.4373	4.82668	-14.3262	2.10652e-17	1.11866e-16	29.03	1.75853e-13
ANKRD6	-1.98719	5.24497	-14.2998	2.24211e-17	1.18763e-16	29.0077	1.87171e-13
PPP4R4	-1.82281	4.3804	-14.2886	2.30194e-17	1.21701e-16	28.9992	1.92166e-13
ABCC8	-2.504	5.87419	-14.2991	2.24587e-17	1.18887e-16	28.9981	1.87486e-13
CHST11	1.99114	4.45448	14.2925	2.28118e-17	1.2068e-16	28.9881	1.90433e-13
NTM	1.15957	7.72787	14.2848	2.323e-17	1.22737e-16	28.953	1.93924e-13
DNAH14	-2.45406	3.48662	-14.2566	2.48341e-17	1.30963e-16	28.9312	2.07315e-13
SCARB2	1.21931	6.52443	14.2652	2.4331e-17	1.28473e-16	28.8981	2.03115e-13
KIAA1324L	1.39443	6.27462	14.2577	2.47682e-17	1.30699e-16	28.8939	2.06765e-13
KIF2A	1.21097	6.78991	14.2481	2.53387e-17	1.3354e-16	28.8793	2.11528e-13
TMEM2	-1.56789	5.0416	-14.2387	2.59089e-17	1.36373e-16	28.8588	2.16287e-13
CD47	-1.53088	8.18005	-14.2425	2.56758e-17	1.35231e-16	28.8404	2.14342e-13
PDE9A	1.89077	3.72246	14.2214	2.69941e-17	1.41995e-16	28.8251	2.25347e-13
HRK	-2.0806	3.50968	-14.2147	2.74304e-17	1.442e-16	28.8245	2.28989e-13
NTRK3	-1.50096	7.06208	-14.2041	2.81287e-17	1.47685e-16	28.7767	2.34819e-13
DDX60L	3.08369	2.39369	14.2104	2.77063e-17	1.45558e-16	28.7676	2.31292e-13
GIGYF2	0.706243	8.89521	14.1982	2.85237e-17	1.49476e-16	28.7643	2.38116e-13
ZBTB17	1.6631	4.45405	14.2021	2.82625e-17	1.48294e-16	28.7517	2.35935e-13
PKD1	-1.92527	7.39403	-14.2015	2.83008e-17	1.48402e-16	28.7431	2.36255e-13
C4orf36	2.76629	2.77412	14.1948	2.87559e-17	1.50599e-16	28.742	2.40055e-13
MARK1	-1.5037	5.74535	-14.1878	2.92339e-17	1.52814e-16	28.7417	2.44044e-13
SVEP1	3.18669	5.05056	14.191	2.90155e-17	1.51863e-16	28.723	2.42222e-13
NPTX1	-3.08039	5.81971	-14.1883	2.91991e-17	1.52728e-16	28.7209	2.43754e-13
DEPTOR	2.59333	4.74392	14.1774	2.99722e-17	1.56576e-16	28.7017	2.50208e-13
FKBP15	0.768512	7.67641	14.1651	3.08614e-17	1.6112e-16	28.6875	2.57631e-13
SNED1	-2.72953	4.87194	-14.1574	3.14262e-17	1.63966e-16	28.668	2.62346e-13
NYAP1	-1.94555	3.82649	-14.1441	3.24421e-17	1.69055e-16	28.6349	2.70826e-13
LYRM4	-1.75954	5.48026	-14.1475	3.21821e-17	1.67805e-16	28.6171	2.68656e-13
ZBTB46	-2.27701	4.04806	-14.1268	3.38067e-17	1.75727e-16	28.6082	2.82218e-13
FBXO10	-1.75835	3.64657	-14.1339	3.32416e-17	1.73113e-16	28.6059	2.77501e-13
KIAA0319	-2.51864	4.76863	-14.1325	3.33491e-17	1.73565e-16	28.6056	2.78398e-13
ELMOD1	-2.15653	4.88867	-14.1271	3.37786e-17	1.75691e-16	28.5881	2.81984e-13
ERMP1	1.47399	5.3691	14.1251	3.39462e-17	1.76343e-16	28.5801	2.83383e-13
PLA2R1	-2.67741	3.59314	-14.1126	3.49729e-17	1.81451e-16	28.551	2.91954e-13
OLFM1	-2.80053	5.58703	-14.1152	3.47512e-17	1.80412e-16	28.5423	2.90103e-13
HMGCLL1	-2.51394	3.32683	-14.1067	3.54648e-17	1.83774e-16	28.5338	2.9606e-13
DLC1	2.022	5.75915	14.1089	3.52805e-17	1.82933e-16	28.5179	2.94522e-13
GPR26	-2.32813	3.35336	-14.0795	3.78455e-17	1.95746e-16	28.5091	3.15935e-13
ABCA10	-2.2369	4.74142	-14.0856	3.72951e-17	1.93139e-16	28.5034	3.1134e-13
STAU2	-0.877751	6.74931	-14.0852	3.73319e-17	1.93209e-16	28.4921	3.11647e-13
CELSR3	-1.94419	5.76026	-14.0783	3.79516e-17	1.96174e-16	28.4597	3.1682e-13
ABCA5	-1.31599	7.35231	-14.074	3.83438e-17	1.97955e-16	28.4485	3.20094e-13
ARHGEF33	-1.57937	4.58917	-14.0677	3.89264e-17	2.00839e-16	28.4465	3.24957e-13
ANO1	-3.11557	2.70362	-14.0777	3.80067e-17	1.96336e-16	28.4393	3.1728e-13
ZFAND4	2.14393	3.63898	14.0498	4.06313e-17	2.09506e-16	28.4345	3.3919e-13
SLC44A5	-2.48145	4.37802	-14.0463	4.0968e-17	2.11112e-16	28.4172	3.42001e-13
ARHGEF17	-1.36436	5.40094	-14.0424	4.13558e-17	2.12847e-16	28.405	3.45239e-13
TLK2	1.13425	5.81333	14.0432	4.12752e-17	2.12563e-16	28.3842	3.44565e-13
KIF9	-2.50575	3.40363	-14.03	4.26066e-17	2.1888e-16	28.3595	3.5568e-13
ESYT2	-0.902237	6.22456	-14.0132	4.43556e-17	2.27445e-16	28.3578	3.70281e-13
ITGA3	-2.9181	4.00436	-14.0337	4.22264e-17	2.17194e-16	28.3491	3.52506e-13
BCAN	2.76285	4.95779	14.0322	4.23777e-17	2.17838e-16	28.3279	3.53769e-13
OARD1	1.92962	4.40027	14.0236	4.32576e-17	2.22088e-16	28.3232	3.61114e-13
FRMD5	1.42002	5.9923	14.022	4.34244e-17	2.22807e-16	28.3206	3.62507e-13
DGKD	1.06831	6.19743	13.9987	4.59176e-17	2.3459e-16	28.3006	3.8332e-13
DNAH9	-1.95803	3.83448	-14.0117	4.45119e-17	2.28107e-16	28.2952	3.71586e-13
GUCY1A3	-2.53256	4.05527	-14.0045	4.5285e-17	2.31784e-16	28.2891	3.78039e-13
POU3F3	1.51646	6.23167	14.01	4.46984e-17	2.28922e-16	28.2857	3.73142e-13
USO1	1.00008	6.03987	13.9952	4.63089e-17	2.36156e-16	28.2829	3.86587e-13
PSIP1	-0.852193	9.51863	-13.9979	4.60113e-17	2.34781e-16	28.282	3.84102e-13
SLCO3A1	1.71516	6.163	14.001	4.56647e-17	2.33441e-16	28.2783	3.81209e-13
RNF141	1.64767	4.89112	13.9981	4.59853e-17	2.34781e-16	28.2769	3.83886e-13
TMCC2	2.48836	4.42973	14.0025	4.55046e-17	2.32765e-16	28.268	3.79873e-13
TMEM132C	1.82732	3.82581	13.9927	4.65832e-17	2.37264e-16	28.2639	3.88876e-13
GLRA3	-3.22351	4.7158	-13.9934	4.65136e-17	2.37055e-16	28.2405	3.88296e-13
PDP1	-2.17844	6.42763	-13.9809	4.79308e-17	2.4398e-16	28.2185	4.00127e-13
SH3BP2	3.13029	3.43827	13.9781	4.82514e-17	2.45462e-16	28.2088	4.02802e-13
KIAA1045	-2.40925	4.68237	-13.9712	4.9056e-17	2.49403e-16	28.1876	4.09519e-13
TIAM2	-1.47555	5.81245	-13.9516	5.14199e-17	2.61103e-16	28.1765	4.29253e-13
MCM7	1.68488	4.34077	13.9485	5.18055e-17	2.62901e-16	28.1642	4.32472e-13
TRPV3	2.1715	5.35652	13.9552	5.09771e-17	2.59012e-16	28.1462	4.25557e-13
LRRN2	-1.84792	4.6936	-13.9281	5.44086e-17	2.75275e-16	28.1298	4.54203e-13
NUP214	0.954993	6.73099	13.9325	5.38353e-17	2.72705e-16	28.1254	4.49417e-13
EFNA5	-2.62201	4.81357	-13.9342	5.36105e-17	2.7173e-16	28.1048	4.4754e-13
GPR158	-2.36761	5.62341	-13.9351	5.35038e-17	2.71355e-16	28.0991	4.4665e-13
PPP3CB	-1.3068	6.39139	-13.9278	5.44548e-17	2.75341e-16	28.0971	4.54588e-13
CNNM3	1.54217	4.89709	13.9206	5.53988e-17	2.79945e-16	28.0922	4.62469e-13
FHOD3	-1.6186	5.69839	-13.9092	5.69475e-17	2.8725e-16	28.0835	4.75398e-13
ADAM22	-1.42583	7.669	-13.9294	5.42445e-17	2.74611e-16	28.083	4.52833e-13
CLASP2	0.781491	8.44018	13.908	5.71006e-17	2.87848e-16	28.063	4.76676e-13
NEFM	-2.14521	6.99687	-13.9105	5.6767e-17	2.86512e-16	28.0479	4.73891e-13
PRMT2	1.52254	5.94099	13.9141	5.62758e-17	2.84205e-16	28.0422	4.69791e-13
SPATS2	-1.35722	5.12834	-13.9039	5.76726e-17	2.90555e-16	28.0369	4.8145e-13
STK36	-1.6338	4.55285	-13.8936	5.91308e-17	2.97543e-16	28.034	4.93624e-13
C3orf80	-1.98678	2.86769	-13.8793	6.11916e-17	3.07542e-16	28.0231	5.10827e-13
C9orf91	-1.87633	4.96058	-13.8896	5.96902e-17	3.00177e-16	28.0111	4.98294e-13
ZC3H11A	1.00418	8.55077	13.8936	5.91182e-17	2.97543e-16	27.9863	4.93519e-13
TMEM241	-2.34421	3.02827	-13.8771	6.15217e-17	3.09015e-16	27.9784	5.13583e-13
SGTA	1.69112	4.70529	13.8573	6.45322e-17	3.23358e-16	27.9567	5.38715e-13
MAT2A	1.45087	7.6225	13.8759	6.16992e-17	3.0972e-16	27.948	5.15065e-13
SYNPR	-3.10073	4.74162	-13.8612	6.3923e-17	3.20498e-16	27.9415	5.33629e-13
NEGR1	-2.44492	7.21949	-13.8657	6.3238e-17	3.17254e-16	27.9346	5.27911e-13
DZIP1	-1.37559	7.63986	-13.8469	6.61731e-17	3.31382e-16	27.8826	5.52413e-13
C14orf23	-2.24476	2.78146	-13.8391	6.74398e-17	3.37523e-16	27.8771	5.62988e-13
SYNE1	-1.73161	10.7963	-13.8358	6.79725e-17	3.39985e-16	27.8557	5.67435e-13
TULP4	0.972859	7.47452	13.8154	7.14137e-17	3.56983e-16	27.8268	5.96162e-13
PAQR3	-1.9042	5.13147	-13.7922	7.55337e-17	3.76226e-16	27.8064	6.30555e-13
NPL	2.85105	3.12404	13.8142	7.16198e-17	3.57799e-16	27.8001	5.97882e-13
ZC3H4	1.26733	6.5277	13.8006	7.40191e-17	3.69564e-16	27.7725	6.17911e-13
SERINC5	2.25929	4.49197	13.7982	7.44534e-17	3.71469e-16	27.7686	6.21537e-13
C1orf216	-1.71507	4.94079	-13.7964	7.47723e-17	3.72656e-16	27.7673	6.24199e-13
ANO3	-2.89173	4.20617	-13.798	7.44897e-17	3.71469e-16	27.7615	6.2184e-13
DBI	2.74782	2.932	13.7903	7.58868e-17	3.7776e-16	27.7545	6.33503e-13
CPPED1	2.18425	3.3006	13.7831	7.72159e-17	3.83689e-16	27.7519	6.44598e-13
ARNTL	-1.64504	6.13724	-13.7835	7.71418e-17	3.83549e-16	27.748	6.43979e-13
PPFIA3	-2.28513	5.12908	-13.7845	7.69616e-17	3.82882e-16	27.7414	6.42475e-13
CCK	-2.52725	3.14689	-13.7826	7.73211e-17	3.83984e-16	27.7206	6.45477e-13
ANKS1A	-0.930543	6.31778	-13.768	8.01092e-17	3.97593e-16	27.7052	6.68752e-13
SNX32	-2.43071	4.59831	-13.7598	8.17129e-17	4.05311e-16	27.7035	6.82139e-13
PSD	-3.26164	4.41193	-13.7579	8.20944e-17	4.06962e-16	27.6709	6.85324e-13
KLC2	-1.42406	5.37694	-13.717	9.06684e-17	4.47076e-16	27.6381	7.569e-13
TBCB	1.91081	4.33937	13.7399	8.57634e-17	4.24646e-16	27.6363	7.15953e-13
TUBA1A	1.88518	5.03879	13.745	8.46906e-17	4.19583e-16	27.6263	7.06997e-13
CPEB3	-1.50038	6.45909	-13.7379	8.61669e-17	4.26391e-16	27.622	7.19321e-13
SSH2	0.908823	7.01205	13.7293	8.79874e-17	4.34884e-16	27.6114	7.34519e-13
TRAPPC10	1.26412	6.60849	13.7359	8.65914e-17	4.28237e-16	27.6089	7.22865e-13
ZNF519	-2.19355	4.94648	-13.7274	8.83987e-17	4.364e-16	27.6073	7.37953e-13
YES1	2.88866	2.21194	13.7285	8.81676e-17	4.35517e-16	27.6009	7.36024e-13
COG4	1.4867	4.94098	13.7179	9.04528e-17	4.46276e-16	27.5816	7.551e-13
LRP12	-1.33792	5.13365	-13.7139	9.13539e-17	4.49925e-16	27.5735	7.62622e-13
MINK1	0.965418	7.74231	13.7147	9.11743e-17	4.49305e-16	27.5576	7.61123e-13
BMPER	-2.20077	4.00794	-13.6956	9.54951e-17	4.70043e-16	27.5385	7.97193e-13
ATF7	1.30981	4.94774	13.6728	1.00952e-16	4.95442e-16	27.5259	8.42746e-13
BRD9	1.08823	7.5401	13.695	9.56331e-17	4.70445e-16	27.5074	7.98345e-13
KRT222	-2.89534	3.7478	-13.6827	9.8543e-17	4.84474e-16	27.4847	8.22637e-13
IQCE	-1.01327	5.93178	-13.6759	1.002e-16	4.9204e-16	27.4816	8.36468e-13
ARRDC2	2.99015	3.43928	13.68	9.92054e-17	4.87444e-16	27.4763	8.28167e-13
PIGT	1.37629	3.99397	13.6631	1.0338e-16	5.06764e-16	27.468	8.63019e-13
RNF13	2.02606	4.95141	13.6615	1.03766e-16	5.08357e-16	27.4467	8.6624e-13
KCNH1	-2.45227	5.73647	-13.6701	1.01617e-16	4.98415e-16	27.4386	8.48303e-13
GPR12	-2.5412	3.46708	-13.6609	1.03925e-16	5.08835e-16	27.4366	8.67563e-13
KIAA1257	-3.11117	3.05451	-13.6579	1.04676e-16	5.12214e-16	27.4064	8.73837e-13
DIXDC1	1.16492	7.2905	13.6491	1.0695e-16	5.23033e-16	27.3951	8.92817e-13
RGL1	1.12314	6.70586	13.6429	1.08597e-16	5.30777e-16	27.3857	9.06567e-13
MEST	-1.89352	4.60052	-13.6306	1.11905e-16	5.46625e-16	27.3782	9.34182e-13
ANKRD36	-0.885223	9.16923	-13.6275	1.12737e-16	5.50368e-16	27.3641	9.41129e-13
UNC5C	1.23794	6.76484	13.6076	1.18358e-16	5.76799e-16	27.3189	9.88057e-13
SHISA9	-1.89665	5.09934	-13.6141	1.16511e-16	5.68126e-16	27.3167	9.72632e-13
ASXL3	-1.21151	6.83487	-13.6151	1.16219e-16	5.67036e-16	27.3134	9.70198e-13
NCOA7	1.1208	7.50281	13.5973	1.21377e-16	5.91162e-16	27.2769	1.01325e-12
MAP9	-1.01799	7.09734	-13.5771	1.27534e-16	6.20066e-16	27.2504	1.06465e-12
ELAVL4	-2.34318	6.46908	-13.592	1.22961e-16	5.98529e-16	27.2477	1.02648e-12
ALDH5A1	-1.3849	4.75217	-13.5718	1.29196e-16	6.26687e-16	27.2307	1.07853e-12
C2CD5	-1.18365	6.89464	-13.5742	1.28451e-16	6.23436e-16	27.2304	1.07231e-12
ZNF24	0.975153	7.25585	13.5748	1.2824e-16	6.22772e-16	27.2288	1.07054e-12
MICAL1	-1.65565	6.30998	-13.5754	1.28076e-16	6.22341e-16	27.2199	1.06918e-12
DPYSL5	1.95645	5.08729	13.5653	1.31251e-16	6.36286e-16	27.2132	1.09569e-12
PPP3R2	-2.8407	2.54742	-13.5774	1.27447e-16	6.20002e-16	27.2129	1.06392e-12
DPP6	-1.26271	8.97986	-13.5618	1.32381e-16	6.41391e-16	27.1956	1.10512e-12
COPA	1.30544	6.22331	13.5517	1.35724e-16	6.56825e-16	27.1817	1.13302e-12
FTH1	1.64343	5.76368	13.5541	1.34922e-16	6.53323e-16	27.1783	1.12633e-12
ZNF83	1.17667	6.40554	13.5396	1.39814e-16	6.76228e-16	27.1597	1.16717e-12
PGM2L1	-2.22584	6.13964	-13.539	1.39994e-16	6.76704e-16	27.1464	1.16867e-12
GSTM2	2.473	2.90901	13.5092	1.50617e-16	7.25952e-16	27.1126	1.25735e-12
TUSC3	-3.04499	4.32849	-13.5366	1.40814e-16	6.80276e-16	27.1095	1.17552e-12
NUP160	1.1563	5.55631	13.5105	1.50131e-16	7.24027e-16	27.1088	1.25329e-12
INO80E	1.3054	5.33558	13.5171	1.4774e-16	7.12911e-16	27.0935	1.23334e-12
TMEM232	-2.39826	3.89249	-13.5214	1.4618e-16	7.05792e-16	27.0786	1.22031e-12
NME7	-1.10053	6.22939	-13.5055	1.51998e-16	7.32184e-16	27.042	1.26888e-12
ZNF565	2.19238	3.78804	13.4882	1.58593e-16	7.63513e-16	27.0163	1.32393e-12
VPS53	-0.785543	7.59706	-13.4763	1.63312e-16	7.8578e-16	27.015	1.36333e-12
ARHGEF3	-1.68196	4.64639	-13.47	1.65854e-16	7.97553e-16	26.9791	1.38455e-12
MBD5	-0.802491	7.02482	-13.4648	1.68e-16	8.07406e-16	26.9734	1.40246e-12
HMGB1	1.06371	6.22243	13.459	1.70403e-16	8.17545e-16	26.9457	1.42253e-12
PPP2R5A	2.1009	3.95864	13.4625	1.68937e-16	8.10976e-16	26.9414	1.41029e-12
ENSA	-1.3	7.0014	-13.4629	1.68795e-16	8.1076e-16	26.9314	1.4091e-12
AKNA	1.55427	5.00781	13.4436	1.76992e-16	8.47694e-16	26.9129	1.47753e-12
KLF13	1.48814	5.49577	13.4356	1.80523e-16	8.64107e-16	26.9038	1.507e-12
DENND1B	-2.71637	4.02893	-13.4456	1.76134e-16	8.44069e-16	26.8982	1.47037e-12
SYNE2	2.04453	5.58383	13.4464	1.75771e-16	8.42813e-16	26.8899	1.46734e-12
LHFPL5	-2.52484	2.34991	-13.4335	1.81458e-16	8.68085e-16	26.8683	1.51481e-12
ZBED5	1.54505	5.1042	13.4158	1.89536e-16	9.04657e-16	26.8629	1.58224e-12
TTYH1	1.24211	6.06693	13.4246	1.8546e-16	8.86726e-16	26.8371	1.54822e-12
NRXN1	-1.64226	8.6894	-13.4181	1.88462e-16	9.00046e-16	26.8369	1.57328e-12
TULP3	2.89589	3.83139	13.4218	1.8676e-16	8.92427e-16	26.8337	1.55907e-12
EPHA3	-2.63746	3.98828	-13.4069	1.9376e-16	9.23763e-16	26.8192	1.61751e-12
PRAM1	2.88026	3.01923	13.411	1.91781e-16	9.1485e-16	26.8124	1.60099e-12
MAPK12	-2.02021	4.80282	-13.3907	2.01634e-16	9.58019e-16	26.7919	1.68324e-12
ENO2	-1.3845	6.57653	-13.3999	1.97108e-16	9.3865e-16	26.7919	1.64545e-12
KIFAP3	-1.47861	5.74365	-13.39	2.01998e-16	9.59203e-16	26.7884	1.68628e-12
LZTFL1	-1.76654	5.0007	-13.4054	1.94469e-16	9.26615e-16	26.7854	1.62343e-12
FAM84A	-2.59369	4.94333	-13.397	1.98556e-16	9.45009e-16	26.7694	1.65755e-12
CALM3	-2.11303	6.33141	-13.3961	1.98998e-16	9.46573e-16	26.7681	1.66124e-12
SLC39A11	2.15141	3.97701	13.3782	2.07959e-16	9.85866e-16	26.7537	1.73604e-12
SCRIB	1.8231	4.55825	13.3895	2.02278e-16	9.59987e-16	26.7511	1.68862e-12
KCNQ5	-3.18136	5.45197	-13.3943	1.99871e-16	9.50182e-16	26.7508	1.66852e-12
USP25	-1.01096	6.43521	-13.3763	2.08968e-16	9.90048e-16	26.7417	1.74446e-12
MUC19	-3.01766	3.3468	-13.3782	2.07967e-16	9.85866e-16	26.7215	1.73611e-12
PCSK2	-2.8661	4.81293	-13.3732	2.10543e-16	9.96945e-16	26.7213	1.75761e-12
MDM2	0.776035	7.25914	13.3542	2.20717e-16	1.04393e-15	26.6967	1.84254e-12
TNPO1	-1.0435	7.12364	-13.3556	2.19926e-16	1.04078e-15	26.693	1.83594e-12
ZNF577	0.956448	6.8877	13.3517	2.22079e-16	1.04978e-15	26.6862	1.85391e-12
ZDBF2	-1.9994	6.08934	-13.3493	2.23358e-16	1.05523e-15	26.6651	1.86459e-12
STAT2	0.840793	7.54952	13.344	2.26339e-16	1.06871e-15	26.6565	1.88948e-12
PALMD	-2.54386	3.2652	-13.3249	2.37294e-16	1.11727e-15	26.6502	1.98093e-12
C1QTNF3	2.28745	3.34224	13.3375	2.29995e-16	1.08536e-15	26.6358	1.92e-12
ZFYVE28	-1.87625	5.00606	-13.321	2.39591e-16	1.12746e-15	26.6271	2.00011e-12
RP11-268J15.5	-2.46508	3.1954	-13.3372	2.3019e-16	1.08567e-15	26.6235	1.92163e-12
SNAP91	-1.67839	6.09376	-13.3321	2.33126e-16	1.09889e-15	26.6201	1.94614e-12
FAM188B	-2.19116	3.06643	-13.3313	2.33585e-16	1.10043e-15	26.6041	1.94997e-12
GNL1	-1.32256	6.07647	-13.3141	2.43713e-16	1.14621e-15	26.5863	2.03452e-12
PACSIN2	1.30585	5.03959	13.3065	2.48334e-16	1.16531e-15	26.581	2.07309e-12
SEMA3A	-2.23608	3.81178	-13.3132	2.44295e-16	1.1483e-15	26.5676	2.03938e-12
TTC3	-1.01021	10.2021	-13.3127	2.44581e-16	1.14899e-15	26.5438	2.04176e-12
CCNE2	3.20831	2.38487	13.31	2.46208e-16	1.15599e-15	26.5337	2.05535e-12
CUX2	-2.98076	4.18882	-13.2961	2.54835e-16	1.19448e-15	26.5278	2.12736e-12
CLUAP1	-1.41196	6.71715	-13.2975	2.53984e-16	1.19116e-15	26.5277	2.12026e-12
GPR180	-1.17318	5.33866	-13.267	2.73922e-16	1.28035e-15	26.5059	2.2867e-12
TIAM1	1.18116	6.60079	13.2786	2.66143e-16	1.24608e-15	26.498	2.22177e-12
YPEL1	-1.25648	5.22526	-13.2568	2.80964e-16	1.3118e-15	26.4856	2.34549e-12
KDM1B	1.24056	5.10899	13.2644	2.75713e-16	1.288e-15	26.4811	2.30165e-12
CTDSPL	-1.77916	5.84347	-13.2749	2.68592e-16	1.25684e-15	26.4806	2.2422e-12
NREP	-2.89574	5.10873	-13.2818	2.64039e-16	1.23692e-15	26.4684	2.2042e-12
LRCH3	1.06508	7.21864	13.2715	2.70884e-16	1.26686e-15	26.4426	2.26134e-12
GRAMD4	-1.38617	5.14075	-13.2253	3.03868e-16	1.41635e-15	26.3691	2.53669e-12
APOL6	2.81438	2.83921	13.2337	2.97602e-16	1.3887e-15	26.3566	2.48438e-12
TRABD2A	-2.80624	3.04116	-13.2254	3.03833e-16	1.41635e-15	26.3485	2.5364e-12
PIP5K1C	-1.5628	5.3943	-13.2209	3.07213e-16	1.43114e-15	26.336	2.56461e-12
CACNB1	-1.84315	4.88414	-13.2108	3.15026e-16	1.46591e-15	26.322	2.62984e-12
WDR12	-1.50779	4.86474	-13.2094	3.16162e-16	1.47037e-15	26.3144	2.63932e-12
PROX1	2.08155	5.70177	13.2141	3.12458e-16	1.45477e-15	26.3122	2.6084e-12
NRBP1	1.24864	5.86719	13.1974	3.25706e-16	1.51307e-15	26.2767	2.71899e-12
FKBP5	2.53008	5.76877	13.1862	3.34943e-16	1.55512e-15	26.276	2.7961e-12
CA11	-2.35133	5.59443	-13.1985	3.24875e-16	1.51006e-15	26.2674	2.71206e-12
SLC12A1	-2.13395	2.43974	-13.1795	3.40632e-16	1.58065e-15	26.2512	2.8436e-12
ZNF624	1.68343	3.64773	13.1504	3.66245e-16	1.69668e-15	26.1997	3.05741e-12
ZNF276	1.11876	7.91359	13.1613	3.56389e-16	1.65285e-15	26.188	2.97513e-12
PUF60	1.6519	3.42158	13.151	3.65687e-16	1.69503e-15	26.1787	3.05276e-12
NEFH	-2.27348	5.20963	-13.1436	3.725e-16	1.72278e-15	26.1645	3.10963e-12
DRC1	-2.17012	2.67058	-13.1463	3.70071e-16	1.7125e-15	26.1492	3.08935e-12
ST6GAL2	-1.81285	4.80603	-13.1391	3.76782e-16	1.74162e-15	26.1486	3.14537e-12
HTATIP2	2.24768	2.83379	13.138	3.77824e-16	1.74548e-15	26.1352	3.15408e-12
TBCA	1.83221	5.31569	13.149	3.67567e-16	1.70186e-15	26.126	3.06845e-12
WDR1	1.92802	4.75249	13.1349	3.80766e-16	1.7581e-15	26.1115	3.17864e-12
CHD1L	1.25948	5.96128	13.1287	3.86675e-16	1.78439e-15	26.0957	3.22797e-12
TMEM25	-1.72215	3.89315	-13.1099	4.05303e-16	1.8652e-15	26.0953	3.38347e-12
SAMD5	-2.80474	3.6021	-13.1191	3.96035e-16	1.82355e-15	26.0936	3.3061e-12
INADL	-1.4316	5.71067	-13.1226	3.92592e-16	1.8097e-15	26.0936	3.27736e-12
SYNRG	1.45148	6.35713	13.1217	3.93496e-16	1.81286e-15	26.0901	3.2849e-12
SEMA5A	2.31771	4.70749	13.1236	3.91599e-16	1.80611e-15	26.0756	3.26907e-12
C1orf95	-2.00055	4.76948	-13.1065	4.08758e-16	1.87903e-15	26.0508	3.41232e-12
FAM19A1	-2.49832	2.837	-13.1059	4.09384e-16	1.88087e-15	26.0439	3.41754e-12
TMEM74B	-2.63478	2.35227	-13.1038	4.11538e-16	1.88972e-15	26.0394	3.43552e-12
WDFY3	0.77941	8.22486	13.0996	4.15857e-16	1.90851e-15	26.0292	3.47157e-12
LRRC2	-2.86635	3.55082	-13.1078	4.07479e-16	1.87418e-15	26.0266	3.40163e-12
PLEKHG1	2.6057	4.30147	13.0823	4.3435e-16	1.99228e-15	25.9945	3.62595e-12
PRPF3	0.657442	8.40718	13.0498	4.71176e-16	2.15584e-15	25.9782	3.93338e-12
GRHPR	1.61086	5.1823	13.0731	4.4446e-16	2.03754e-15	25.9587	3.71035e-12
DCAF17	1.16341	5.33467	13.0539	4.66417e-16	2.13585e-15	25.9332	3.89365e-12
FN3K	1.39752	4.72823	13.0497	4.713e-16	2.15584e-15	25.9137	3.93441e-12
ELFN2	-1.96372	5.99235	-13.0585	4.61067e-16	2.11251e-15	25.8999	3.84899e-12
FDFT1	1.50737	5.63795	13.0436	4.78543e-16	2.18777e-15	25.8889	3.99487e-12
SCFD2	1.09747	3.87713	13.0182	5.10078e-16	2.32685e-15	25.8734	4.25813e-12
RASGEF1A	-3.21664	4.08322	-13.0325	4.92122e-16	2.24862e-15	25.8602	4.10823e-12
CCNL1	1.09185	8.071	13.0299	4.95328e-16	2.26204e-15	25.8451	4.135e-12
CRB1	2.10923	4.21	13.0217	5.05643e-16	2.30788e-15	25.8303	4.22111e-12
ROS1	-2.67004	2.40034	-13.0151	5.14071e-16	2.34378e-15	25.8062	4.29147e-12
GDA	-3.21996	5.79352	-13.0091	5.21922e-16	2.37828e-15	25.8025	4.357e-12
KIAA1239	-2.83818	3.35086	-13.0071	5.24521e-16	2.38882e-15	25.7919	4.3787e-12
BASP1	-2.40628	5.36058	-12.9783	5.6403e-16	2.56735e-15	25.7195	4.70852e-12
ZNF608	1.8407	6.69356	12.9627	5.86588e-16	2.66858e-15	25.6693	4.89684e-12
FARP1	-1.66358	7.40894	-12.9508	6.04423e-16	2.74672e-15	25.6551	5.04573e-12
CEP112	-1.75381	6.35396	-12.9532	6.00796e-16	2.73172e-15	25.6508	5.01544e-12
ZBED3	2.26504	3.04234	12.9499	6.05802e-16	2.75149e-15	25.6465	5.05724e-12
GALC	1.06605	4.98539	12.92	6.53273e-16	2.95905e-15	25.6371	5.45352e-12
KCNIP3	-1.89842	5.1347	-12.9397	6.2159e-16	2.82166e-15	25.6224	5.18903e-12
PTPRB	-2.47989	4.55159	-12.9321	6.33622e-16	2.87471e-15	25.6212	5.28948e-12
ARL4C	-2.13348	4.77352	-12.9306	6.36094e-16	2.88436e-15	25.61	5.31011e-12
SEMA5B	-1.73328	4.19375	-12.9105	6.69283e-16	3.02336e-15	25.603	5.58718e-12
CCND1	2.60078	2.78893	12.9202	6.53085e-16	2.95905e-15	25.5756	5.45195e-12
STK39	0.965946	6.83267	12.9021	6.83514e-16	3.08431e-15	25.5521	5.70597e-12
CAP2	-2.57179	5.38459	-12.9183	6.56198e-16	2.97068e-15	25.5491	5.47794e-12
PREPL	-1.43688	8.42785	-12.9174	6.57594e-16	2.97539e-15	25.5405	5.48959e-12
RIMKLA	-2.23164	3.96382	-12.8939	6.97829e-16	3.14211e-15	25.538	5.82548e-12
GPANK1	2.13324	3.69317	12.9133	6.6448e-16	3.00329e-15	25.5336	5.54708e-12
ICK	1.94498	4.9835	12.9138	6.63673e-16	3.00127e-15	25.5306	5.54034e-12
PRKCI	-1.25403	6.11008	-12.9053	6.7806e-16	3.06136e-15	25.5285	5.66045e-12
SAPCD2	2.98641	2.31914	12.8972	6.92018e-16	3.11931e-15	25.5104	5.77697e-12
ZNF713	1.69783	5.12364	12.896	6.94226e-16	3.12757e-15	25.5028	5.79539e-12
DHX16	1.18902	6.15864	12.8989	6.89109e-16	3.10788e-15	25.4951	5.75268e-12
DHFRL1	1.78832	3.75346	12.8877	7.08845e-16	3.18828e-15	25.4925	5.91744e-12
MYO1D	1.54478	5.78825	12.8901	7.04585e-16	3.17082e-15	25.4869	5.88188e-12
HSD11B1L	-1.76961	2.95729	-12.8817	7.19813e-16	3.23412e-15	25.4767	6.009e-12
CHL1	-1.44303	8.19002	-12.8839	7.15706e-16	3.2174e-15	25.4656	5.97471e-12
ITFG2	1.05208	5.42439	12.8774	7.27601e-16	3.26736e-15	25.4647	6.07402e-12
PPM1B	0.930602	6.98216	12.865	7.50784e-16	3.36603e-15	25.4471	6.26755e-12
GRM3	1.46277	5.0695	12.8695	7.42339e-16	3.33175e-15	25.4427	6.19705e-12
PKM	-1.19684	7.25849	-12.8658	7.4939e-16	3.36158e-15	25.4342	6.25591e-12
DOPEY2	-1.54059	5.25124	-12.8646	7.51597e-16	3.36786e-15	25.4205	6.27433e-12
HNRNPK	1.0304	6.88248	12.859	7.62254e-16	3.41378e-15	25.3959	6.36329e-12
RTN3	-1.18887	7.25602	-12.8544	7.71347e-16	3.45266e-15	25.3945	6.4392e-12
CCDC92	-1.08564	6.70677	-12.8483	7.83333e-16	3.50068e-15	25.3924	6.53927e-12
WDR20	1.70416	4.87106	12.8534	7.73288e-16	3.45949e-15	25.3839	6.45541e-12
MAP3K1	2.08203	4.44107	12.8504	7.79129e-16	3.48375e-15	25.3774	6.50417e-12
CPNE8	-2.25647	3.70736	-12.83	8.20499e-16	3.66285e-15	25.366	6.84952e-12
HBP1	1.43125	5.98381	12.8424	7.95111e-16	3.55141e-15	25.3546	6.63759e-12
LRP8	-1.94539	5.74499	-12.8224	8.36555e-16	3.73253e-15	25.3293	6.98356e-12
ANKRD13A	1.13211	6.46292	12.8084	8.6664e-16	3.86469e-15	25.3022	7.23471e-12
ARFGAP1	1.15588	5.74609	12.8071	8.69706e-16	3.8763e-15	25.2853	7.2603e-12
DLGAP4	-1.49487	5.55355	-12.792	9.03568e-16	4.02507e-15	25.2737	7.54298e-12
DPY19L1	-1.33805	5.08091	-12.7728	9.48919e-16	4.22119e-15	25.2227	7.92157e-12
EFCAB14	0.955903	5.58481	12.7622	9.74723e-16	4.32818e-15	25.2162	8.13699e-12
ZNF521	2.20998	3.65755	12.7838	9.22635e-16	4.10782e-15	25.2128	7.70216e-12
PPP1R21	1.21463	7.6157	12.7727	9.49111e-16	4.22119e-15	25.1931	7.92318e-12
ADCY2	-1.92233	7.47374	-12.7651	9.67695e-16	4.29926e-15	25.1816	8.07831e-12
SYT13	-3.03853	3.98484	-12.7692	9.57493e-16	4.25621e-15	25.181	7.99316e-12
RXFP1	-2.94559	3.34063	-12.7618	9.75813e-16	4.33072e-15	25.1743	8.14609e-12
MAP6D1	2.79074	3.64737	12.754	9.95393e-16	4.41527e-15	25.1256	8.30954e-12
CLVS1	-2.47511	4.71788	-12.7468	1.01371e-15	4.49411e-15	25.1127	8.46241e-12
GAS7	-0.993092	8.04347	-12.7381	1.03656e-15	4.59056e-15	25.0977	8.65321e-12
SPARC	1.85944	3.65947	12.731	1.05539e-15	4.67148e-15	25.0927	8.81041e-12
PCDH7	-1.9385	6.84709	-12.7396	1.03254e-15	4.5752e-15	25.0862	8.61968e-12
PAF1	1.45154	5.2774	12.7274	1.06517e-15	4.70726e-15	25.0815	8.89202e-12
GABRA1	-2.76823	6.51884	-12.7308	1.05597e-15	4.67155e-15	25.0784	8.81521e-12
DDIT3	1.28757	4.92075	12.7287	1.06147e-15	4.69339e-15	25.075	8.86111e-12
SGCZ	-1.31661	2.11611	-12.705	1.12766e-15	4.97815e-15	25.0574	9.41369e-12
ADCY9	-1.44293	5.57886	-12.7	1.14219e-15	5.03742e-15	25.0313	9.53504e-12
RPP14	-1.07442	6.23982	-12.708	1.11927e-15	4.94372e-15	25.0268	9.34363e-12
DIS3L	1.10618	5.43695	12.7	1.14229e-15	5.03742e-15	25.0246	9.53584e-12
WHSC1	-0.715545	7.8397	-12.6862	1.18335e-15	5.20748e-15	24.9947	9.87859e-12
EFCAB6	-1.58775	5.01986	-12.6898	1.17245e-15	5.16223e-15	24.9934	9.78759e-12
IFT88	1.45426	4.48175	12.6935	1.16127e-15	5.11841e-15	24.982	9.69427e-12
DNAJC10	-0.934244	6.79113	-12.6933	1.16206e-15	5.11921e-15	24.9796	9.7009e-12
PRDM16	3.07868	2.33372	12.6801	1.20185e-15	5.2861e-15	24.9386	1.0033e-11
NT5DC3	-2.08084	5.28565	-12.6773	1.2105e-15	5.31856e-15	24.9333	1.01053e-11
TBC1D24	-1.42908	5.58393	-12.6675	1.24126e-15	5.45086e-15	24.9259	1.03621e-11
MPHOSPH9	-1.01948	7.31591	-12.6777	1.20921e-15	5.31568e-15	24.9251	1.00945e-11
RBPJ	1.72733	5.9052	12.6669	1.24305e-15	5.45583e-15	24.9138	1.0377e-11
IZUMO4	1.94758	2.64062	12.6608	1.26262e-15	5.53879e-15	24.9024	1.05403e-11
CDH22	-2.40143	3.00645	-12.6394	1.33359e-15	5.84094e-15	24.8625	1.11328e-11
SLC1A6	-2.3464	2.36818	-12.6427	1.32245e-15	5.79823e-15	24.8618	1.10398e-11
CDK20	-2.01393	3.75857	-12.6385	1.33687e-15	5.85224e-15	24.849	1.11602e-11
AK3	1.56036	4.80377	12.6422	1.32396e-15	5.8018e-15	24.8472	1.10524e-11
ST7	-1.42689	4.32997	-12.6203	1.40061e-15	6.12163e-15	24.8429	1.16923e-11
KIAA1033	1.28732	5.52086	12.6288	1.37044e-15	5.99288e-15	24.8372	1.14404e-11
TET1	1.72374	5.05362	12.63	1.3662e-15	5.9775e-15	24.8089	1.14051e-11
RGS7BP	-2.7166	5.21119	-12.6189	1.40554e-15	6.13994e-15	24.8008	1.17334e-11
CHRNB2	-2.69823	3.47181	-12.6124	1.42914e-15	6.2398e-15	24.7785	1.19305e-11
CDHR3	-1.94992	4.69461	-12.5868	1.52608e-15	6.65955e-15	24.7551	1.27397e-11
TMEM67	-2.16781	3.82307	-12.5866	1.527e-15	6.6601e-15	24.7438	1.27474e-11
ATP6V1B2	-1.14253	6.43272	-12.5848	1.53389e-15	6.68665e-15	24.719	1.28049e-11
CHN2	1.40725	5.49584	12.5829	1.54155e-15	6.71654e-15	24.7143	1.28689e-11
CARF	1.59247	5.17781	12.5804	1.55132e-15	6.75558e-15	24.6926	1.29504e-11
PAAF1	1.67084	5.89848	12.5801	1.55275e-15	6.75826e-15	24.6837	1.29623e-11
NAP1L1	-1.0182	7.76109	-12.578	1.56097e-15	6.79051e-15	24.6708	1.3031e-11
FADS2	1.62205	4.42671	12.5621	1.626e-15	7.05136e-15	24.666	1.35739e-11
SPTSSB	-2.49094	2.97649	-12.5771	1.56473e-15	6.80333e-15	24.6625	1.30624e-11
SCARB1	1.16649	6.12439	12.5623	1.62532e-15	7.05136e-15	24.6579	1.35682e-11
PCBP4	1.61152	5.05615	12.5586	1.6409e-15	7.10489e-15	24.6498	1.36982e-11
MAP3K11	1.71465	5.50771	12.561	1.63079e-15	7.06844e-15	24.6448	1.36138e-11
SOX9	3.05422	3.67249	12.57	1.59359e-15	6.9252e-15	24.6404	1.33033e-11
RHOBTB3	1.71218	5.72644	12.5671	1.60523e-15	6.97215e-15	24.6392	1.34005e-11
ALDH1A3	2.85262	2.91201	12.5625	1.62451e-15	7.05136e-15	24.637	1.35614e-11
PROCA1	1.97279	2.81458	12.5588	1.64e-15	7.1047e-15	24.6308	1.36908e-11
FAM92A1	-2.30334	4.56888	-12.5503	1.67612e-15	7.25361e-15	24.6095	1.39922e-11
RNPS1	-1.00813	6.74449	-12.5445	1.70132e-15	7.35888e-15	24.603	1.42026e-11
CYTH3	-1.76799	5.33682	-12.533	1.75223e-15	7.56732e-15	24.5952	1.46276e-11
ADAMTS10	-1.80422	5.60662	-12.5392	1.72486e-15	7.45295e-15	24.5844	1.43991e-11
RUNDC3B	-3.02992	3.92293	-12.5439	1.70405e-15	7.36686e-15	24.583	1.42254e-11
TP53I11	-2.19642	3.57494	-12.5243	1.79209e-15	7.73547e-15	24.574	1.49604e-11
AP5B1	-1.5688	4.47246	-12.5153	1.83393e-15	7.89973e-15	24.5693	1.53097e-11
TAF7	1.29619	5.8825	12.5183	1.82004e-15	7.84798e-15	24.5479	1.51937e-11
BRINP1	-1.506	4.7733	-12.4995	1.91052e-15	8.21693e-15	24.5453	1.59491e-11
RHOQ	1.82136	4.15103	12.5183	1.81991e-15	7.84798e-15	24.5365	1.51926e-11
FAM131A	-1.43595	6.13552	-12.5161	1.83019e-15	7.88769e-15	24.5325	1.52785e-11
ELMO2	1.52863	5.45347	12.5055	1.88089e-15	8.09364e-15	24.5134	1.57017e-11
SIDT2	1.03565	6.02486	12.5073	1.87245e-15	8.06148e-15	24.5006	1.56312e-11
SCN1B	-1.40064	5.2559	-12.4928	1.94374e-15	8.35546e-15	24.4778	1.62263e-11
DPY19L2	-1.85234	5.03519	-12.4925	1.94513e-15	8.35715e-15	24.476	1.62379e-11
ADAM20	-2.19703	4.7398	-12.4896	1.95955e-15	8.41476e-15	24.4707	1.63583e-11
SLC2A13	-2.19223	6.05349	-12.4889	1.96317e-15	8.42598e-15	24.4446	1.63885e-11
SRC	-2.06708	3.77875	-12.4825	1.99598e-15	8.56239e-15	24.4371	1.66624e-11
NEK1	1.02582	7.28771	12.471	2.05586e-15	8.80569e-15	24.4264	1.71623e-11
THY1	-2.28889	5.11686	-12.4713	2.05438e-15	8.8039e-15	24.4224	1.715e-11
GIT2	-1.12028	7.55168	-12.4733	2.04375e-15	8.76281e-15	24.403	1.70612e-11
TOR1AIP1	1.36408	5.4002	12.4589	2.12122e-15	9.081e-15	24.3855	1.77079e-11
MRPS25	-0.962394	6.91041	-12.4443	2.2029e-15	9.42585e-15	24.3514	1.83898e-11
B4GALT6	-2.20688	5.10181	-12.4332	2.26669e-15	9.6839e-15	24.3249	1.89223e-11
LRRTM3	-1.83787	5.25153	-12.4417	2.21767e-15	9.48415e-15	24.3162	1.85131e-11
BEND6	-1.29051	4.8803	-12.4309	2.28023e-15	9.73675e-15	24.3036	1.90354e-11
INVS	0.938181	6.19635	12.4363	2.24889e-15	9.61276e-15	24.3001	1.87737e-11
SYTL2	-1.0094	7.14133	-12.416	2.37016e-15	1.01001e-14	24.2799	1.97861e-11
ATP6V0A1	-0.73676	8.55843	-12.4135	2.38549e-15	1.01602e-14	24.2784	1.9914e-11
MTR	-0.902761	7.88911	-12.4257	2.31133e-15	9.8645e-15	24.2772	1.9295e-11
FXYD6	-1.896	5.22539	-12.4201	2.34518e-15	1.00039e-14	24.2622	1.95776e-11
SH3RF3	-1.6307	4.2961	-12.3996	2.47286e-15	1.05056e-14	24.2559	2.06434e-11
SYNPO	-2.99594	4.38436	-12.4092	2.41201e-15	1.0268e-14	24.2488	2.01355e-11
STK33	2.84191	3.25096	12.4174	2.36184e-15	1.00698e-14	24.2428	1.97166e-11
APBB1	0.870417	6.95106	12.3999	2.47081e-15	1.05022e-14	24.236	2.06263e-11
MPRIP	-0.752542	9.35264	-12.4017	2.45925e-15	1.04584e-14	24.226	2.05298e-11
GNAL	-2.20284	4.54015	-12.4024	2.45474e-15	1.04445e-14	24.2106	2.04922e-11
EXT1	-1.07245	5.27667	-12.3684	2.68144e-15	1.13801e-14	24.1647	2.23847e-11
DNAH5	-2.18249	3.15207	-12.3777	2.61703e-15	1.11124e-14	24.1582	2.1847e-11
ABCG4	-2.6652	3.09119	-12.3493	2.81768e-15	1.1934e-14	24.1112	2.3522e-11
CADM3	-2.02674	5.56011	-12.3567	2.76375e-15	1.17175e-14	24.1023	2.30717e-11
CHN1	-2.39008	7.34627	-12.3617	2.72842e-15	1.15736e-14	24.1022	2.27768e-11
PCCB	1.25917	5.20603	12.3432	2.86264e-15	1.21122e-14	24.0962	2.38973e-11
BHLHE41	2.11084	5.31799	12.3521	2.79719e-15	1.18533e-14	24.0782	2.33509e-11
NMT2	-1.53286	5.72483	-12.3342	2.93043e-15	1.2381e-14	24.0744	2.44632e-11
SLC8A3	-1.48736	4.94481	-12.3424	2.86806e-15	1.2129e-14	24.0662	2.39426e-11
CMTM4	-1.28861	5.90657	-12.3464	2.83854e-15	1.20163e-14	24.0631	2.36961e-11
ADAP1	1.80302	3.77479	12.3341	2.93063e-15	1.2381e-14	24.0629	2.44649e-11
TRIM11	-1.77224	5.58029	-12.3118	3.10583e-15	1.31079e-14	24.0069	2.59274e-11
PTP4A2	1.4338	6.07369	12.3178	3.05806e-15	1.29128e-14	24.0026	2.55286e-11
CRMP1	-1.71179	4.39427	-12.2982	3.21782e-15	1.35737e-14	23.9739	2.68624e-11
RTN2	-2.05371	3.27469	-12.2962	3.23443e-15	1.36369e-14	23.9694	2.7001e-11
INPP4B	-1.54237	5.53691	-12.2957	3.23852e-15	1.36472e-14	23.9346	2.70352e-11
INSIG1	2.33083	4.64685	12.2737	3.4297e-15	1.44456e-14	23.877	2.86312e-11
HNRNPUL1	0.768477	6.61363	12.2634	3.5234e-15	1.48253e-14	23.8707	2.94133e-11
FGF12	-2.12617	6.17921	-12.2726	3.43928e-15	1.44786e-14	23.8681	2.87111e-11
ASIC1	1.07528	5.58908	12.2405	3.73954e-15	1.57189e-14	23.8596	3.12177e-11
ZNF385D	-2.07452	5.16834	-12.2408	3.7372e-15	1.5717e-14	23.8059	3.11981e-11
PLCH1	-1.94105	4.05661	-12.2255	3.88904e-15	1.63308e-14	23.7774	3.24657e-11
HADHA	1.28067	4.77373	12.2289	3.85515e-15	1.61967e-14	23.7731	3.21828e-11
RTN1	-1.91464	7.54622	-12.2234	3.91035e-15	1.64121e-14	23.7451	3.26436e-11
SHMT1	2.1041	3.71207	12.1999	4.15854e-15	1.74362e-14	23.71	3.47155e-11
PPP2R2B	0.9341	7.10181	12.2064	4.08796e-15	1.71489e-14	23.7079	3.41263e-11
ULK3	-1.42536	5.42388	-12.1851	4.32277e-15	1.81157e-14	23.6956	3.60865e-11
TTF2	1.68325	5.74762	12.182	4.35792e-15	1.82539e-14	23.6307	3.638e-11
CORO1C	0.900058	5.92361	12.1496	4.74316e-15	1.98178e-14	23.5942	3.95959e-11
HNRNPAB	1.41661	3.8179	12.1594	4.6232e-15	1.93359e-14	23.5896	3.85944e-11
TALDO1	1.74718	4.11467	12.1645	4.56199e-15	1.90895e-14	23.5864	3.80835e-11
ENC1	-3.08234	7.18209	-12.1673	4.52908e-15	1.89613e-14	23.5857	3.78088e-11
LRCH1	-1.77155	4.90089	-12.1561	4.66325e-15	1.94936e-14	23.5854	3.89288e-11
ITSN1	-0.765462	8.99047	-12.1491	4.74939e-15	1.98339e-14	23.557	3.96479e-11
[truncated: 6,349 more rows]

## Sheet: Table s6.szDMP_NeuN
	CpG coordinate hg19			DSS results					LM results				RAW methylation data				Annotation to transcript		Annotation to gene
	chr	pos	statistic	pvals	FDR	Bonferroni	estimate	se	z	pvalue	FDR	abs%	raw.sz	raw.control	raw.diff	Abs%	annotation	detailed_annotation	geneId	transcriptId	distanceToTSS	ENSEMBL	SYMBOL	GENENAME	108 GWAS loci overlap	108 GWAS reported gene overlap
1	chr4	162207812	-5.25638	1.46921e-07	0.127991	NO	-0.0958869	0.0201996	-4.74697	4.43033e-05	0.88349	9.58869	0.854077	0.939151	-0.0850737	8.50737	Distal Intergenic	Distal Intergenic	56884	uc003iqh.4	877374	ENSG00000168843	FSTL5	follistatin like 5	NA	NA
2	chr9	80334421	-5.6394	1.70643e-08	0.0644455	NO	-0.127054	0.0268473	-4.73246	4.61771e-05	0.88349	12.7054	0.864392	0.930509	-0.0661172	6.61172	Exon	Exon (uc004akv.2/uc004akv.2, exon 1 of 1)	9630	uc004aku.3	-71189	ENSG00000156049	GNA14	G protein subunit alpha 14	NA	NA
3	chr3	55799727	-5.7574	8.54184e-09	0.0644455	NO	-0.143051	0.0232381	-6.15587	7.88091e-07	0.629926	14.3051	0.770975	0.875173	-0.104198	10.4198	Intron	Intron (uc003dhq.1/26059, intron 5 of 6)	26059	uc003dhq.1	-184861	ENSG00000187672	ERC2	ELKS/RAB6-interacting/CAST family member 2	NA	NA
4	chr5	77865557	-5.17643	2.26174e-07	0.144785	NO	-0.110519	0.023767	-4.65013	5.84031e-05	0.88349	11.0519	0.892389	0.954107	-0.0617177	6.17177	Intron	Intron (uc003kfo.3/10184, intron 3 of 4)	10184	uc003kfo.3	-79091	ENSG00000145685	LHFPL2	lipoma HMGIC fusion partner-like 2	NA	NA
5	chr2	179090333	-5.48245	4.19468e-08	0.0644455	NO	-0.15744	0.0295229	-5.33282	8.26907e-06	0.848506	15.744	0.764212	0.829958	-0.065746	6.5746	Intron	Intron (uc002ulw.3/114880, intron 1 of 13)	114880	uc002ulw.3	31125	ENSG00000079156	OSBPL6	oxysterol binding protein like 6	NA	NA
6	chr8	64564648	-5.11997	3.05591e-07	0.167678	NO	-0.156654	0.0325307	-4.81559	3.64144e-05	0.88349	15.6654	0.367135	0.495519	-0.128384	12.8384	Distal Intergenic	Distal Intergenic	286184	uc003xvc.3	-117340	ENSG00000253734	LINC01289	long intergenic non-protein coding RNA 1289	NA	NA
7	chr1	24875591	-5.15776	2.49927e-07	0.147684	NO	-0.0739346	0.0152469	-4.84916	3.30806e-05	0.88349	7.39346	0.934655	0.977823	-0.0431678	4.31678	Distal Intergenic	Distal Intergenic	400746	uc001bjk.2	-6976	ENSG00000184454	NCMAP	non-compact myelin associated protein	NA	NA
8	chr20	21899279	5.33679	9.46052e-08	0.121123	NO	0.0878769	0.0190866	4.60411	6.65831e-05	0.88349	8.78769	0.950953	0.897559	0.0533945	5.33945	Distal Intergenic	Distal Intergenic	100270679	uc021wbh.1	-135449	ENSG00000234435	LINC01432	long intergenic non-protein coding RNA 1432	NA	NA
9	chr7	18435977	-5.52553	3.28488e-08	0.0644455	NO	-0.150013	0.0278661	-5.38335	7.15364e-06	0.807146	15.0013	0.804	0.897119	-0.0931191	9.31191	Intron	Intron (uc011jya.2/9734, intron 2 of 12)	9734	uc011jya.2	309405	ENSG00000048052	HDAC9	histone deacetylase 9	NA	NA
10	chr7	91912644	-5.50607	3.66936e-08	0.0644455	NO	-0.0859951	0.0138055	-6.22906	6.40513e-07	0.629926	8.59951	0.894415	0.952739	-0.0583234	5.83234	Intron	Intron (uc003ulw.2/54467, intron 1 of 19)	54467	uc003ulw.2	37096	ENSG00000001629	ANKIB1	ankyrin repeat and IBR domain containing 1	NA	NA
11	chr17	21982181	-5.25166	1.50734e-07	0.127991	NO	-0.0766152	0.0194626	-3.93654	0.000435637	0.88349	7.66152	0.905163	0.961742	-0.0565789	5.65789	Distal Intergenic	Distal Intergenic	100462977	uc002gzb.2	-40256	ENSG00000256618	MTRNR2L1	MT-RNR2-like 1	NA	NA
12	chr17	46328483	-5.19072	2.09477e-07	0.144785	NO	-0.0966671	0.0207943	-4.64874	5.86344e-05	0.88349	9.66671	0.882097	0.925576	-0.0434784	4.34784	Intron	Intron (uc002ini.1/8631, intron 9 of 12)	8631	uc002ini.1	-179111	ENSG00000141293	SKAP1	src kinase associated phosphoprotein 1	NA	NA
13	chr14	45758849	-5.23318	1.66615e-07	0.127991	NO	-0.071163	0.0171073	-4.15981	0.000233832	0.88349	7.1163	0.909695	0.950998	-0.0413027	4.13027	Distal Intergenic	Distal Intergenic	55320	uc001wwf.3	-36244	ENSG00000129534	MIS18BP1	MIS18 binding protein 1	NA	NA
14	chr13	23824193	-5.24389	1.57227e-07	0.127991	NO	-0.0592767	0.0101689	-5.82924	1.99638e-06	0.629926	5.92767	0.933454	0.966797	-0.0333437	3.33437	Intron	Intron (uc001uom.2/6445, intron 3 of 7)	6445	uc001uom.2	69133	ENSG00000102683	SGCG	sarcoglycan gamma	NA	NA

## Sheet: Table s7.szDMP_OLIG2
	CpG coordinate hg19		DSS results				LM						RAW				Annotation to transcript			Annotation to gene
	chr	pos	statistic	p-value	FDR	Bonferroni	estimate	se	z	pvalue	FDR	abs%	raw.sz	raw.control	raw.diff	abs%	annotation	detailed_annotation	geneId	transcriptId	distanceToTSS	ENSEMBL	SYMBOL	GENENAME	108 GWAS loci overlap	108 GWAS reported gene overlap
56	chr7	94727326	7.46742	8.17851e-14	9.78376e-07	YES	0.565382	0.088828	6.36491	3.27876e-06	0.999998	56.5382	0.687634	0.513041	0.174593	17.4593	Intron	Intron (uc003unp.3/55607, intron 2 of 15)	55607	uc003unp.3	190377	ENSG00000158528	PPP1R9A	protein phosphatase 1 regulatory subunit 9A	NA	NA
53	chr7	29230269	5.92979	3.03328e-09	0.0181432	YES	0.202351	0.034498	5.86558	9.7399e-06	0.999998	20.2351	0.830352	0.758592	0.0717608	7.17608	Intron	Intron (uc011jzs.2/1124, intron 2 of 13)	1124	uc011jzs.2	44069	ENSG00000106069	CHN2	chimerin 2	NA	NA
35	chr20	54424941	5.73302	9.86565e-09	0.0327148	NO	0.198857	0.0394036	5.04666	6.17453e-05	0.999998	19.8857	0.768539	0.751047	0.017492	1.7492	Distal Intergenic	Distal Intergenic	140689	uc002xxa.4	155587	ENSG00000054803	CBLN4	cerebellin 4 precursor	NA	NA
36	chr11	49062979	5.68145	1.33555e-08	0.0327148	NO	0.309891	0.0559592	5.53781	2.02273e-05	0.999998	30.9891	0.822997	0.731956	0.0910409	9.10409	Distal Intergenic	Distal Intergenic	283116	uc021qix.1	9827	ENSG00000182053	TRIM49B	tripartite motif containing 49B	NA	NA
51	chr5	121928919	5.67743	1.36736e-08	0.0327148	NO	0.124807	0.0264616	4.71652	0.000132257	0.999998	12.4807	0.974972	0.946771	0.0282007	2.82007	Distal Intergenic	Distal Intergenic	153163	uc003ktb.1	-114137	ENSG00000250328	MGC32805	uncharacterized LOC153163	NA	NA
3	chr3	194160477	5.61966	1.91334e-08	0.0334199	NO	0.418171	0.0861717	4.85277	9.64893e-05	0.999998	41.8171	0.846932	0.688329	0.158603	15.8603	Intron	Intron (uc003fty.4/79572, intron 17 of 31)	79572	uc003fty.4	-28491	ENSG00000133657	ATP13A3	ATPase 13A3	NA	NA
63	chr12	38817952	5.59719	2.17848e-08	0.0334199	NO	0.175729	0.0330135	5.32295	3.2864e-05	0.999998	17.5729	0.887135	0.82242	0.0647146	6.47146	Distal Intergenic	Distal Intergenic	144245	uc001rln.4	107395	ENSG00000175548	ALG10B	ALG10B, alpha-1,2-glucosyltransferase	NA	NA
37	chr11	50241428	5.59276	2.23493e-08	0.0334199	NO	0.251424	0.0476853	5.27257	3.68495e-05	0.999998	25.1424	0.738233	0.652178	0.0860553	8.60553	Intron	Intron (uc001nhd.3/441601, intron 1 of 5)	441601	uc001nhd.3	-16205	ENSG00000255042	LOC441601	septin 7 pseudogene	NA	NA
9	chr2	59576537	5.49181	3.97833e-08	0.0528797	NO	0.11585	0.0183841	6.30163	3.75743e-06	0.999998	11.585	0.954527	0.912946	0.0415801	4.15801	Distal Intergenic	Distal Intergenic	400955	uc021vhz.2	423791	ENSG00000233723	LINC01122	long intergenic non-protein coding RNA 1122	NA	NA
60	chr7	148111940	5.46752	4.56384e-08	0.0545961	NO	0.250271	0.0514643	4.86301	9.42341e-05	0.999998	25.0271	0.611815	0.55432	0.0574954	5.74954	Intron	Intron (uc003weu.2/26047, intron 23 of 23)	26047	uc003weu.2	2298487	ENSG00000174469	CNTNAP2	contactin associated protein-like 2	NA	NA
48	chr6	28522327	5.43826	5.38042e-08	0.0585134	NO	0.120065	0.0260995	4.60028	0.000173234	0.999998	12.0065	0.102938	0.0711424	0.0317959	3.17959	Distal Intergenic	Distal Intergenic	2880	uc003nln.2	26219	ENSG00000224586	GPX5	glutathione peroxidase 5	GWAS_loci1	NA
76	chr10	104970473	-5.40396	6.51841e-08	0.0649818	NO	-0.108389	0.0218359	-4.96382	7.46945e-05	0.999998	10.8389	0.926122	0.964195	-0.0380725	3.80725	Intron	Intron (uc001kwr.3/uc001kwr.3, intron 1 of 1)	22978	uc001kwo.3	-17410	ENSG00000076685	NT5C2	5'-nucleotidase, cytosolic II	GWAS_loci3	GWAS_loci3
38	chr11	102565680	5.34948	8.82065e-08	0.070461	NO	0.208645	0.0391826	5.32494	3.27157e-05	0.999998	20.8645	0.695634	0.668812	0.0268225	2.68225	Intron	Intron (uc001phd.1/64066, intron 3 of 9)	64066	uc001phd.1	-10788	ENSG00000137675	MMP27	matrix metallopeptidase 27	NA	NA
43	chr4	100315681	5.34424	9.07986e-08	0.070461	NO	0.22429	0.0433106	5.17864	4.56457e-05	0.999998	22.429	0.616887	0.536132	0.0807551	8.07551	Distal Intergenic	Distal Intergenic	131	uc021xqj.1	40610	ENSG00000196344	ADH7	alcohol dehydrogenase 7 (class IV), mu or sigma polypeptide	NA	NA
45	chr6	2716727	5.33305	9.65764e-08	0.070461	NO	0.0909553	0.0183916	4.94548	7.79155e-05	0.999998	9.09553	0.9554	0.924665	0.030735	3.0735	Intron	Intron (uc003mty.4/340156, intron 11 of 12)	340156	uc003mty.4	-34427	ENSG00000145949	MYLK4	myosin light chain kinase family member 4	NA	NA
24	chr1	226681829	5.32728	9.96929e-08	0.070461	NO	0.197609	0.035822	5.51642	2.12243e-05	0.999998	19.7609	0.356283	0.252863	0.103419	10.3419	Distal Intergenic	Distal Intergenic	375057	uc021pjw.1	-54672	ENSG00000203685	STUM	stum, mechanosensory transduction mediator homolog	NA	NA
21	chr1	145227407	5.32649	1.00131e-07	0.070461	NO	0.299493	0.0567734	5.27524	3.66265e-05	0.999998	29.9493	0.706767	0.64594	0.0608272	6.08272	Intron	Intron (uc021ott.2/100288142, intron 53 of 131)	100132406	uc021ouk.1	18296	ENSG00000271425	NBPF10	neuroblastoma breakpoint family member 10	NA	NA
6	chr2	4912249	5.25912	1.44745e-07	0.0957635	NO	0.216624	0.0441382	4.90786	8.49711e-05	0.999998	21.6624	0.671944	0.580059	0.0918856	9.18856	Distal Intergenic	Distal Intergenic	727982	uc002qyi.3	-208437	ENSG00000231532	LINC01249	long intergenic non-protein coding RNA 1249	NA	NA
66	chr12	67842997	5.25	1.52098e-07	0.0957635	NO	0.177254	0.034161	5.18878	4.4601e-05	0.999998	17.7254	0.906554	0.854309	0.0522444	5.22444	Distal Intergenic	Distal Intergenic	55832	uc001sto.2	150267	ENSG00000111530	CAND1	cullin associated and neddylation dissociated 1	NA	NA
82	chr21	37116902	5.18829	2.12237e-07	0.123869	NO	0.17987	0.0399735	4.49972	0.000218913	0.999998	17.987	0.844258	0.771931	0.0723277	7.23277	Intron	Intron (uc002yut.1/861, intron 7 of 10)	861	uc002yut.1	-240145	ENSG00000159216	RUNX1	runt related transcription factor 1	NA	NA
74	chr10	53572459	5.17933	2.22684e-07	0.123869	NO	0.163888	0.0326728	5.01603	6.62448e-05	0.999998	16.3888	0.892094	0.828711	0.0633826	6.33826	Intron	Intron (uc001jjm.3/5592, intron 4 of 17)	5592	uc001jjm.3	821548	ENSG00000185532	PRKG1	protein kinase, cGMP-dependent, type I	NA	NA
73	chr8	136810841	-5.17509	2.27799e-07	0.123869	NO	-0.110179	0.0239857	-4.59351	0.000175982	0.999998	11.0179	0.880327	0.913515	-0.0331885	3.31885	Distal Intergenic	Distal Intergenic	10656	uc010mek.4	216720	ENSG00000131773	KHDRBS3	KH RNA binding domain containing, signal transduction associated 3	NA	NA
1	chr3	40867034	5.13173	2.87098e-07	0.147976	NO	0.166607	0.0308253	5.40488	2.72961e-05	0.999998	16.6607	0.821032	0.739909	0.0811229	8.11229	Distal Intergenic	Distal Intergenic	285268	uc011aze.1	299764	ENSG00000172888	ZNF621	zinc finger protein 621	NA	NA
81	chr21	9412808	-5.12502	2.9751e-07	0.147976	NO	-0.268918	0.0554306	-4.85144	9.67862e-05	0.999998	26.8918	0.34268	0.451227	-0.108547	10.8547	Distal Intergenic	Distal Intergenic	100500862	uc021wgv.1	-413024	ENSG00000275708	MIR3648-1	microRNA 3648-1	NA	NA
23	chr1	216255154	5.10848	3.24755e-07	0.147976	NO	0.157652	0.0311234	5.0654	5.91483e-05	0.999998	15.7652	0.896456	0.848319	0.0481367	4.81367	Intron	Intron (uc001hku.1/7399, intron 46 of 71)	7399	uc001hku.1	-341584	ENSG00000042781	USH2A	usherin	NA	NA
40	chr4	41953465	5.10825	3.25164e-07	0.147976	NO	0.175178	0.0342132	5.12018	5.21722e-05	0.999998	17.5178	0.787066	0.719879	0.067187	6.7187	Intron	Intron (uc003gwi.2/55161, intron 6 of 6)	55161	uc003gwi.2	16328	ENSG00000109133	TMEM33	transmembrane protein 33	NA	NA
50	chr5	102042326	5.10319	3.33983e-07	0.147976	NO	0.152042	0.0270116	5.62875	1.64951e-05	0.999998	15.2042	0.82423	0.7863	0.0379301	3.79301	Distal Intergenic	Distal Intergenic	5066	uc003kns.3	-159201	ENSG00000145730	PAM	peptidylglycine alpha-amidating monooxygenase	NA	NA
10	chr2	70124599	5.08761	3.62596e-07	0.15061	NO	0.168415	0.0352168	4.78222	0.000113585	0.999998	16.8415	0.245473	0.153233	0.0922397	9.22397	Intron	Intron (uc002sfv.3/11017, intron 4 of 6)	11017	uc002sfv.3	3524	ENSG00000124380	SNRNP27	small nuclear ribonucleoprotein U4/U6.U5 subunit 27	NA	NA
39	chr11	119544879	5.08525	3.67145e-07	0.15061	NO	0.225508	0.0414441	5.44126	2.5142e-05	0.999998	22.5508	0.28935	0.173211	0.116139	11.6139	Intron	Intron (uc001pwu.1/5818, intron 3 of 7)	5818	uc001pwu.1	-54556	ENSG00000110400	NECTIN1	nectin cell adhesion molecule 1	NA	NA
17	chr1	16918083	5.07987	3.77697e-07	0.15061	NO	0.116603	0.0253156	4.60598	0.000170953	0.999998	11.6603	0.496062	0.45589	0.0401724	4.01724	Intron	Intron (uc001ayw.4/55672, intron 22 of 28)	55672	uc001ayw.4	-22017	ENSG00000219481	NBPF1	neuroblastoma breakpoint family member 1	NA	NA
31	chr9	102938673	5.06243	4.13936e-07	0.155407	NO	0.252153	0.049892	5.05397	6.07192e-05	0.999998	25.2153	0.939514	0.851549	0.0879654	8.79654	Intron	Intron (uc010mta.3/27130, intron 3 of 14)	27130	uc010mta.3	77171	ENSG00000119509	INVS	inversin	NA	NA
27	chr18	44331579	5.06162	4.15709e-07	0.155407	NO	0.11205	0.0223489	5.01365	6.6608e-05	0.999998	11.205	0.934816	0.882905	0.051911	5.1911	Intron	Intron (uc002lcj.1/29906, intron 6 of 6)	29906	uc002lcj.1	-5460	ENSG00000101638	ST8SIA5	ST8 alpha-N-acetyl-neuraminide alpha-2,8-sialyltransferase 5	NA	NA
71	chr8	100179234	-5.04241	4.59714e-07	0.166147	NO	-0.0943657	0.0194478	-4.85225	9.66053e-05	0.999998	9.43657	0.921168	0.958507	-0.0373389	3.73389	Intron	Intron (uc003yit.3/157680, intron 15 of 17)	157680	uc003yit.3	153740	ENSG00000132549	VPS13B	vacuolar protein sorting 13 homolog B	NA	NA
47	chr6	26761610	-5.03719	4.72414e-07	0.166147	NO	-0.219277	0.0406535	-5.39382	2.79881e-05	0.999998	21.9277	0.294175	0.379234	-0.0850585	8.50585	Distal Intergenic	Distal Intergenic	79692	uc003nil.4	-101630	ENSG00000181315	ZNF322	zinc finger protein 322	NA	NA
11	chr2	90371968	5.02941	4.91997e-07	0.166147	NO	0.145187	0.0326163	4.45137	0.000245026	0.999998	14.5187	0.537281	0.526061	0.0112199	1.12199	Intron	Intron (uc031rom.1/uc031rom.1, intron 40 of 41)	100616399	uc021vks.1	1260084	ENSG00000265510	MIR4436A	microRNA 4436a	NA	NA
57	chr7	99663183	5.02342	5.07603e-07	0.166147	NO	0.204133	0.0451629	4.51993	0.000208849	0.999998	20.4133	0.79986	0.714321	0.0855388	8.55388	Intron	Intron (uc003usp.4/7551, intron 1 of 5)	7551	uc003usp.4	-16204	ENSG00000166526	ZNF3	zinc finger protein 3	NA	NA
59	chr7	133194825	5.02106	5.13881e-07	0.166147	NO	0.0647803	0.0129859	4.98852	7.05681e-05	0.999998	6.47803	0.985018	0.9564	0.0286187	2.86187	Intron	Intron (uc003vrk.3/60412, intron 9 of 17)	60412	uc003vrk.3	257002	ENSG00000131558	EXOC4	exocyst complex component 4	NA	NA
19	chr1	54517407	4.9975	5.80788e-07	0.18012	NO	0.0651339	0.0168577	3.86374	0.000967324	0.999998	6.51339	0.0511764	0.0246753	0.0265011	2.65011	Intron	Intron (uc001cwp.3/9528, intron 7 of 7)	9528	uc001cwp.3	-1704	ENSG00000116209	TMEM59	transmembrane protein 59	NA	NA
72	chr8	115991777	4.98754	6.1152e-07	0.18012	NO	0.171614	0.0297896	5.76087	1.2285e-05	0.999998	17.1614	0.749743	0.662483	0.0872599	8.72599	Distal Intergenic	Distal Intergenic	7227	uc011lhy.2	688457	ENSG00000104447	TRPS1	transcriptional repressor GATA binding 1	NA	NA
75	chr10	77404522	4.98549	6.18065e-07	0.18012	NO	0.225507	0.0465008	4.84954	9.72116e-05	0.999998	22.5507	0.667613	0.599864	0.0677489	6.77489	Distal Intergenic	Distal Intergenic	83938	uc001jxi.3	-137997	ENSG00000148655	C10orf11	chromosome 10 open reading frame 11	NA	NA
55	chr7	85788415	4.97916	6.38618e-07	0.18012	NO	0.173339	0.0344873	5.02616	6.47209e-05	0.999998	17.3339	0.856468	0.795683	0.0607847	6.07847	Distal Intergenic	Distal Intergenic	2913	uc003uid.3	-484815	ENSG00000198822	GRM3	glutamate metabotropic receptor 3	NA	GWAS_loci_44
28	chr18	61292630	4.96919	6.72342e-07	0.18012	NO	0.0798379	0.0163187	4.89241	8.80528e-05	0.999998	7.98379	0.926528	0.909329	0.017199	1.7199	Distal Intergenic	Distal Intergenic	6318	uc002lje.3	18207	ENSG00000206073	SERPINB4	serpin family B member 4	NA	NA
34	chr20	23770703	-4.9665	6.81729e-07	0.18012	NO	-0.58139	0.126724	-4.58784	0.000178318	0.999998	58.139	0.147467	0.371487	-0.22402	22.402	Distal Intergenic	Distal Intergenic	1470	uc002wtq.1	36609	ENSG00000170369	CST2	cystatin SA	NA	NA
18	chr1	20953888	4.96095	7.01475e-07	0.18012	NO	0.205485	0.0317563	6.47068	2.614e-06	0.999998	20.5485	0.753973	0.655027	0.0989464	9.89464	Distal Intergenic	Distal Intergenic	65018	uc001bdm.3	-6060	ENSG00000158828	PINK1	PTEN induced putative kinase 1	NA	NA
7	chr2	31454335	-4.95571	7.20667e-07	0.18012	NO	-0.0797677	0.0191133	-4.17341	0.000468991	0.999998	7.97677	0.911449	0.938172	-0.0267224	2.67224	Intron	Intron (uc002rnt.2/440854, intron 21 of 21)	440854	uc002rnt.2	-2389	ENSG00000214711	CAPN14	calpain 14	NA	NA
79	chr15	22814958	-4.9527	7.3192e-07	0.18012	NO	-0.125622	0.0234606	-5.35458	3.05888e-05	0.999998	12.5622	0.896304	0.938781	-0.0424775	4.24775	Distal Intergenic	Distal Intergenic	114791	uc001yuq.2	-18437	ENSG00000275835	TUBGCP5	tubulin gamma complex associated protein 5	NA	NA
61	chr13	67800188	4.94832	7.48569e-07	0.18012	NO	0.188503	0.0450888	4.1807	0.000461064	0.999998	18.8503	0.256006	0.19792	0.0580859	5.80859	Exon	Exon (uc001vik.3/5101, exon 2 of 5)	5101	uc001vik.3	-4280	ENSG00000184226	PCDH9	protocadherin 9	NA	NA
68	chr17	40712142	4.94818	7.49113e-07	0.18012	NO	0.125715	0.0225614	5.57214	1.87262e-05	0.999998	12.5715	0.925675	0.892247	0.0334278	3.34278	Promoter vicinity (1.5kb-3kb)	Distal Intergenic	80347	uc002hzz.4	-1950	ENSG00000068120	COASY	Coenzyme A synthase	NA	NA
5	chr14	76269152	-4.94787	7.50292e-07	0.18012	NO	-0.0778083	0.01766	-4.4059	0.000272442	0.999998	7.78083	0.951839	0.97492	-0.0230813	2.30813	Intron	Intron (uc010ask.2/23093, intron 28 of 31)	23093	uc010ask.2	141601	ENSG00000119685	TTLL5	tubulin tyrosine ligase like 5	NA	NA
29	chr18	71640679	-4.94563	7.58969e-07	0.18012	NO	-0.527692	0.112007	-4.71126	0.000133879	0.999998	52.7692	0.337975	0.460436	-0.122461	12.2461	Distal Intergenic	Distal Intergenic	201456	uc002lld.2	126624	ENSG00000141665	FBXO15	F-box protein 15	NA	NA
46	chr6	12528868	4.94123	7.76311e-07	0.18012	NO	0.191902	0.0360038	5.33006	3.23378e-05	0.999998	19.1902	0.250195	0.181834	0.0683611	6.83611	Distal Intergenic	Distal Intergenic	221692	uc011dir.2	-188169	ENSG00000112137	PHACTR1	phosphatase and actin regulator 1	NA	NA
25	chr1	233899808	-4.93111	8.17634e-07	0.18012	NO	-0.299155	0.0656177	-4.55907	0.000190661	0.999998	29.9155	0.753553	0.832711	-0.0791588	7.91588	Distal Intergenic	Distal Intergenic	3775	uc031pst.1	134455	ENSG00000135750	KCNK1	potassium two pore domain channel subfamily K member 1	NA	NA
12	chr2	112763821	-4.9286	8.28193e-07	0.18012	NO	-0.118455	0.024105	-4.91415	8.37475e-05	0.999998	11.8455	0.894275	0.951562	-0.0572875	5.72875	Intron	Intron (uc002thk.1/10461, intron 13 of 18)	10461	uc002thk.1	107630	ENSG00000153208	MERTK	MER proto-oncogene, tyrosine kinase	NA	NA
58	chr7	113223671	4.92578	8.40242e-07	0.18012	NO	0.155186	0.0319768	4.85307	9.64218e-05	0.999998	15.5186	0.781844	0.751045	0.0307987	3.07987	Distal Intergenic	Distal Intergenic	5506	uc010ljy.1	335411	ENSG00000154415	PPP1R3A	protein phosphatase 1 regulatory subunit 3A	NA	NA
77	chr10	109727728	4.92281	8.53121e-07	0.18012	NO	0.0905866	0.0159475	5.6803	1.47003e-05	0.999998	9.05866	0.940007	0.92873	0.0112771	1.12771	Distal Intergenic	Distal Intergenic	114815	uc001kyl.3	-803262	ENSG00000108018	SORCS1	sortilin related VPS10 domain containing receptor 1	NA	NA
26	chr18	21782080	4.92201	8.56602e-07	0.18012	NO	0.180413	0.0384038	4.69779	0.000138127	0.999998	18.0413	0.658667	0.569329	0.0893382	8.93382	Intron	Intron (uc002kvd.3/114876, intron 11 of 13)	114876	uc002kvd.3	-70116	ENSG00000141447	OSBPL1A	oxysterol binding protein like 1A	NA	NA
54	chr7	39288996	-4.91533	8.86325e-07	0.18012	NO	-0.0823514	0.020057	-4.10586	0.000549239	0.999998	8.23514	0.92724	0.972578	-0.0453388	4.53388	Intron	Intron (uc003thb.2/11281, intron 5 of 10)	11281	uc003thb.2	271387	ENSG00000106536	POU6F2	POU class 6 homeobox 2	NA	NA
69	chr16	33963621	-4.91458	8.89714e-07	0.18012	NO	-0.177619	0.0366868	-4.84148	9.90385e-05	0.999998	17.7619	0.150824	0.242352	-0.091528	9.1528	Promoter (<1.5kb)	Promoter	649159	uc021thl.1	-1118	ENSG00000256642	LINC00273	long intergenic non-protein coding RNA 273	NA	NA
52	chr7	12511173	4.90965	9.12405e-07	0.18012	NO	0.563095	0.122971	4.57909	0.000181983	0.999998	56.3095	0.819534	0.609169	0.210365	21.0365	Distal Intergenic	Distal Intergenic	221806	uc003ssj.2	-67321	ENSG00000146530	VWDE	von Willebrand factor D and EGF domains	NA	NA
20	chr1	66665858	4.90856	9.17483e-07	0.18012	NO	0.0866666	0.017057	5.081	5.70696e-05	0.999998	8.66666	0.967814	0.948035	0.0197786	1.97786	Intron	Intron (uc001dcn.3/5142, intron 3 of 16)	5142	uc001dcn.3	407665	ENSG00000184588	PDE4B	phosphodiesterase 4B	NA	NA
70	chr8	22613371	-4.90668	9.26317e-07	0.18012	NO	-0.248888	0.0513269	-4.84908	9.73144e-05	0.999998	24.8888	0.459408	0.53816	-0.0787516	7.87516	Intron	Intron (uc003xcn.1/157310, intron 3 of 6)	157310	uc003xcn.1	-172050	ENSG00000134020	PEBP4	phosphatidylethanolamine binding protein 4	NA	NA
33	chr20	20205486	-4.90218	9.47806e-07	0.18012	NO	-0.081349	0.0178029	-4.56943	0.000186119	0.999998	8.1349	0.935643	0.970899	-0.0352563	3.52563	Intron	Intron (uc010zse.2/26074, intron 17 of 21)	26074	uc010zse.2	172328	ENSG00000089101	CFAP61	cilia and flagella associated protein 61	NA	NA
22	chr1	148536085	4.90066	9.55163e-07	0.18012	NO	0.0989749	0.0233906	4.23139	0.000409536	0.999998	9.89749	0.896111	0.859426	0.0366842	3.66842	Distal Intergenic	Distal Intergenic	284565	uc001esb.2	-22103	ENSG00000266338	NBPF15	neuroblastoma breakpoint family member 15	NA	NA
14	chr2	177071274	-4.89892	9.63631e-07	0.18012	NO	-0.0836007	0.0168178	-4.97098	7.34741e-05	0.999998	8.36007	0.934117	0.963102	-0.0289852	2.89852	Distal Intergenic	Distal Intergenic	401022	uc021vsq.1	-17588	ENSG00000224189	HAGLR	HOXD antisense growth-associated long non-coding RNA	NA	NA
32	chr9	106015474	4.88888	1.01411e-06	0.186639	NO	0.159601	0.0307152	5.19615	4.3858e-05	0.999998	15.9601	0.816099	0.763817	0.0522828	5.22828	Intron	Intron (uc004bbt.3/uc004bbt.3, intron 4 of 9)	1539	uc004bbs.2	257881	ENSG00000155833	CYLC2	cylicin 2	NA	NA
67	chr17	33492527	4.88076	1.05679e-06	0.191427	NO	0.209638	0.04512	4.64624	0.000155685	0.999998	20.9638	0.634381	0.56465	0.0697305	6.97305	Intron	Intron (uc002hja.3/146862, intron 9 of 19)	146862	uc002hja.3	17691	ENSG00000141161	UNC45B	unc-45 myosin chaperone B	NA	NA
41	chr4	59285840	4.87544	1.08566e-06	0.191427	NO	0.184185	0.0401286	4.58986	0.000177479	0.999998	18.4185	0.53731	0.475423	0.0618865	6.18865	Distal Intergenic	Distal Intergenic	3490	uc003hcn.3	-1309289	ENSG00000163453	IGFBP7	insulin like growth factor binding protein 7	NA	NA
83	chr21	47144230	4.87499	1.08813e-06	0.191427	NO	0.154659	0.0399905	3.8674	0.000959101	0.999998	15.4659	0.151862	0.0993771	0.0524849	5.24849	Intron	Intron (uc010gqb.3/54039, intron 1 of 13)	54039	uc010gqb.3	80547	ENSG00000183570	PCBP3	poly(rC) binding protein 3	NA	NA
13	chr2	134402076	4.86765	1.12932e-06	0.195752	NO	0.228964	0.0496579	4.61082	0.000169038	0.999998	22.8964	0.577908	0.492343	0.0855659	8.55659	Distal Intergenic	Distal Intergenic	344148	uc002ttp.3	-76045	ENSG00000176771	NCKAP5	NCK associated protein 5	NA	NA
8	chr2	46110152	4.86295	1.15647e-06	0.195752	NO	0.191321	0.038312	4.99375	6.97242e-05	0.999998	19.1321	0.247639	0.160958	0.0866805	8.66805	Intron	Intron (uc002rut.3/5581, intron 2 of 14)	5581	uc002rut.3	231109	ENSG00000171132	PRKCE	protein kinase C epsilon	NA	NA
42	chr4	97322831	4.85465	1.20599e-06	0.195752	NO	0.216692	0.0489303	4.42859	0.000258398	0.999998	21.6692	0.817896	0.764119	0.0537771	5.37771	Distal Intergenic	Distal Intergenic	5161	uc003htr.4	561592	ENSG00000163114	PDHA2	pyruvate dehydrogenase (lipoamide) alpha 2	NA	NA
49	chr5	46324643	4.85328	1.21437e-06	0.195752	NO	0.0989538	0.0211514	4.67836	0.000144498	0.999998	9.89538	0.119553	0.0960298	0.0235232	2.35232	Distal Intergenic	Distal Intergenic	348980	uc003jok.3	-628423	ENSG00000164588	HCN1	hyperpolarization activated cyclic nucleotide gated potassium channel 1	NA	GWAS_loci_72
65	chr12	52990918	-4.85268	1.21804e-06	0.195752	NO	-0.0822923	0.020665	-3.9822	0.000733412	0.999998	8.22923	0.906458	0.936408	-0.0299498	2.99498	Intron	Intron (uc001saq.2/140807, intron 7 of 8)	140807	uc001saq.2	-4404	ENSG00000170486	KRT72	keratin 72	NA	NA
2	chr3	42393456	4.85021	1.23329e-06	0.195752	NO	0.134622	0.0284474	4.73231	0.000127503	0.999998	13.4622	0.923003	0.870422	0.0525805	5.25805	Distal Intergenic	Distal Intergenic	131375	uc003cle.3	58609	ENSG00000157093	LYZL4	lysozyme like 4	NA	NA
78	chr15	21102540	4.8479	1.24775e-06	0.195752	NO	0.250587	0.0436791	5.73699	1.29552e-05	0.999998	25.0587	0.555981	0.52502	0.0309616	3.09616	Distal Intergenic	Distal Intergenic	100996331	uc031qqz.1	-30563	ENSG00000233917	POTEB	POTE ankyrin domain family member B	NA	NA
44	chr4	106530304	4.84561	1.26224e-06	0.195752	NO	0.0993092	0.0184252	5.38986	2.824e-05	0.999998	9.93092	0.920029	0.880524	0.0395052	3.95052	Intron	Intron (uc003hxu.3/54848, intron 2 of 3)	54848	uc003hxu.3	56527	ENSG00000236699	ARHGEF38	Rho guanine nucleotide exchange factor 38	NA	NA
16	chr2	227892864	-4.84505	1.2658e-06	0.195752	NO	-0.106897	0.0260842	-4.09815	0.000559235	0.999998	10.6897	0.90284	0.958464	-0.0556247	5.56247	Intron	Intron (uc021vxr.1/1286, intron 7 of 46)	1286	uc021vxr.1	-119436	ENSG00000081052	COL4A4	collagen type IV alpha 4 chain	NA	NA
62	chr13	106126106	-4.8358	1.32609e-06	0.195752	NO	-0.0644621	0.014231	-4.5297	0.000204149	0.999998	6.44621	0.947855	0.98533	-0.0374752	3.74752	Intron	Intron (uc001vpz.3/267012, intron 4 of 6)	267012	uc001vpz.3	7890	ENSG00000182346	DAOA	D-amino acid oxidase activator	NA	NA
30	chr9	102901283	4.83334	1.34259e-06	0.195752	NO	0.210146	0.037012	5.67777	1.47835e-05	0.999998	21.0146	0.920147	0.880825	0.0393228	3.93228	Intron	Intron (uc010mta.3/27130, intron 3 of 14)	27130	uc010mta.3	39781	ENSG00000119509	INVS	inversin	NA	NA
15	chr2	179686877	4.83248	1.34841e-06	0.195752	NO	0.271868	0.0724501	3.75248	0.00125408	0.999998	27.1868	0.868457	0.818802	0.0496557	4.96557	Distal Intergenic	Distal Intergenic	7273	uc021vsy.2	-14727	ENSG00000155657	TTN	titin	NA	NA
4	chr14	58157635	4.83231	1.34957e-06	0.195752	NO	0.177609	0.0310623	5.71783	1.35198e-05	0.999998	17.7609	0.84675	0.768283	0.0784679	7.84679	Intron	Intron (uc021rtp.1/341880, intron 7 of 7)	341880	uc021rtp.1	-174957	ENSG00000151812	SLC35F4	solute carrier family 35 member F4	NA	NA
80	chr15	35058313	4.83128	1.35657e-06	0.195752	NO	0.182927	0.0395593	4.62411	0.000163897	0.999998	18.2927	0.642399	0.562211	0.0801874	8.01874	Intron	Intron (uc001zit.1/uc001zit.1, intron 1 of 2)	57369	uc001zis.2	-11531	ENSG00000159248	GJD2	gap junction protein delta 2	NA	NA
64	chr12	42441362	4.83105	1.35817e-06	0.195752	NO	0.186553	0.0394493	4.72894	0.000128504	0.999998	18.6553	0.673052	0.632067	0.0409851	4.09851	Distal Intergenic	Distal Intergenic	283464	uc001rms.4	97311	ENSG00000151233	GXYLT1	glucoside xylosyltransferase 1	NA	NA

## Sheet: Table s8.NeuN DEG
Gene	logFC	AveExpr	t	P.Value	adj.P.Val	B
ACPL2	-0.724806	5.10932	-11.396	1.16435e-13	9.15762e-10	19.848
ENDOV	-0.525261	5.0787	-9.83948	7.14549e-12	2.80997e-08	16.232
MDH2	0.82114	3.71412	7.34044	1.00429e-08	2.63291e-05	9.83238
ACTR2	-0.412137	7.07008	-6.94787	3.33279e-08	6.5531e-05	8.64895
STXBP6	0.440958	5.50319	6.71931	6.73724e-08	0.000105977	8.04836
ARSJ	-0.967556	2.69106	-6.63867	8.64342e-08	0.000113301	7.84026
EFNB3	0.854673	3.46412	6.41546	1.72592e-07	0.000193919	7.18849
HSPA8	0.723604	7.16906	6.29964	2.47322e-07	0.000243149	6.84228
TSPAN13	0.536617	5.1578	6.1225	4.29196e-07	0.00037507	6.34405
CLPX	0.681672	4.95018	6.00182	6.25114e-07	0.000491652	5.98214
MYL6	-0.518414	5.35861	-5.84566	1.01727e-06	0.000675548	5.54137
NOL4	0.437113	6.02779	5.84145	1.03071e-06	0.000675548	5.52392
ARFRP1	-0.704047	4.69982	-5.77994	1.24871e-06	0.000701505	5.34574
HECW2	-0.288814	7.47816	-5.80123	1.16847e-06	0.000701505	5.40384
EGLN1	0.538911	5.35391	5.74391	1.39724e-06	0.000731752	5.24625
PPP1R15A	1.06303	4.99361	5.7236	1.48862e-06	0.000731752	5.1625
ITGB1	0.512237	5.56318	5.69753	1.61469e-06	0.00074703	5.08736
PPP2R2C	0.264518	8.39557	5.62025	2.05472e-06	0.000850548	4.88518
TMED5	0.631399	5.03835	5.63207	1.98039e-06	0.000850548	4.91471
AP1M1	0.510287	3.90619	5.56475	2.44284e-06	0.000914903	4.73117
DCTN6	-0.782013	3.50368	-5.57401	2.37338e-06	0.000914903	4.7581
KIAA1875	-0.920452	3.8223	-5.53995	2.63915e-06	0.000943497	4.65623
PLAA	-0.428349	4.73346	-5.49147	3.06953e-06	0.0010492	4.50773
SEMA6D	-0.318917	6.14075	-5.47794	3.20163e-06	0.0010492	4.47646
LYAR	0.547794	4.91365	5.43128	3.70239e-06	0.00116477	4.34421
DCAF10	-0.479699	5.48712	-5.38007	4.34223e-06	0.00131353	4.18724
PCBP2	-0.381188	6.63582	-5.33757	4.95606e-06	0.00144368	4.07105
C1GALT1	0.484999	5.6377	5.31781	5.2701e-06	0.00148033	4.00976
ANKRD40	0.663081	4.61479	5.27548	6.01125e-06	0.00163029	3.8902
HSPA5	0.659467	4.89787	5.24787	6.54962e-06	0.00171709	3.80966
NUDC	0.682199	4.52852	5.22174	7.1032e-06	0.00173548	3.73418
PANK1	0.5749	4.3869	5.2209	7.12176e-06	0.00173548	3.73187
PUM1	0.331565	6.71991	5.21374	7.28175e-06	0.00173548	3.70911
TUSC3	-0.424756	5.72073	-5.1784	8.12568e-06	0.00187966	3.60905
BHLHE40	0.735771	4.23189	5.16262	8.53339e-06	0.00191758	3.56393
GPR176	0.82737	3.51732	5.11873	9.77694e-06	0.00209339	3.4373
LPHN3	0.279108	7.97221	5.11068	1.00239e-05	0.00209339	3.41363
SOX9	1.15152	2.93359	5.09939	1.03804e-05	0.00209339	3.37873
SYT4	0.484297	6.90035	5.10473	1.02102e-05	0.00209339	3.39509
PEG10	0.624208	6.10118	5.07885	1.10624e-05	0.00217514	3.31997
COQ6	-0.499603	4.70394	-5.07055	1.135e-05	0.00217727	3.29865
AC079354.1	0.320423	5.6215	5.04008	1.24724e-05	0.00228128	3.21109
PSMD1	0.366475	6.29859	5.04517	1.22775e-05	0.00228128	3.22376
TNFRSF11A	-0.379431	4.31894	-5.02903	1.29057e-05	0.0023069	3.17843
NECAB3	-0.605292	4.29784	-4.99204	1.4469e-05	0.00252885	3.07326
MAP1B	0.359717	11.6894	4.96581	1.56894e-05	0.00257077	2.99622
TAF1B	0.503998	3.96563	4.97645	1.51826e-05	0.00257077	3.02868
ZNF345	0.38583	4.36042	4.97146	1.54183e-05	0.00257077	3.01447
RNF44	-0.518954	4.50729	-4.95812	1.60665e-05	0.00257884	2.97413
BCO2	-0.575727	5.06794	-4.93928	1.70282e-05	0.00261867	2.92011
E2F3	0.604701	4.29248	4.94006	1.69874e-05	0.00261867	2.92469
PDIA6	0.589057	4.75921	4.93389	1.73135e-05	0.00261867	2.90719
COQ4	-0.507161	5.10652	-4.90812	1.87454e-05	0.00262122	2.83359
CREG1	-0.474151	5.01347	-4.90653	1.88373e-05	0.00262122	2.82651
EXOSC3	-0.679643	3.68251	-4.91462	1.83735e-05	0.00262122	2.8472
MAPK10	-0.221292	8.35959	-4.90564	1.88889e-05	0.00262122	2.82662
TBC1D12	-0.394772	5.24258	-4.9038	1.89967e-05	0.00262122	2.81783
UVRAG	0.374216	5.47729	4.85327	2.21944e-05	0.00300964	2.67702
FBXO18	-0.481992	5.16386	-4.83869	2.32126e-05	0.0030545	2.62728
GPHN	-0.271347	7.1013	-4.83744	2.33019e-05	0.0030545	2.62959
OXNAD1	-0.320954	5.21738	-4.81737	2.47848e-05	0.00319562	2.57588
DNAH5	-0.551271	4.07906	-4.79208	2.67877e-05	0.00339815	2.50177
ARL5B	0.588306	5.70617	4.78608	2.72852e-05	0.00340632	2.47799
DHRS11	-0.393466	5.41135	-4.73954	3.14731e-05	0.00357418	2.35575
EXOC1	0.35888	5.83726	4.71912	3.35045e-05	0.00357418	2.2876
FAM169A	0.367465	7.40019	4.71859	3.35594e-05	0.00357418	2.27897
NTNG2	-0.399843	3.32663	-4.73733	3.16863e-05	0.00357418	2.34764
RAP2A	0.308524	7.01732	4.71219	3.42231e-05	0.00357418	2.27134
SNAPC4	-0.431592	5.39718	-4.7096	3.44953e-05	0.00357418	2.2617
TEX264	-0.926722	3.53967	-4.73492	3.19214e-05	0.00357418	2.32805
TOMM5	-0.629958	4.36964	-4.7215	3.32615e-05	0.00357418	2.30109
TTC31	-0.482105	4.38314	-4.72936	3.24704e-05	0.00357418	2.32076
TTC39C	-0.464007	5.45475	-4.72791	3.26144e-05	0.00357418	2.31941
UBE2B	0.523255	5.3443	4.74567	3.08872e-05	0.00357418	2.37035
UFD1L	-0.585524	5.53476	-4.7092	3.45375e-05	0.00357418	2.25939
VPS39	-0.276044	6.65344	-4.71558	3.38702e-05	0.00357418	2.28185
RNF144A	-0.342022	7.78831	-4.70277	3.52245e-05	0.00359793	2.24527
DIS3L	-0.327457	5.05535	-4.64417	4.21361e-05	0.00419494	2.08753
KCNIP2	-0.362541	5.66283	-4.64833	4.16036e-05	0.00419494	2.09699
P4HA2	-0.606668	4.49314	-4.60531	4.74398e-05	0.00464263	1.95857
PPL	0.287041	4.92002	4.60274	4.78135e-05	0.00464263	1.97257
ZCCHC8	-0.292736	6.04288	-4.5968	4.86869e-05	0.00466979	1.94954
ZNF740	-0.415369	5.55699	-4.59152	4.94761e-05	0.00468831	1.92864
H1F0	0.660921	4.65803	4.58226	5.08922e-05	0.00469901	1.89471
HMG20A	-0.296543	6.58961	-4.58186	5.09544e-05	0.00469901	1.89271
PLAGL2	-0.520779	4.39318	-4.57532	5.19789e-05	0.00469901	1.88424
SCRN1	0.289374	6.6061	4.5769	5.17288e-05	0.00469901	1.88757
CCNL2	-0.299468	7.44718	-4.57037	5.27678e-05	0.00471612	1.87038
XKR6	-0.507352	5.93754	-4.55188	5.5823e-05	0.00493313	1.80764
HNRNPL	0.379686	5.44375	4.54584	5.68572e-05	0.00496869	1.79943
ACOX3	-0.371261	3.96518	-4.53059	5.95553e-05	0.00514728	1.76832
ATOX1	-0.529394	4.0448	-4.51695	6.20746e-05	0.00530671	1.7135
ETNK1	0.28243	6.83898	4.48582	6.82242e-05	0.00570833	1.63478
FAM3C	0.545686	4.49595	4.48883	6.76038e-05	0.00570833	1.62827
ABCF2	0.321043	5.86179	4.45974	7.3835e-05	0.00604909	1.56261
RBBP4	-0.277418	7.0193	-4.46053	7.36581e-05	0.00604909	1.55653
SYNPR	0.528253	6.31269	4.45128	7.57489e-05	0.00614191	1.52679
FBXW2	-0.36222	6.90576	-4.44296	7.76812e-05	0.00623431	1.50549
PHF20	0.320596	6.47827	4.42524	8.19582e-05	0.00651112	1.45978
PEA15	0.295488	6.70199	4.41357	8.49002e-05	0.0066774	1.42578
KHNYN	-0.408487	4.62557	-4.40507	8.7109e-05	0.00678329	1.40246
UNC5C	-0.299426	6.11188	-4.3926	9.04507e-05	0.00697445	1.36605
VCPIP1	0.419498	6.05948	4.38849	9.15781e-05	0.00699283	1.35743
TMEM64	0.58874	3.82658	4.38511	9.25182e-05	0.00699669	1.35339
AK9	0.38238	6.22166	4.37675	9.48807e-05	0.00703997	1.3127
PMM2	-0.452612	5.51131	-4.37763	9.46276e-05	0.00703997	1.31232
ACOT13	-0.475059	3.637	-4.36972	9.6913e-05	0.00712356	1.30949
CD276	-0.317238	4.68074	-4.34462	0.000104523	0.0073444	1.23403
GSTA4	-0.27207	5.73693	-4.33854	0.000106454	0.0073444	1.23403
HCN3	-0.847021	3.32198	-4.34078	0.000105738	0.0073444	1.20886
MSL2	-0.371472	5.34389	-4.34343	0.000104898	0.0073444	1.22676
SLC41A2	-0.41116	5.45136	-4.35261	0.000102039	0.0073444	1.25769
STX4	0.59547	4.73949	4.33966	0.000106096	0.0073444	1.21602
ZNF429	0.67092	4.25816	4.34813	0.000103424	0.0073444	1.24216
ANKRD18B	0.430167	6.82105	4.3325	0.000108404	0.007413	1.18587
MAST2	0.503761	4.80128	4.32967	0.000109333	0.007413	1.19901
RP1-102H19.8	-0.483854	4.66189	-4.32646	0.000110394	0.00742093	1.19739
FAF2	0.411103	5.01797	4.32335	0.000111431	0.00742716	1.17324
TRIM9	-0.358036	9.37323	-4.31932	0.000112788	0.00745446	1.16831
COX18	0.55255	4.44647	4.31466	0.000114379	0.00749659	1.14759
COPB2	-0.372263	5.32573	-4.27824	0.000127593	0.0082512	1.05232
SCHIP1	-0.417916	6.27367	-4.2772	0.000127991	0.0082512	1.04172
CCND2	-0.221651	7.39542	-4.27018	0.000130711	0.00829066	1.05804
SNRNP70	-0.243656	8.8366	-4.2708	0.000130469	0.00829066	1.03003
POLR3GL	0.355844	4.58947	4.26328	0.000133444	0.00839631	1.01878
NAP1L5	0.440292	5.56266	4.25835	0.00013543	0.00845361	0.988309
KAT7	-0.21137	6.53371	-4.24748	0.000139908	0.0085967	0.965179
NSRP1	0.310644	7.08022	4.24941	0.000139101	0.0085967	0.963225
NBR1	0.282301	5.98866	4.23796	0.00014395	0.00876694	0.944048
STAT1	0.510864	4.72044	4.23574	0.000144908	0.00876694	0.921538
GIT2	-0.248092	7.79273	-4.23257	0.000146292	0.00878309	0.933325
NCR3LG1	-0.438687	7.41235	-4.22756	0.000148497	0.00884796	0.912457
AKAP5	0.289106	6.71291	4.21873	0.00015247	0.00901635	0.892077
NRBP2	-0.39298	6.93932	-4.21474	0.000154297	0.00905634	0.864709
VIPR1	-0.480184	5.65057	-4.20344	0.000159591	0.00924866	0.854902
ZNF540	0.301617	5.2062	4.20274	0.000159926	0.00924866	0.848399
ESCO1	0.360217	5.89662	4.1935	0.000164395	0.00938543	0.818562
PRKAR2B	0.326489	5.94587	4.19245	0.000164914	0.00938543	0.821533
SYT1	0.226923	9.87465	4.19051	0.000165871	0.00938543	0.814482
KIF5B	0.259465	7.5391	4.1811	0.000170589	0.00958344	0.790979

## Sheet: Table s9.OLIG2 DEG
Gene	logFC	AveExpr	t	P.Value	adj.P.Val	B
NSUN6	0.755797	5.25367	9.08828	9.39559e-10	5.02131e-06	12.0874
LRRC8C	0.703286	4.48513	8.74754	2.06338e-09	5.02131e-06	11.2089
GPC2	1.67288	2.63295	8.63309	2.69667e-09	5.02131e-06	11.1396
FBXO32	0.736746	5.68989	8.57483	3.09242e-09	5.02131e-06	11.0564
CC2D1B	-1.16251	4.95506	-7.77531	2.11818e-08	2.75152e-05	9.25001
ARL13B	0.809207	4.2996	7.54386	3.75478e-08	4.06455e-05	8.74542
MTDH	0.645006	6.97161	7.44691	4.7819e-08	4.43692e-05	8.5082
HDDC2	0.925434	3.08461	7.1026	1.13927e-07	9.24942e-05	7.70567
MC1R	0.934149	2.47731	7.01604	1.4203e-07	0.000102498	7.49312
MTRNR2L13	0.898407	1.4792	6.79319	2.51562e-07	0.00016339	6.95278
BRE	1.00745	3.06452	6.7197	3.04115e-07	0.000179566	6.78537
CLPB	1.02871	3.45209	6.5479	4.74963e-07	0.000257074	6.37331
PLCH2	-0.814609	6.42966	-6.29099	9.3034e-07	0.000402837	5.72975
PATZ1	1.11351	3.55554	6.30328	9.00754e-07	0.000402837	5.76601
TMEM116	-0.918078	4.08879	-6.29806	9.13207e-07	0.000402837	5.74315
RASAL1	-0.730623	5.28097	-6.24031	1.06309e-06	0.000431548	5.60533
AHSA1	1.00717	4.09067	6.06592	1.68527e-06	0.000643873	5.17118
N6AMT1	0.618393	5.80238	6.0189	1.90902e-06	0.000688838	5.05108
TRIM3	-0.776694	4.974	-5.96189	2.22107e-06	0.000720567	4.91539
SRRM4	0.782642	3.56348	5.91965	2.48518e-06	0.000720567	4.80101
AHNAK2	1.29208	3.65611	5.92731	2.43503e-06	0.000720567	4.82827
MTRNR2L5	0.974839	2.18988	5.91854	2.4925e-06	0.000720567	4.80618
ZNF800	1.10434	4.57624	5.89836	2.63011e-06	0.000720567	4.75521
HGSNAT	-0.948413	4.96193	-5.87873	2.7713e-06	0.000720567	4.70576
CNRIP1	1.25084	3.29432	5.87842	2.77354e-06	0.000720567	4.7034
EPN2	-0.477411	8.44133	-5.75286	3.87777e-06	0.000968698	4.38797
AKR1C1	-2.26123	6.40387	-5.70461	4.412e-06	0.000988137	4.26366
SLC7A6OS	0.521128	6.04917	5.71456	4.29604e-06	0.000988137	4.29071
HEXIM1	0.845992	3.27214	5.73097	4.11149e-06	0.000988137	4.32978
WDR66	1.29199	3.97447	5.67935	4.72063e-06	0.00102202	4.19945
FBN1	-0.609075	7.0087	-5.63404	5.33002e-06	0.00110682	4.0866
METTL22	-0.876299	4.13569	-5.59894	5.85628e-06	0.00110682	3.99682
XPO5	0.68013	5.0627	5.59212	5.96437e-06	0.00110682	3.96921
GALC	-0.53707	5.1514	-5.62115	5.5175e-06	0.00110682	4.04849
ZNF317	0.946508	4.9601	5.59522	5.91493e-06	0.00110682	3.98749
KLHL24	-0.402249	6.86784	-5.55445	6.59906e-06	0.00117464	3.88645
QPRT	1.41383	2.57149	5.54927	6.69157e-06	0.00117464	3.8701
NGLY1	1.10293	4.78629	5.53499	6.95311e-06	0.00118843	3.83706
DIP2C	-0.382973	7.71513	-5.46924	8.2976e-06	0.0013736	3.66945
CCDC130	-0.685333	5.59196	-5.46205	8.45945e-06	0.0013736	3.64905
TUBGCP2	-0.983029	5.26377	-5.43943	8.99047e-06	0.00139115	3.58291
ZNHIT1	-0.487463	4.51204	-5.43046	9.2101e-06	0.00139115	3.57344
SRFBP1	0.596928	5.99519	5.43257	9.15798e-06	0.00139115	3.57227
ITGA9	-0.808913	4.27563	-5.39489	1.01359e-05	0.0014962	3.48364
MOB1A	-0.750671	4.28086	-5.37945	1.05664e-05	0.00152508	3.44503
TMEM184B	-0.70422	4.89597	-5.34559	1.15758e-05	0.00163445	3.35233
GABRG2	-1.35954	3.6232	-5.32256	1.23173e-05	0.00170215	3.29489
STRN4	-0.511866	5.0844	-5.27108	1.4152e-05	0.00186594	3.16107
GPR135	0.856336	4.23933	5.27644	1.39488e-05	0.00186594	3.17744
RSRC1	-0.507445	6.14738	-5.26556	1.43644e-05	0.00186594	3.14759
NEK5	1.29821	3.17241	5.20129	1.70858e-05	0.00217593	2.97491
C3orf58	-0.879286	5.12779	-5.15939	1.9133e-05	0.00222664	2.88562
SNX14	0.723681	5.22163	5.17312	1.84365e-05	0.00222664	2.91236
CAMK2B	-0.589884	4.17451	-5.15468	1.93781e-05	0.00222664	2.87313
HTRA1	-0.742501	5.86738	-5.14749	1.97578e-05	0.00222664	2.85298
PKM	0.558018	6.55262	5.14514	1.98838e-05	0.00222664	2.85209
SORCS2	0.580862	5.94833	5.16726	1.87307e-05	0.00222664	2.90889
CENPO	0.874836	1.8518	5.16886	1.86495e-05	0.00222664	2.89844
ADCY6	-1.08521	4.76637	-5.12864	2.07904e-05	0.00228871	2.79968
NUB1	0.470992	6.18878	5.11583	2.15226e-05	0.00232983	2.77329
BCAS3	0.660561	5.80159	5.07368	2.41198e-05	0.00252675	2.64665
HMG20A	-0.596828	6.39721	-5.07589	2.39762e-05	0.00252675	2.67186
DHX30	-0.574081	5.58063	-5.03627	2.6687e-05	0.00270832	2.5665
NUDT9	0.921197	3.95869	5.0378	2.65765e-05	0.00270832	2.56795
CCNL2	-0.435397	7.70507	-5.01741	2.80829e-05	0.00280613	2.50318
SNRPA1	-0.596975	4.02311	-4.98832	3.03819e-05	0.00298985	2.43729
GPHN	-0.605483	6.56012	-4.94509	3.41501e-05	0.00317106	2.31564
RPS25	0.622446	5.29428	4.93439	3.51527e-05	0.00317106	2.29084
TRAPPC12	-0.429594	5.86226	-4.93932	3.46867e-05	0.00317106	2.3044
TANC1	0.385186	7.45175	4.94974	3.37231e-05	0.00317106	2.34462
COMMD2	0.915381	4.2383	4.94165	3.4469e-05	0.00317106	2.31441
GTPBP2	-0.687802	4.77423	-4.93829	3.47837e-05	0.00317106	2.30923
MTFR1L	-0.66641	4.90625	-4.91807	3.67387e-05	0.00326874	2.26344
APOL6	1.37484	4.68306	4.90706	3.78491e-05	0.00332202	2.21903
SV2B	-0.857117	5.00519	-4.87726	4.10264e-05	0.00350614	2.15541
CUL1	0.579201	5.72393	4.87897	4.08375e-05	0.00350614	2.15801
UBE2K	-0.558616	5.94724	-4.86456	4.24602e-05	0.00358155	2.11498
PRMT3	0.64035	3.74676	4.85405	4.36841e-05	0.00363754	2.12407
DDRGK1	0.640279	6.38785	4.84166	4.51734e-05	0.00366752	2.07617
FAM171A1	0.787816	5.72422	4.84413	4.48729e-05	0.00366752	2.06594
HNRNPF	1.00455	4.29478	4.81976	4.79297e-05	0.00384325	2.01282
ATL2	-0.653421	4.1315	-4.78527	5.26161e-05	0.00416758	1.91912
ZNF641	-0.555097	4.6503	-4.77719	5.37785e-05	0.00420833	1.90837
NAA25	-0.457959	7.08114	-4.76718	5.52537e-05	0.0042723	1.86713
C5orf30	0.942816	3.92193	4.76228	5.59905e-05	0.00427833	1.86241
PYCR2	0.732342	4.27982	4.75038	5.78212e-05	0.00436684	1.83181
GIGYF1	-0.688759	7.10303	-4.72235	6.23733e-05	0.00445181	1.76395
RPL23	-0.669606	4.39355	-4.73675	5.99924e-05	0.00445181	1.81007
C1orf198	0.578708	6.06706	4.73374	6.0482e-05	0.00445181	1.80348
CELF2	-0.691477	6.31507	-4.72795	6.14368e-05	0.00445181	1.75995
IKBKB	0.653173	5.94312	4.7233	6.22134e-05	0.00445181	1.7565
B2M	0.848998	4.19316	4.71006	6.4481e-05	0.00445596	1.72299
CRY2	-0.708112	4.54754	-4.70946	6.4585e-05	0.00445596	1.7426
TRPV5	-0.992292	3.11452	-4.70931	6.46113e-05	0.00445596	1.71016
SYNJ2BP	-1.0998	2.77197	-4.70609	6.51756e-05	0.00445596	1.69851
TDRD6	0.929994	4.20753	4.70133	6.60198e-05	0.00446665	1.72111
PMP2	0.734125	6.53694	4.67766	7.03806e-05	0.0047126	1.63607
CCDC174	-0.447079	6.84978	-4.66805	7.22333e-05	0.0047873	1.62738
GPRC5B	0.33542	8.53984	4.65856	7.41101e-05	0.00486207	1.61825
ADARB2	1.1233	5.10276	4.6528	7.5271e-05	0.00488885	1.57949
PLCG1	-0.377204	7.82179	-4.63562	7.88474e-05	0.00506089	1.58092
COPS8	1.19371	3.44285	4.63267	7.94781e-05	0.00506089	1.51711
NCOA3	0.846871	5.40539	4.62291	8.16015e-05	0.00509617	1.50846
C1orf123	-0.497368	5.56105	-4.62557	8.10181e-05	0.00509617	1.51873
GALNT1	1.06213	3.73401	4.61726	8.28562e-05	0.00512525	1.47701
LZTR1	-0.883846	4.33652	-4.58919	8.93822e-05	0.00547677	1.43117
ADAP1	-0.90142	4.03996	-4.57706	9.23575e-05	0.00558697	1.39378
HDAC1	0.399636	6.25852	4.57488	9.29011e-05	0.00558697	1.38527
TRAPPC11	-0.590632	5.02667	-4.52574	0.000106075	0.00620679	1.26364
KIAA1033	-0.348768	6.00349	-4.52783	0.00010548	0.00620679	1.28921
CYP20A1	0.488665	5.05112	4.53182	0.000104349	0.00620679	1.28379
DYSF	0.387793	5.6308	4.49663	0.000114738	0.0066538	1.18589
TUB	-1.07811	4.56296	-4.48413	0.000118673	0.00676123	1.14201
ZFP82	0.699154	4.51608	4.48474	0.000118476	0.00676123	1.13891
BSN	-0.767725	4.40293	-4.47003	0.00012327	0.00688419	1.11291
FXR1	0.362716	7.5328	4.47405	0.000121941	0.00688419	1.15169
C1orf35	-0.664946	5.81124	-4.46653	0.000124437	0.00688419	1.10421
SOX12	0.956331	4.44366	4.45533	0.00012825	0.00688419	1.08722
POGK	0.438637	6.33231	4.46051	0.000126472	0.00688419	1.08199
ZNF644	0.541325	6.3268	4.45612	0.000127977	0.00688419	1.07248
GPR17	-1.36468	3.48017	-4.4604	0.000126509	0.00688419	1.07045
CABLES1	-1.03868	4.57602	-4.44885	0.000130509	0.00689153	1.05496
ANKRD30BL	-0.865882	10.2726	-4.4489	0.00013049	0.00689153	1.04368
MAPK1	0.506937	6.29251	4.4373	0.000134634	0.00705199	1.0368
DCUN1D2	0.470583	4.25149	4.42233	0.000140171	0.0071986	1.00981
MAL	0.629927	3.77229	4.41787	0.000141866	0.0071986	1.0024
MAST4	-0.461521	6.08351	-4.41813	0.000141767	0.0071986	1.00573
XRCC5	0.367488	6.10868	4.42481	0.000139239	0.0071986	1.01354
WDR89	0.904845	4.03864	4.39339	0.000151528	0.00762927	0.916946
SOAT1	1.1158	3.75227	4.38724	0.000154057	0.00769288	0.895231
CDC34	-1.0968	3.05897	-4.38356	0.000155592	0.00769288	0.878755
IRAK4	0.639633	3.68219	4.38176	0.000156345	0.00769288	0.895596
AATK	-0.716966	7.90556	-4.37779	0.000158027	0.00771718	0.874111
CUEDC1	-0.560752	5.70652	-4.37172	0.000160629	0.00778571	0.85617
NKAIN2	-1.0859	4.13991	-4.35708	0.000167078	0.0080383	0.833897
IFT172	-0.365489	6.81006	-4.35185	0.000169446	0.00809231	0.836633
ZRANB1	-0.488602	5.86092	-4.34631	0.000171987	0.00815368	0.801732
ZBTB18	-0.639454	5.53776	-4.33239	0.000178543	0.00828312	0.759863
NPDC1	-0.967663	3.92036	-4.33712	0.00017629	0.00828312	0.76633
SMARCAL1	-0.343751	4.03196	-4.33299	0.000178258	0.00828312	0.808417
SPATS2	0.43345	4.06196	4.32381	0.000182708	0.00841623	0.733106
ALDH3A2	1.00047	4.74692	4.32067	0.000184257	0.00842236	0.725187
DIS3	0.562861	5.94432	4.3183	0.000185435	0.00842236	0.7255
UBE3D	0.889897	3.69451	4.30593	0.0001917	0.00864646	0.684451
BAG2	0.845253	4.0317	4.297	0.000196352	0.00867555	0.656077
FMNL2	0.342819	11.5089	4.29904	0.000195279	0.00867555	0.724536
ZBTB8B	-0.62782	4.6231	-4.29859	0.000195515	0.00867555	0.687612
DKFZP761K2322	0.737574	6.42345	4.27357	0.000209098	0.00917629	0.649891
ABCA2	-0.469561	10.0985	-4.26884	0.000211767	0.00923107	0.584654
LCA5	0.768836	4.77121	4.26104	0.000216248	0.0092837	0.560649
ATP6V1A	-0.991223	5.02229	-4.25136	0.000221933	0.0092837	0.551089
SPCS1	1.04914	2.56943	4.24973	0.000222907	0.0092837	0.550064
RBM4	-0.543774	4.45347	-4.26249	0.000215405	0.0092837	0.598497
RRP1B	0.535304	5.78221	4.24981	0.000222861	0.0092837	0.581358
RRP36	-0.536596	4.00102	-4.24961	0.00022298	0.0092837	0.579378
ZNF234	0.487405	5.10777	4.25027	0.000222584	0.0092837	0.566618
UNC80	-0.582671	7.04185	-4.22845	0.000235996	0.00952045	0.507264
GOLGA8A	-0.484344	5.85081	-4.23242	0.000233497	0.00952045	0.525465
ZNF276	-0.565655	8.39343	-4.23492	0.000231933	0.00952045	0.513708
RPL21	-0.56993	5.52297	-4.23211	0.000233687	0.00952045	0.510054
CEP120	0.559465	4.72359	4.22878	0.000235783	0.00952045	0.490057
ZNF551	-0.71283	5.75112	-4.22305	0.000239431	0.00959636	0.474183
UCK2	1.31506	3.47799	4.21984	0.000241499	0.00959636	0.460218
VAMP4	0.606138	5.38506	4.21859	0.00024231	0.00959636	0.451093
IRF2BP2	0.379668	6.68846	4.20634	0.000250398	0.00983372	0.452915
RPS24	0.351343	6.58137	4.20495	0.000251331	0.00983372	0.435508
ARRDC2	0.747428	4.55757	4.19932	0.000255148	0.00992329	0.432671

[truncated: 10 more sheets: Table s10.NeuN, Table s11.OLIG2, Table s12.WGBS_summary, Table s13.WGS_summary, Table s14.10_geneticPCs, Table s15.polymorphic_CpGs, Table s16.validation_regions, Table s17.validation_Cohort, TableS18.RNAseqQC, TableS19.MAGMA]
