# Supplementary material for: Cell type-specific epigenetic links to schizophrenia risk in the brain
Source: Genome Biol. 2019 Jul 9;20:135. doi: 10.1186/s13059-019-1747-7 (PMC6617737; doi:10.1186/s13059-019-1747-7)
Supplement: Supplementary file 2 — Supplementary Table S3. (XLSX 18753 kb) [file 13059_2019_1747_MOESM2_ESM.xlsx]

## Sheet: Table_legends
Supplementary Tables	Legend
Table S3	List of cell-type DMRs (OLIG2 vs NeuN) with annotations. DMRs were defined as regions > 50bp with at least 5 significant DMLs at Bonferroni P<0.05 by DSS. DSS statistic and average linear model (LM) estimates for the region are also shown.

## Sheet: Table s3.celltypeDMRs
	DMR coordinates			DSS	LM	Annotation to transcript		Annotation to gene						ChromHMM
dmr.id	chr_hg19	start_hg19	end_hg19	areaStat	MeanEstimate	annotation	detailed_annotation	transcriptId	geneId	SYMBOL	GENENAME	ENSEMBL	distanceToTSS	brain_enhancer
5DML_DMR_1	chr6	163838398	163886921	-7030.17	-0.633757	Exon	Exon (uc003que.3/9444, exon 2 of 6)	uc003que.3	9444	QKI	QKI, KH domain containing RNA binding	ENSG00000112531	2723	YES
5DML_DMR_2	chr18	74697424	74712462	-6012.09	-0.677928	Promoter (<1.5kb)	Promoter	uc010dqz.3	4155	MBP	myelin basic protein	ENSG00000197971	0	YES
5DML_DMR_3	chr18	74714803	74729913	-5994.88	-0.705781	Promoter (<1.5kb)	Promoter	uc002lml.3	4155	MBP	myelin basic protein	ENSG00000197971	0	YES
5DML_DMR_4	chr4	8863629	8872314	4586.06	0.528587	Promoter (<1.5kb)	Promoter	uc003izz.1	3166	HMX1	H6 family homeobox 1	ENSG00000215612	-1229	NO
5DML_DMR_5	chr5	88153198	88177676	4198.85	0.603153	Intron	Intron (uc003kjj.3/4208, intron 10 of 10)	uc003kjl.3	4208	MEF2C	myocyte enhancer factor 2C	ENSG00000081189	-22246	YES
5DML_DMR_6	chr1	2234849	2239743	4109.69	0.541459	3' UTR	3' UTR	uc001aja.4	6497	SKI	SKI proto-oncogene	ENSG00000157933	74715	YES
5DML_DMR_7	chr8	65290067	65294703	3760.71	0.683797	Promoter (<1.5kb)	Promoter	uc003xvf.3	406908	MIR124-2	microRNA 124-2	ENSG00000207816	0	YES
5DML_DMR_8	chr9	131151937	131157020	-3593.79	-0.706242	Promoter (<1.5kb)	Promoter	uc022boi.1	100616335	MIR219B	microRNA 219b	ENSG00000283335	0	YES
5DML_DMR_9	chr22	38370831	38379926	-3448.24	-0.591682	5' UTR	5' UTR	uc003aum.3	5435	POLR2F	RNA polymerase II subunit F	ENSG00000100142	21157	YES
5DML_DMR_10	chr17	40119812	40128637	-3414.1	-0.646652	5' UTR	5' UTR	uc002hyl.1	1267	CNP	2',3'-cyclic nucleotide 3' phosphodiesterase	ENSG00000173786	1053	YES
5DML_DMR_11	chr8	1262949	1266601	3239.3	0.566149	Distal Intergenic	Distal Intergenic	uc022aqn.1	286083	LOC286083	uncharacterized LOC286083	ENSG00000275427	-12122	YES
5DML_DMR_12	chr17	79031960	79040248	3118.97	0.48217	Intron	Intron (uc002jyz.4/10458, intron 3 of 12)	uc002jzd.2	10458	BAIAP2	BAI1 associated protein 2	ENSG00000175866	23013	YES
5DML_DMR_13	chr8	9753498	9760597	3114.69	0.609631	Promoter (<1.5kb)	Promoter	uc003wsu.2	157627	LINC00599	long intergenic non-protein coding RNA 599	ENSG00000253230	-242	YES
5DML_DMR_14	chr22	28192278	28195820	2896.1	0.480339	Exon	Exon (uc003adj.3/4330, exon 1 of 2)	uc003adj.3	4330	MN1	MN1 proto-oncogene, transcriptional regulator	ENSG00000169184	-1666	YES
5DML_DMR_15	chr5	88121016	88141002	2617.77	0.531307	Intron	Intron (uc003kjj.3/4208, intron 10 of 10)	uc003kjl.3	4208	MEF2C	myocyte enhancer factor 2C	ENSG00000081189	-58920	YES
5DML_DMR_16	chr11	118479775	118485060	-2485.03	-0.483198	5' UTR	5' UTR	uc001ptr.2	23187	PHLDB1	pleckstrin homology like domain family B member 1	ENSG00000019144	2562	YES
5DML_DMR_17	chr3	48464209	48470102	-2461.85	-0.733816	Promoter (<1.5kb)	Promoter	uc003csu.2	5364	PLXNB1	plexin B1	ENSG00000164050	0	YES
5DML_DMR_18	chr1	207988606	207996019	2414.31	0.593579	Promoter (<1.5kb)	Promoter	uc010psi.2	148696	LOC148696	uncharacterized LOC148696	NA	0	YES
5DML_DMR_19	chr17	9916530	9924978	2362.05	0.526866	Promoter (<1.5kb)	Promoter	uc010vvd.1	8522	GAS7	growth arrest specific 7	ENSG00000007237	0	YES
5DML_DMR_20	chr20	21497008	21501312	2349.16	0.518071	Promoter vicinity (1.5kb-3kb)	Distal Intergenic	uc002wsi.3	4821	NKX2-2	NK2 homeobox 2	ENSG00000125820	-2344	NO
5DML_DMR_21	chr10	11061216	11071062	2330.64	0.561992	Intron	Intron (uc010qbi.2/10659, intron 1 of 7)	uc001iki.4	10659	CELF2	CUGBP, Elav-like family member 2	ENSG00000048740	13957	YES
5DML_DMR_22	chr22	38380269	38387014	-2268.5	-0.70458	Promoter (<1.5kb)	Promoter	uc003aun.1	6663	SOX10	SRY-box 10	ENSG00000100146	0	YES
5DML_DMR_23	chr2	43446600	43451233	-2131.64	-0.728172	3' UTR	3' UTR	uc002rsv.4	678	ZFP36L2	ZFP36 ring finger protein like 2	ENSG00000152518	-2512	YES
5DML_DMR_24	chr10	134876467	134878579	2124.37	0.586976	Distal Intergenic	Distal Intergenic	uc001llw.3	84435	ADGRA1	adhesion G protein-coupled receptor A1	ENSG00000197177	-5854	NO
5DML_DMR_25	chr17	77923842	77926147	-1988.01	-0.681302	Promoter (<1.5kb)	Promoter	uc002jxg.2	125058	TBC1D16	TBC1 domain family member 16	ENSG00000167291	0	YES
5DML_DMR_26	chr12	123323548	123328551	-1964.64	-0.630605	Intron	Intron (uc001udg.1/9026, intron 1 of 17)	uc001udg.1	9026	HIP1R	huntingtin interacting protein 1 related	ENSG00000130787	4253	YES
5DML_DMR_27	chr10	11208024	11220040	1912.34	0.471887	Intron	Intron (uc010qbi.2/10659, intron 2 of 7)	uc001iki.4	10659	CELF2	CUGBP, Elav-like family member 2	ENSG00000048740	160765	YES
5DML_DMR_28	chr5	88095337	88109756	1909.6	0.5042	Exon	Exon (uc003kji.2/4208, exon 2 of 9)	uc003kjl.3	4208	MEF2C	myocyte enhancer factor 2C	ENSG00000081189	-90166	YES
5DML_DMR_29	chr2	233782726	233790482	1905.01	0.471412	Exon	Exon (uc010fyg.1/25791, exon 3 of 13)	uc002vts.2	25791	NGEF	neuronal guanine nucleotide exchange factor	ENSG00000066248	-87469	YES
5DML_DMR_30	chr1	228872121	228879528	-1865.22	-0.533018	3' UTR	3' UTR	uc021pkj.1	58480	RHOU	ras homolog family member U	ENSG00000116574	91727	YES
5DML_DMR_31	chr10	11185649	11196983	1863.53	0.489744	Intron	Intron (uc010qbi.2/10659, intron 1 of 7)	uc001iki.4	10659	CELF2	CUGBP, Elav-like family member 2	ENSG00000048740	138390	YES
5DML_DMR_32	chr17	36585399	36592086	-1854.13	-0.694335	Intron	Intron (uc021twd.1/57636, intron 1 of 23)	uc021twd.1	57636	ARHGAP23	Rho GTPase activating protein 23	ENSG00000275832	679	YES
5DML_DMR_33	chr20	62796682	62804055	-1835.63	-0.510151	Intron	Intron (uc002yih.3/4661, intron 1 of 15)	uc002yih.3	4661	MYT1	myelin transcription factor 1	ENSG00000196132	13538	NO
5DML_DMR_34	chr1	1366990	1370252	-1818.98	-0.600645	Promoter (<1.5kb)	Promoter	uc001afr.3	64856	VWA1	von Willebrand factor A domain containing 1	ENSG00000179403	-651	YES
5DML_DMR_35	chr20	62791730	62795658	-1807.78	-0.509705	Intron	Intron (uc002yih.3/4661, intron 1 of 15)	uc002yih.3	4661	MYT1	myelin transcription factor 1	ENSG00000196132	8586	NO
5DML_DMR_36	chr1	3133529	3136378	-1798.08	-0.563245	Intron	Intron (uc001akc.3/63976, intron 2 of 16)	uc001akc.3	63976	PRDM16	PR/SET domain 16	ENSG00000142611	147787	YES
5DML_DMR_37	chr4	154124978	154131430	-1793.96	-0.679868	Promoter (<1.5kb)	Promoter	uc003inh.2	23321	TRIM2	tripartite motif containing 2	ENSG00000109654	0	YES
5DML_DMR_38	chr15	77906411	77909853	1765.85	0.447663	5' UTR	5' UTR	uc002bcu.1	84894	LINGO1	leucine rich repeat and Ig domain containing 1	ENSG00000169783	-78622	YES
5DML_DMR_39	chr17	40835849	40839160	1731.73	0.391225	Exon	Exon (uc002iay.3/8506, exon 2 of 24)	uc002iay.3	8506	CNTNAP1	contactin associated protein 1	ENSG00000108797	1217	YES
5DML_DMR_40	chr9	137986115	137993460	1725.59	0.518115	3' UTR	3' UTR	uc004cfl.4	10439	OLFM1	olfactomedin 1	ENSG00000130558	19026	YES
5DML_DMR_41	chr17	1919831	1925760	1713.35	0.470824	Exon	Exon (uc002ftq.3/uc002ftq.3, exon 1 of 2)	uc002ftp.3	146760	RTN4RL1	reticulon 4 receptor like 1	ENSG00000185924	-2418	YES
5DML_DMR_42	chr3	133465180	133472444	-1708.93	-0.453715	5' UTR	5' UTR	uc003epu.2	7018	TF	transferrin	ENSG00000091513	45969	YES
5DML_DMR_43	chr10	81192588	81199257	-1684.42	-0.604043	Intron	Intron (uc010qlr.2/219654, intron 3 of 3)	uc001kak.3	219654	ZCCHC24	zinc finger CCHC-type containing 24	ENSG00000165424	-6126	YES
5DML_DMR_44	chr3	147129333	147131860	1661.21	0.520419	3' UTR	3' UTR	uc003ewe.3	7545	ZIC1	Zic family member 1	ENSG00000152977	2152	NO
5DML_DMR_45	chr3	39508059	39523503	-1656.67	-0.632312	Promoter (<1.5kb)	Promoter	uc003cju.4	4336	MOBP	myelin-associated oligodendrocyte basic protein	ENSG00000168314	0	YES
5DML_DMR_46	chr17	79049934	79052935	1643.64	0.574838	Intron	Intron (uc002jyz.4/10458, intron 3 of 12)	uc002jzd.2	10458	BAIAP2	BAI1 associated protein 2	ENSG00000175866	40987	YES
5DML_DMR_47	chr16	74781476	74784840	-1617.13	-0.714258	Intron	Intron (uc002fde.2/79152, intron 6 of 6)	uc002fde.2	79152	FA2H	fatty acid 2-hydroxylase	ENSG00000103089	-23889	YES
5DML_DMR_48	chr5	73927551	73935206	1609.35	0.475515	5' UTR	5' UTR	uc003kdc.5	8507	ENC1	ectodermal-neural cortex 1	ENSG00000171617	-2043	YES
5DML_DMR_49	chr10	3819010	3824687	1604.77	0.520739	3' UTR	3' UTR	uc001iha.3	1316	KLF6	Kruppel like factor 6	ENSG00000067082	-2786	YES
5DML_DMR_50	chr5	6450665	6459534	1597.18	0.517567	Intron	Intron (uc003jdp.4/134111, intron 1 of 1)	uc003jdp.4	134111	UBE2QL1	ubiquitin conjugating enzyme E2 Q family like 1	ENSG00000215218	1929	YES
5DML_DMR_51	chr16	1095241	1097338	-1592.58	-0.657999	Distal Intergenic	Distal Intergenic	uc021taf.1	6755	SSTR5	somatostatin receptor 5	ENSG00000162009	-25418	YES
5DML_DMR_52	chr14	65171946	65177109	-1588	-0.636453	Intron	Intron (uc001xhn.1/26030, intron 1 of 14)	uc001xhn.1	26030	PLEKHG3	pleckstrin homology and RhoGEF domain containing G3	ENSG00000126822	753	YES
5DML_DMR_53	chr2	241393565	241396357	1581.68	0.525329	Promoter (<1.5kb)	Promoter	uc010zog.2	406941	MIR149	microRNA 149	ENSG00000207611	0	YES
5DML_DMR_54	chr1	87802759	87815623	1566.5	0.482289	3' UTR	3' UTR	uc001dmi.3	8543	LMO4	LIM domain only 4	ENSG00000143013	8608	YES
5DML_DMR_55	chr19	18979203	18980395	1564.9	0.500782	3' UTR	3' UTR	uc002nki.1	2657	GDF1	growth differentiation factor 1	ENSG00000130283	-26558	YES
5DML_DMR_56	chr2	241719221	241721685	1556.78	0.57338	Intron	Intron (uc031rsb.1/547, intron 37 of 45)	uc010fzk.3	547	KIF1A	kinesin family member 1A	ENSG00000130294	-38040	YES
5DML_DMR_57	chr16	88441855	88444003	-1542.24	-0.567214	Distal Intergenic	Distal Intergenic	uc002fku.2	84627	ZNF469	zinc finger protein 469	ENSG00000225614	-49876	YES
5DML_DMR_58	chr7	2146279	2148884	-1538.36	-0.690767	Intron	Intron (uc003sle.1/8379, intron 8 of 10)	uc003slf.1	8379	MAD1L1	MAD1 mitotic arrest deficient like 1	ENSG00000002822	-123699	YES
5DML_DMR_59	chr4	153260490	153273707	1535.78	0.606874	Promoter (<1.5kb)	Promoter	uc011cih.2	55294	FBXW7	F-box and WD repeat domain containing 7	ENSG00000109670	0	YES
5DML_DMR_60	chr17	79096589	79099651	-1523.05	-0.595516	Promoter (<1.5kb)	Promoter	uc021uev.1	724027	MIR657	microRNA 657	ENSG00000207736	0	YES
5DML_DMR_61	chr8	120680607	120686985	-1522.7	-0.452143	Distal Intergenic	Distal Intergenic	uc003yos.2	5168	ENPP2	ectonucleotide pyrophosphatase/phosphodiesterase 2	ENSG00000136960	-29501	YES
5DML_DMR_62	chr13	114454866	114456204	1516.35	0.668962	Promoter (<1.5kb)	Promoter	uc010tkg.1	100130386	LINC00552	long intergenic non-protein coding RNA 552	ENSG00000279770	-804	NO
5DML_DMR_63	chr9	129882999	129885761	-1496.69	-0.60199	Promoter (<1.5kb)	Promoter	uc004bqr.1	23452	ANGPTL2	angiopoietin like 2	ENSG00000136859	0	YES
5DML_DMR_64	chr8	141102038	141107717	1493.09	0.399537	Intron	Intron (uc003yvj.2/83696, intron 6 of 22)	uc003yvh.2	83696	TRAPPC9	trafficking protein particle complex 9	ENSG00000167632	-360961	YES
5DML_DMR_65	chr12	2800140	2801395	-1485.96	-0.642854	Promoter (<1.5kb)	Promoter	uc001qkx.2	100652846	CACNA1C-AS1	CACNA1C antisense RNA 1	ENSG00000246627	0	YES
5DML_DMR_66	chr3	147113700	147116374	1480.27	0.37486	Promoter (<1.5kb)	Promoter	uc003ewc.2	84107	ZIC4	Zic family member 4	ENSG00000174963	0	NO
5DML_DMR_67	chr19	1254530	1256541	-1476.6	-0.615863	Exon	Exon (uc002lrp.3/90007, exon 6 of 8)	uc002lrp.3	90007	MIDN	midnolin	ENSG00000167470	5978	YES
5DML_DMR_68	chr11	61520445	61524873	-1473.47	-0.661665	Promoter (<1.5kb)	Promoter	uc001nse.1	745	MYRF	myelin regulatory factor	ENSG00000124920	0	YES
5DML_DMR_69	chr2	236618488	236621818	-1466.09	-0.631303	Intron	Intron (uc021vyp.1/116987, intron 2 of 9)	uc002vvs.3	116987	AGAP1	ArfGAP with GTPase domain, ankyrin repeat and PH domain 1	ENSG00000157985	215755	YES
5DML_DMR_70	chr22	38392893	38397786	-1464.51	-0.688097	Distal Intergenic	Distal Intergenic	uc021wpm.1	100616146	MIR4534	microRNA 4534	ENSG00000279010	8092	YES
5DML_DMR_71	chr2	200307178	200320630	1462.13	0.491379	Exon	Exon (uc010fsq.2/23314, exon 1 of 7)	uc002uuz.2	23314	SATB2	SATB homeobox 2	ENSG00000119042	-15359	YES
5DML_DMR_72	chr19	10405827	10407538	-1456.86	-0.39904	3' UTR	3' UTR	uc002mnu.4	7087	ICAM5	intercellular adhesion molecule 5	ENSG00000105376	5172	NO
5DML_DMR_73	chr1	214158100	214160435	1449.35	0.515392	Promoter (<1.5kb)	Promoter	uc001hkg.2	5629	PROX1	prospero homeobox 1	ENSG00000117707	-843	NO
5DML_DMR_74	chr5	172110469	172111837	1438.7	0.406409	Exon	Exon (uc003mbt.3/54492, exon 3 of 5)	uc003mbt.3	54492	NEURL1B	neuralized E3 ubiquitin protein ligase 1B	ENSG00000214357	42193	YES
5DML_DMR_75	chr13	28368738	28371157	1432.47	0.562726	Distal Intergenic	Distal Intergenic	uc001urr.1	219409	GSX1	GS homeobox 1	ENSG00000169840	1958	NO
5DML_DMR_76	chr2	63274289	63275676	-1432.09	-0.574065	Promoter (<1.5kb)	Promoter	uc002scc.4	100132215	LOC100132215	uncharacterized LOC100132215	ENSG00000231609	0	NO
5DML_DMR_77	chr9	140773448	140777551	1431.43	0.470836	Exon	Exon (uc004cog.3/774, exon 2 of 46)	uc004cog.3	774	CACNA1B	calcium voltage-gated channel subunit alpha1 B	ENSG00000148408	1207	YES
5DML_DMR_78	chr5	149662536	149668493	1428	0.657649	Promoter (<1.5kb)	Promoter	uc003lrt.2	815	CAMK2A	calcium/calmodulin dependent protein kinase II alpha	ENSG00000070808	-910	YES
5DML_DMR_79	chr13	36048887	36050409	-1427.25	-0.549127	5' UTR	5' UTR	uc021ric.1	26960	NBEA	neurobeachin	ENSG00000172915	532463	NO
5DML_DMR_80	chr19	4491939	4494711	1423.53	0.471738	Exon	Exon (uc002mao.3/84717, exon 7 of 16)	uc002mao.3	84717	HDGFRP2	hepatoma-derived growth factor-related protein 2	ENSG00000167674	19684	YES
5DML_DMR_81	chr16	87638794	87642092	1420.72	0.637615	Intron	Intron (uc010vou.2/57338, intron 1 of 5)	uc010vou.2	57338	JPH3	junctophilin 3	ENSG00000154118	3353	YES
5DML_DMR_82	chr10	134527107	134528352	-1419.31	-0.744253	Intron	Intron (uc001llo.1/3632, intron 8 of 12)	uc001llp.3	3632	INPP5A	inositol polyphosphate-5-phosphatase A	ENSG00000068383	175754	YES
5DML_DMR_83	chr10	11048358	11054595	1415.27	0.574677	Intron	Intron (uc010qbi.2/10659, intron 1 of 7)	uc001iki.4	10659	CELF2	CUGBP, Elav-like family member 2	ENSG00000048740	1099	YES
5DML_DMR_84	chr14	65181739	65186410	-1408.46	-0.679405	Intron	Intron (uc001xhn.1/26030, intron 1 of 14)	uc001xhn.1	26030	PLEKHG3	pleckstrin homology and RhoGEF domain containing G3	ENSG00000126822	10546	YES
5DML_DMR_85	chr19	1880972	1882785	-1407.24	-0.529793	Promoter (<1.5kb)	Promoter	uc002lud.3	81926	ABHD17A	abhydrolase domain containing 17A	ENSG00000129968	0	YES
5DML_DMR_86	chr9	139420209	139421699	-1400.06	-0.75732	Intron	Intron (uc004chz.3/4851, intron 32 of 33)	uc004chz.3	4851	NOTCH1	notch 1	ENSG00000148400	-18539	YES
5DML_DMR_87	chr8	1202459	1204886	1396.19	0.608252	Distal Intergenic	Distal Intergenic	uc022aqn.1	286083	LOC286083	uncharacterized LOC286083	ENSG00000275427	45941	YES
5DML_DMR_88	chr4	2276999	2278932	1395.67	0.524471	Intron	Intron (uc003gew.2/57732, intron 5 of 9)	uc003gex.2	57732	ZFYVE28	zinc finger FYVE-type containing 28	ENSG00000159733	-141438	YES
5DML_DMR_89	chr13	113717079	113719371	1391.84	0.517306	Exon	Exon (uc031qnk.1/23263, exon 6 of 28)	uc031qnk.1	23263	MCF2L	MCF.2 cell line derived transforming sequence like	ENSG00000126217	94265	YES
5DML_DMR_90	chr11	12132822	12137484	1380.81	0.599551	Intron	Intron (uc010rch.1/9645, intron 1 of 22)	uc010rch.1	9645	MICAL2	microtubule associated monooxygenase, calponin and LIM domain containing 2	ENSG00000133816	17279	YES
5DML_DMR_91	chr5	1509272	1510836	1378.64	0.683084	Intron	Intron (uc003jcm.3/79888, intron 13 of 13)	uc003jcm.3	79888	LPCAT1	lysophosphatidylcholine acyltransferase 1	ENSG00000153395	-13240	YES
5DML_DMR_92	chr17	55483457	55486595	-1373.44	-0.67539	Intron	Intron (uc010wnm.1/124540, intron 6 of 13)	uc010wnm.1	124540	MSI2	musashi RNA binding protein 2	ENSG00000153944	150245	YES
5DML_DMR_93	chr8	1047999	1049335	1360.78	0.610817	Intron	Intron (uc003wpj.2/619343, intron 3 of 3)	uc003wpj.2	619343	ERICH1-AS1	ERICH1 antisense RNA 1	ENSG00000198010	360412	NO
5DML_DMR_94	chr16	1034254	1035883	-1359.88	-0.524148	3' UTR	3' UTR	uc002ckn.3	30812	SOX8	SRY-box 8	ENSG00000005513	2446	YES
5DML_DMR_95	chr16	2741270	2744070	-1356.68	-0.5296	Intron	Intron (uc002crd.3/54442, intron 1 of 5)	uc002crd.3	54442	KCTD5	potassium channel tetramerization domain containing 5	ENSG00000167977	8775	YES
5DML_DMR_96	chr6	29623492	29629325	-1353.75	-0.706449	Promoter (<1.5kb)	Promoter	uc003qzk.2	4340	MOG	myelin oligodendrocyte glycoprotein	ENSG00000204655	0	YES
5DML_DMR_97	chr5	57747853	57754103	1347.45	0.666342	3' UTR	3' UTR	uc003jrn.3	10769	PLK2	polo like kinase 2	ENSG00000145632	-1863	YES
5DML_DMR_98	chr11	63685808	63688258	-1345.73	-0.578923	Promoter (<1.5kb)	Promoter	uc001nyc.3	283248	RCOR2	REST corepressor 2	ENSG00000167771	-1492	YES
5DML_DMR_99	chr8	9768219	9774918	1344.89	0.555747	Distal Intergenic	Distal Intergenic	uc003wsw.1	406907	MIR124-1	microRNA 124-1	ENSG00000253230	-7237	YES
5DML_DMR_100	chr16	355604	358036	1331.34	0.607966	Intron	Intron (uc021szo.1/55692, intron 9 of 9)	uc021szo.1	55692	LUC7L	LUC7 like	ENSG00000007392	-27530	YES
5DML_DMR_101	chr4	153244091	153259287	1330.56	0.571181	Exon	Exon (uc011cih.2/55294, exon 3 of 10)	uc003imt.3	55294	FBXW7	F-box and WD repeat domain containing 7	ENSG00000109670	-197106	YES
5DML_DMR_102	chr16	5077231	5080619	1330.26	0.514059	Promoter (<1.5kb)	Promoter	uc010buc.3	51172	NAGPA	N-acetylglucosamine-1-phosphodiester alpha-N-acetylglucosaminidase	ENSG00000103174	0	YES
5DML_DMR_103	chr12	6337610	6340782	-1327.22	-0.766212	Intron	Intron (uc010seu.2/928, intron 2 of 2)	uc001qnq.2	928	CD9	CD9 molecule	ENSG00000010278	28128	YES
5DML_DMR_104	chr10	88021545	88023771	-1327.1	-0.592407	Intron	Intron (uc001kdl.1/2894, intron 14 of 15)	uc001kdl.1	2894	GRID1	glutamate ionotropic receptor delta type subunit 1	ENSG00000182771	-102479	YES
5DML_DMR_105	chr5	43035257	43039839	1326.13	0.316393	Promoter (<1.5kb)	Promoter	uc003jnf.3	389289	ANXA2R	annexin A2 receptor	ENSG00000177721	-608	YES
5DML_DMR_106	chr16	962281	963530	-1325.84	-0.745921	Intron	Intron (uc010bri.2/64788, intron 7 of 7)	uc002ckk.2	64788	LMF1	lipase maturation factor 1	ENSG00000103227	-67788	YES
5DML_DMR_107	chr2	16152725	16154919	-1325.11	-0.557385	Distal Intergenic	Distal Intergenic	uc010yjr.2	4613	MYCN	v-myc avian myelocytomatosis viral oncogene neuroblastoma derived homolog	ENSG00000134323	70679	YES
5DML_DMR_108	chr5	92923384	92925282	1322.42	0.401385	Exon	Exon (uc003kkj.3/7025, exon 2 of 3)	uc003kkj.3	7025	NR2F1	nuclear receptor subfamily 2 group F member 1	ENSG00000175745	4341	YES
5DML_DMR_109	chr21	47822892	47824127	1319.88	0.503206	Intron	Intron (uc002zji.4/5116, intron 27 of 46)	uc002zji.4	5116	PCNT	pericentrin	ENSG00000160299	78856	NO
5DML_DMR_110	chr2	239754439	239756021	-1318.73	-0.41262	Promoter (<1.5kb)	Promoter	uc010znx.2	117581	TWIST2	twist family bHLH transcription factor 2	ENSG00000233608	-652	NO
5DML_DMR_111	chr21	34487661	34491112	-1313.95	-0.685454	Distal Intergenic	Distal Intergenic	uc002yqz.3	116448	OLIG1	oligodendrocyte transcription factor 1	ENSG00000184221	45211	YES
5DML_DMR_112	chr2	162275631	162280009	1307.32	0.584717	Exon	Exon (uc002ubw.1/10716, exon 5 of 6)	uc002ubw.1	10716	TBR1	T-box, brain 1	ENSG00000136535	3011	YES
5DML_DMR_113	chr9	137999669	138003229	1307.25	0.482283	Intron	Intron (uc004cfl.4/10439, intron 5 of 5)	uc004cfl.4	10439	OLFM1	olfactomedin 1	ENSG00000130558	32580	YES
5DML_DMR_114	chr2	149858586	149860411	1294.93	0.772662	Intron	Intron (uc010zbu.2/3800, intron 21 of 25)	uc010zbu.2	3800	KIF5C	kinesin family member 5C	ENSG00000168280	225794	YES
5DML_DMR_115	chr6	163985223	163996168	-1287.52	-0.520588	3' UTR	3' UTR	uc003que.3	9444	QKI	QKI, KH domain containing RNA binding	ENSG00000112531	149548	YES
5DML_DMR_116	chr17	72745495	72748079	-1286.91	-0.567727	Intron	Intron (uc002jlo.4/9368, intron 1 of 5)	uc002jlo.4	9368	SLC9A3R1	SLC9A3 regulator 1	ENSG00000109062	744	YES
5DML_DMR_117	chr6	163945790	163956431	-1286.8	-0.609632	Exon	Exon (uc003que.3/9444, exon 4 of 6)	uc003que.3	9444	QKI	QKI, KH domain containing RNA binding	ENSG00000112531	110115	YES
5DML_DMR_118	chr10	11292968	11297819	1283.56	0.486923	Exon	Exon (uc001ikr.1/uc001ikr.1, exon 1 of 1)	uc001iki.4	10659	CELF2	CUGBP, Elav-like family member 2	ENSG00000048740	245709	YES
5DML_DMR_119	chr13	114801066	114802696	-1280.62	-0.614992	Promoter (<1.5kb)	Promoter	uc010aha.1	22821	RASA3	RAS p21 protein activator 3	ENSG00000185989	0	YES
5DML_DMR_120	chr15	80732842	80738662	1280.16	0.54052	Promoter (<1.5kb)	Promoter	uc010unm.2	9915	ARNT2	aryl hydrocarbon receptor nuclear translocator 2	ENSG00000172379	0	YES
5DML_DMR_121	chr9	139740557	139741862	1279.29	0.35356	Exon	Exon (uc011meh.2/389813, exon 1 of 1)	uc011meh.2	389813	C9orf172	chromosome 9 open reading frame 172	ENSG00000232434	1690	YES
5DML_DMR_122	chr8	61777533	61780780	-1272.33	-0.673385	3' UTR	3' UTR	uc003xue.3	55636	CHD7	chromodomain helicase DNA binding protein 7	ENSG00000171316	186209	YES
5DML_DMR_123	chr10	134905431	134908604	1269.22	0.394596	Exon	Exon (uc001llw.3/84435, exon 10 of 16)	uc001llw.3	84435	ADGRA1	adhesion G protein-coupled receptor A1	ENSG00000197177	20998	YES
5DML_DMR_124	chr10	81199865	81204598	-1265.67	-0.602962	Promoter (<1.5kb)	Promoter	uc010qlr.2	219654	ZCCHC24	zinc finger CCHC-type containing 24	ENSG00000165424	0	YES
5DML_DMR_125	chr8	9764661	9768029	1263.99	0.615424	Distal Intergenic	Distal Intergenic	uc003wsw.1	406907	MIR124-1	microRNA 124-1	ENSG00000253230	-3679	YES
5DML_DMR_126	chr5	42808946	42814313	-1261.55	-0.627958	Promoter (<1.5kb)	Promoter	uc011cps.2	6414	SELENOP	selenoprotein P	ENSG00000250722	0	YES
5DML_DMR_127	chr22	43815646	43819003	1260.12	0.54938	Intron	Intron (uc011apv.2/758, intron 1 of 6)	uc011apv.2	758	MPPED1	metallophosphoesterase domain containing 1	ENSG00000186732	7626	YES
5DML_DMR_128	chr18	60385193	60391938	-1258.78	-0.686105	Intron	Intron (uc021ule.1/23239, intron 1 of 16)	uc021ule.1	23239	PHLPP1	PH domain and leucine rich repeat protein phosphatase 1	ENSG00000081913	2521	YES
5DML_DMR_129	chr6	163914068	163922783	-1256.18	-0.597892	Intron	Intron (uc003que.3/9444, intron 3 of 5)	uc003que.3	9444	QKI	QKI, KH domain containing RNA binding	ENSG00000112531	78393	YES
5DML_DMR_130	chr4	571489	574265	1255.89	0.475421	Distal Intergenic	Distal Intergenic	uc003gao.4	5158	PDE6B	phosphodiesterase 6B	ENSG00000133256	-45098	YES
5DML_DMR_131	chr2	95722535	95725069	-1250.65	-0.766825	Distal Intergenic	Distal Intergenic	uc002stx.2	4118	MAL	mal, T-cell differentiation protein	ENSG00000172005	31135	YES
5DML_DMR_132	chr8	22262033	22265153	1246.44	0.58557	5' UTR	5' UTR	uc011kzg.2	23516	SLC39A14	solute carrier family 39 member 14	ENSG00000104635	37271	YES
5DML_DMR_133	chr12	7284049	7288130	1246.14	0.569725	Promoter (<1.5kb)	Promoter	uc001qss.3	9746	CLSTN3	calsyntenin 3	ENSG00000139182	0	YES
5DML_DMR_134	chr14	105964949	105966985	-1244.48	-0.642992	3' UTR	3' UTR	uc001yrj.3	283643	C14orf80	chromosome 14 open reading frame 80	ENSG00000185347	8757	YES
5DML_DMR_135	chr17	45784620	45786671	-1243.97	-0.63299	Exon	Exon (uc002ilu.3/9755, exon 7 of 9)	uc002ilu.3	9755	TBKBP1	TBK1 binding protein 1	ENSG00000198933	11990	YES
5DML_DMR_136	chr14	61120724	61123518	1236.38	0.533	Distal Intergenic	Distal Intergenic	uc001xfb.4	6495	SIX1	SIX homeobox 1	ENSG00000126778	-4569	NO
5DML_DMR_137	chr9	130504037	130505415	-1232.33	-0.520202	Exon	Exon (uc010mxo.3/10044, exon 6 of 10)	uc004bsc.3	10044	SH2D3C	SH2 domain containing 3C	ENSG00000095370	-35633	YES
5DML_DMR_138	chr2	128402999	128405953	-1231.85	-0.574285	Promoter (<1.5kb)	Promoter	uc002tpc.3	2840	GPR17	G protein-coupled receptor 17	ENSG00000144230	0	YES
5DML_DMR_139	chr1	44476271	44480368	-1228.41	-0.714726	5' UTR	5' UTR	uc010okm.2	6536	SLC6A9	solute carrier family 6 member 9	ENSG00000196517	-16796	YES
5DML_DMR_140	chr10	11298099	11302121	1219.38	0.532324	5' UTR	5' UTR	uc001iki.4	10659	CELF2	CUGBP, Elav-like family member 2	ENSG00000048740	250840	YES
5DML_DMR_141	chr17	72207652	72209380	-1215.96	-0.492989	Promoter (<1.5kb)	Promoter	uc002jkb.3	85001	MGC16275	uncharacterized protein MGC16275	ENSG00000246731	-80	YES
5DML_DMR_142	chr2	171675578	171678138	1212.68	0.587479	Intron	Intron (uc002ugh.3/2571, intron 2 of 6)	uc002ugi.3	2571	GAD1	glutamate decarboxylase 1	ENSG00000128683	2378	NO
5DML_DMR_143	chr17	78865002	78867096	1210.71	0.495042	Exon	Exon (uc002jyt.1/57521, exon 18 of 34)	uc002jyt.1	57521	RPTOR	regulatory associated protein of MTOR complex 1	ENSG00000141564	346377	YES
5DML_DMR_144	chr19	38741548	38745548	-1209.08	-0.547255	3' UTR	3' UTR	uc002ohq.3	94274	PPP1R14A	protein phosphatase 1 regulatory inhibitor subunit 14A	ENSG00000167641	-1683	YES
5DML_DMR_145	chr1	151683610	151687637	1206.53	0.64008	5' UTR	5' UTR	uc001eys.2	11189	CELF3	CUGBP, Elav-like family member 3	ENSG00000159409	-1653	YES
5DML_DMR_146	chr16	49309483	49312615	-1201.5	-0.393106	3' UTR	3' UTR	uc002efq.3	869	CBLN1	cerebellin 1 precursor	ENSG00000102924	-3127	NO
5DML_DMR_147	chr16	87899143	87901980	1197.53	0.499716	Promoter (<1.5kb)	Promoter	uc002fkm.3	8140	SLC7A5	solute carrier family 7 member 5	ENSG00000103257	-1120	YES
5DML_DMR_148	chr6	166267372	166268402	-1194.45	-0.606038	Intron	Intron (uc003qup.1/uc003qup.1, intron 1 of 1)	uc011egm.2	441177	LINC00602	long intergenic non-protein coding RNA 602	ENSG00000281832	-132637	NO
5DML_DMR_149	chr22	48026884	48029927	1192.04	0.493464	Promoter (<1.5kb)	Promoter	uc003bii.3	400932	LINC00898	long intergenic non-protein coding RNA 898	ENSG00000205634	0	NO
5DML_DMR_150	chr3	114163789	114172720	-1186.93	-0.540692	Intron	Intron (uc003ebj.3/26137, intron 4 of 5)	uc003ebn.3	26137	ZBTB20	zinc finger and BTB domain containing 20	ENSG00000181722	-693407	YES
5DML_DMR_151	chr11	70472350	70475813	1184.79	0.487043	Intron	Intron (uc009ysn.1/uc009ysn.1, intron 1 of 1)	uc001oqc.3	22941	SHANK2	SH3 and multiple ankyrin repeat domains 2	ENSG00000162105	-460029	YES
5DML_DMR_152	chr9	138057905	138060731	1183	0.496788	Distal Intergenic	Distal Intergenic	uc031tfm.1	401557	LOC401557	uncharacterized LOC401557	NA	-12724	YES
5DML_DMR_153	chr13	76376033	76380705	1182.93	0.599669	Promoter (<1.5kb)	Promoter	uc001vjw.1	4008	LMO7	LIM domain 7	ENSG00000136153	0	YES
5DML_DMR_154	chr1	9790432	9792749	1178.19	0.488919	3' UTR	3' UTR	uc001aqh.3	22883	CLSTN1	calsyntenin 1	ENSG00000171603	-91801	YES
5DML_DMR_155	chr20	62049972	62052058	1168.05	0.47209	Exon	Exon (uc002yey.1/3785, exon 12 of 17)	uc002yey.1	3785	KCNQ2	potassium voltage-gated channel subfamily Q member 2	ENSG00000075043	-51935	YES
5DML_DMR_156	chr7	1579643	1581301	1162.34	0.428537	3' UTR	3' UTR	uc003skr.3	7975	MAFK	MAF bZIP transcription factor K	ENSG00000198517	9275	NO
5DML_DMR_157	chr2	236291973	236294512	-1161.18	-0.617367	Distal Intergenic	Distal Intergenic	uc021vyp.1	116987	AGAP1	ArfGAP with GTPase domain, ankyrin repeat and PH domain 1	ENSG00000157985	-108221	YES
5DML_DMR_158	chr8	22409908	22412770	-1156.23	-0.560477	5' UTR	5' UTR	uc003xbv.3	10174	SORBS3	sorbin and SH3 domain containing 3	ENSG00000120896	657	YES
5DML_DMR_159	chr7	44437739	44441082	1149.55	0.622362	Intron	Intron (uc010kye.3/23386, intron 2 of 6)	uc003tkz.3	23386	NUDCD3	NudC domain containing 3	ENSG00000015676	-89303	YES
5DML_DMR_160	chr22	43809806	43813773	1147.73	0.653464	Promoter (<1.5kb)	Promoter	uc011apy.2	758	MPPED1	metallophosphoesterase domain containing 1	ENSG00000186732	0	YES
5DML_DMR_161	chr4	8856313	8859297	1147.66	0.430743	Distal Intergenic	Distal Intergenic	uc003izz.1	3166	HMX1	H6 family homeobox 1	ENSG00000215612	14246	NO
5DML_DMR_162	chr10	28967190	28971733	-1145.62	-0.497445	3' UTR	3' UTR	uc001iuj.1	25805	BAMBI	BMP and activin membrane bound inhibitor	ENSG00000095739	766	YES
5DML_DMR_163	chr5	175089092	175095747	1143.75	0.373743	Intron	Intron (uc003mdc.4/3274, intron 1 of 2)	uc003mdc.4	3274	HRH2	histamine receptor H2	ENSG00000113749	4052	YES
5DML_DMR_164	chr10	73757829	73761300	-1138.28	-0.674432	Intron	Intron (uc021psn.1/119504, intron 1 of 3)	uc021psn.1	119504	ANAPC16	anaphase promoting complex subunit 16	ENSG00000166295	136682	YES
5DML_DMR_165	chr10	12525830	12528117	1138.25	0.671504	Intron	Intron (uc001iln.3/57118, intron 1 of 9)	uc001ilo.3	57118	CAMK1D	calcium/calmodulin dependent protein kinase ID	ENSG00000183049	134247	YES
5DML_DMR_166	chr9	139095248	139097031	-1134.71	-0.390602	Promoter (<1.5kb)	Promoter	uc004cha.3	8022	LHX3	LIM homeobox 3	ENSG00000107187	0	NO
5DML_DMR_167	chr10	11231770	11238646	1131.33	0.477665	Intron	Intron (uc010qbi.2/10659, intron 2 of 7)	uc001iki.4	10659	CELF2	CUGBP, Elav-like family member 2	ENSG00000048740	184511	YES
5DML_DMR_168	chr17	79315585	79317118	1130.93	0.310217	Distal Intergenic	Distal Intergenic	uc002kad.2	284186	TMEM105	transmembrane protein 105	ENSG00000185332	-11111	YES
5DML_DMR_169	chr16	645305	647557	1127.38	0.534015	Intron	Intron (uc021szt.1/57799, intron 2 of 6)	uc021szt.1	57799	RAB40C	RAB40C, member RAS oncogene family	ENSG00000197562	5948	YES
5DML_DMR_170	chr17	1084010	1086018	1127.14	0.597551	Intron	Intron (uc002fse.4/29, intron 22 of 22)	uc002fse.4	29	ABR	active BCR-related	ENSG00000159842	-4598	YES
5DML_DMR_171	chr19	2289682	2290780	1126.48	0.432294	5' UTR	5' UTR	uc010dsw.1	56928	SPPL2B	signal peptide peptidase like 2B	ENSG00000005206	20162	NO
5DML_DMR_172	chr16	57301335	57305164	-1126.01	-0.658942	Intron	Intron (uc002elg.2/51090, intron 3 of 3)	uc002elg.2	51090	PLLP	plasmolipin	ENSG00000102934	-13420	YES
5DML_DMR_173	chr9	130710370	130713760	-1125.31	-0.526681	Promoter (<1.5kb)	Promoter	uc004bsy.1	399665	FAM102A	family with sequence similarity 102 member A	ENSG00000167106	0	YES
5DML_DMR_174	chr15	31775184	31776208	1124.77	0.350745	3' UTR	3' UTR	uc001zfr.3	161725	OTUD7A	OTU deubiquitinase 7A	ENSG00000169918	-386576	NO
5DML_DMR_175	chr19	2184580	2186618	1123.89	0.547584	Exon	Exon (uc002lvb.4/84444, exon 3 of 28)	uc002lvb.4	84444	DOT1L	DOT1 like histone lysine methyltransferase	ENSG00000104885	20432	YES
5DML_DMR_176	chr11	64066758	64067531	-1121.26	-0.583306	Promoter (<1.5kb)	Promoter	uc009ypm.3	25858	TEX40	testis expressed 40	NA	0	NO
5DML_DMR_177	chr13	50705463	50707762	1116.64	0.406466	Intron	Intron (uc010adl.1/10301, intron 1 of 1)	uc001veg.1	10301	DLEU1	deleted in lymphocytic leukemia 1	ENSG00000176124	49049	NO
5DML_DMR_178	chr2	26521190	26523139	-1115.97	-0.714875	Distal Intergenic	Distal Intergenic	uc002rhe.4	165082	ADGRF3	adhesion G protein-coupled receptor F3	ENSG00000173567	18778	YES
5DML_DMR_179	chr22	25507886	25511183	1112.62	0.615619	Promoter (<1.5kb)	Promoter	uc010guv.2	100128531	LOC100128531	uncharacterized LOC100128531	ENSG00000203280	0	YES
5DML_DMR_180	chr20	61430140	61432553	1111.81	0.503735	5' UTR	5' UTR	uc002ydi.3	55257	MRGBP	MRG/MORF4L binding protein	ENSG00000101189	2335	YES
5DML_DMR_181	chr17	79015184	79018260	1111.47	0.406585	Intron	Intron (uc002jyz.4/10458, intron 1 of 12)	uc002jzd.2	10458	BAIAP2	BAI1 associated protein 2	ENSG00000175866	6237	YES
5DML_DMR_182	chr18	76481719	76483532	-1108.71	-0.704867	Distal Intergenic	Distal Intergenic	uc002lmt.3	27164	SALL3	spalt like transcription factor 3	ENSG00000256463	-256743	YES
5DML_DMR_183	chr12	51316220	51321816	-1108.05	-0.608934	Promoter (<1.5kb)	Promoter	uc001rxb.3	25840	METTL7A	methyltransferase like 7A	ENSG00000185432	0	YES
5DML_DMR_184	chr6	169650017	169653505	-1105.95	-0.565184	Promoter (<1.5kb)	Promoter	uc003qwt.3	7058	THBS2	thrombospondin 2	ENSG00000186340	-632	YES
5DML_DMR_185	chr11	1430410	1431793	1103.27	0.532346	Promoter (<1.5kb)	Promoter	uc031pyc.1	9024	BRSK2	BR serine/threonine kinase 2	ENSG00000174672	0	YES
5DML_DMR_186	chr11	46385583	46388756	1102.56	0.486994	5' UTR	5' UTR	uc001nch.2	8525	DGKZ	diacylglycerol kinase zeta	ENSG00000149091	31128	YES
5DML_DMR_187	chr2	60749852	60755788	1099.95	0.426713	Exon	Exon (uc002sag.3/uc002sag.3, exon 1 of 1)	uc002sab.3	53335	BCL11A	B-cell CLL/lymphoma 11A	ENSG00000119866	-24845	YES
5DML_DMR_188	chr10	11360131	11365197	1099.72	0.44778	Exon	Exon (uc010qbj.1/10659, exon 11 of 14)	uc001iki.4	10659	CELF2	CUGBP, Elav-like family member 2	ENSG00000048740	312872	YES
5DML_DMR_189	chr10	133947336	133948789	1099.11	0.54179	Exon	Exon (uc001lkx.4/282973, exon 4 of 24)	uc001lkx.4	282973	JAKMIP3	Janus kinase and microtubule interacting protein 3	ENSG00000188385	29023	YES
5DML_DMR_190	chr17	1027557	1029585	1098.17	0.557001	Promoter (<1.5kb)	Promoter	uc010cjq.1	29	ABR	active BCR-related	ENSG00000159842	0	YES
5DML_DMR_191	chr20	61882774	61884884	-1097.86	-0.594107	Promoter (<1.5kb)	Promoter	uc010gkd.1	128414	NKAIN4	Na+/K+ transporting ATPase interacting 4	ENSG00000101198	0	YES
5DML_DMR_192	chr8	1310319	1312521	1097.67	0.561249	Distal Intergenic	Distal Intergenic	uc022aqn.1	286083	LOC286083	uncharacterized LOC286083	ENSG00000275427	-59492	YES
5DML_DMR_193	chr11	65306351	65307398	1096.88	0.470752	3' UTR	3' UTR	uc001oei.3	4054	LTBP3	latent transforming growth factor beta binding protein 3	ENSG00000168056	-18301	YES
5DML_DMR_194	chr5	68710753	68711496	-1096.15	-0.501722	Promoter (<1.5kb)	Promoter	uc003jwq.3	153562	MARVELD2	MARVEL domain containing 2	ENSG00000152939	0	NO
5DML_DMR_195	chr7	675325	676117	1093.5	0.495043	Intron	Intron (uc031swi.1/5575, intron 7 of 9)	uc003siw.2	5575	PRKAR1B	protein kinase cAMP-dependent type I regulatory subunit beta	ENSG00000188191	-91196	NO
5DML_DMR_196	chr19	5336382	5338130	1092.58	0.582028	Intron	Intron (uc002mbu.1/5802, intron 30 of 30)	uc002mbu.1	5802	PTPRS	protein tyrosine phosphatase, receptor type S	ENSG00000105426	-2684	YES
5DML_DMR_197	chr1	202091733	202094988	-1092.34	-0.752471	Promoter (<1.5kb)	Promoter	uc001gxj.3	9283	GPR37L1	G protein-coupled receptor 37 like 1	ENSG00000170075	0	YES
5DML_DMR_198	chr8	86376927	86384777	-1091.93	-0.558653	Exon	Exon (uc003ydk.2/760, exon 2 of 7)	uc003ydk.2	760	CA2	carbonic anhydrase 2	ENSG00000104267	796	YES
5DML_DMR_199	chr2	220307397	220310673	1089.52	0.525757	Promoter (<1.5kb)	Promoter	uc002vln.1	10290	SPEG	SPEG complex locus	ENSG00000072195	0	YES
5DML_DMR_200	chr22	44220256	44222136	1089.27	0.596065	3' UTR	3' UTR	uc003bee.1	25830	SULT4A1	sulfotransferase family 4A member 1	ENSG00000130540	-36242	YES
5DML_DMR_201	chr22	38433441	38435340	-1088.4	-0.59837	Distal Intergenic	Distal Intergenic	uc003auq.3	9463	PICK1	protein interacting with PRKCA 1	ENSG00000100151	-17922	YES
5DML_DMR_202	chr11	131532215	131535716	-1086.5	-0.624274	Intron	Intron (uc001qgm.3/50863, intron 1 of 7)	uc001qgm.3	50863	NTM	neurotrimin	ENSG00000182667	291844	YES
5DML_DMR_203	chr9	139239528	139240832	-1086.33	-0.639464	Intron	Intron (uc004chd.2/26086, intron 9 of 13)	uc004chd.2	26086	GPSM1	G-protein signaling modulator 1	ENSG00000160360	17596	YES
5DML_DMR_204	chr9	139236340	139237942	-1085.94	-0.495763	Intron	Intron (uc004chd.2/26086, intron 9 of 13)	uc004chd.2	26086	GPSM1	G-protein signaling modulator 1	ENSG00000160360	14408	YES
5DML_DMR_205	chr7	157866683	157868701	1084.91	0.52696	Intron	Intron (uc011kwa.2/5799, intron 12 of 22)	uc003wno.3	5799	PTPRN2	protein tyrosine phosphatase, receptor type N2	ENSG00000155093	-511781	YES
5DML_DMR_206	chr20	61448978	61451293	-1084.76	-0.657148	Exon	Exon (uc002ydm.3/1299, exon 2 of 32)	uc002ydm.3	1299	COL9A3	collagen type IX alpha 3 chain	ENSG00000092758	564	YES
5DML_DMR_207	chr12	49372802	49374320	-1077.12	-0.304954	Exon	Exon (uc001rsu.3/7471, exon 2 of 4)	uc001rsu.3	7471	WNT1	Wnt family member 1	ENSG00000125084	566	NO
5DML_DMR_208	chr6	166077571	166080313	-1074.66	-0.498283	Promoter vicinity (1.5kb-3kb)	Distal Intergenic	uc003qun.3	10846	PDE10A	phosphodiesterase 10A	ENSG00000112541	-1983	NO
5DML_DMR_209	chr7	100063986	100066097	-1074.58	-0.655309	3' UTR	3' UTR	uc003uva.3	81628	TSC22D4	TSC22 domain family member 4	ENSG00000166925	-10805	YES
5DML_DMR_210	chr12	49365782	49368709	-1068.36	-0.648736	Promoter (<1.5kb)	Promoter	uc001rss.3	7480	WNT10B	Wnt family member 10B	ENSG00000169884	-141	NO
5DML_DMR_211	chr5	150018914	150023972	1067.86	0.438066	Promoter (<1.5kb)	Promoter	uc003lso.4	11346	SYNPO	synaptopodin	ENSG00000171992	0	YES
5DML_DMR_212	chr3	73605394	73611855	1067.71	0.613236	Promoter (<1.5kb)	Promoter	uc011bgh.1	23024	PDZRN3	PDZ domain containing ring finger 3	ENSG00000121440	0	YES
5DML_DMR_213	chr2	220348855	220349780	-1065.65	-0.396333	Exon	Exon (uc010fwg.3/10290, exon 30 of 41)	uc010fwg.3	10290	SPEG	SPEG complex locus	ENSG00000072195	49155	NO
5DML_DMR_214	chr1	156392480	156399638	1063.46	0.456858	Promoter (<1.5kb)	Promoter	uc001fou.1	10485	C1orf61	chromosome 1 open reading frame 61	ENSG00000125462	0	YES
5DML_DMR_215	chr10	124222553	124225400	-1063.34	-0.521332	Intron	Intron (uc001lgj.2/5654, intron 1 of 8)	uc001lgj.2	5654	HTRA1	HtrA serine peptidase 1	ENSG00000166033	1512	YES
5DML_DMR_216	chr11	125037219	125040380	1063.14	0.523525	Intron	Intron (uc001qbu.3/63876, intron 1 of 12)	uc001qbu.3	63876	PKNOX2	PBX/knotted 1 homeobox 2	ENSG00000165495	2660	YES
5DML_DMR_217	chr7	1094079	1095156	-1062.65	-0.642355	5' UTR	5' UTR	uc003sju.2	84310	C7orf50	chromosome 7 open reading frame 50	ENSG00000146540	-82737	YES
5DML_DMR_218	chr12	110163162	110165714	-1062.52	-0.674833	Intron	Intron (uc001tpd.2/84915, intron 1 of 2)	uc001tpd.2	84915	FAM222A	family with sequence similarity 222 member A	ENSG00000139438	10975	YES
5DML_DMR_219	chr21	38073846	38076785	1061.34	0.492956	Intron	Intron (uc002yvp.3/6493, intron 1 of 1)	uc002yvr.2	6493	SIM2	single-minded family bHLH transcription factor 2	ENSG00000159263	1855	NO
5DML_DMR_220	chr2	66662987	66666292	-1056.22	-0.611794	Promoter (<1.5kb)	Promoter	uc010yqh.2	4211	MEIS1	Meis homeobox 1	ENSG00000143995	0	YES
5DML_DMR_221	chr17	19143327	19147342	-1055.83	-0.451524	Intron	Intron (uc002gvc.2/22905, intron 1 of 3)	uc002gvd.4	22905	EPN2	epsin 2	ENSG00000072134	2637	YES
5DML_DMR_222	chr14	23845042	23848156	-1055.23	-0.719852	Promoter (<1.5kb)	Promoter	uc001wjs.3	116173	CMTM5	CKLF like MARVEL transmembrane domain containing 5	ENSG00000166091	0	YES
5DML_DMR_223	chr9	98810531	98812357	-1054.74	-0.649464	Distal Intergenic	Distal Intergenic	uc004avy.4	158435	LOC158435	uncharacterized LOC158435	NA	-15764	YES
5DML_DMR_224	chr14	23355703	23356736	-1054.15	-0.419816	3' UTR	3' UTR	uc001whf.1	161253	REM2	RRAD and GEM like GTPase 2	ENSG00000139890	3271	YES
5DML_DMR_225	chr10	133786302	133789121	1052.75	0.503684	Exon	Exon (uc001lkv.1/664, exon 2 of 6)	uc001lkv.1	664	BNIP3	BCL2 interacting protein 3	ENSG00000176171	-6314	YES
5DML_DMR_226	chr17	79024184	79026440	1052.46	0.452899	Intron	Intron (uc002jyz.4/10458, intron 1 of 12)	uc002jzd.2	10458	BAIAP2	BAI1 associated protein 2	ENSG00000175866	15237	YES
5DML_DMR_227	chr2	106399108	106401583	1051.5	0.575421	Intron	Intron (uc002tdg.3/8440, intron 1 of 4)	uc002tdg.3	8440	NCK2	NCK adaptor protein 2	ENSG00000071051	37588	YES
5DML_DMR_228	chr7	149462361	149463744	-1050.87	-0.388246	Exon	Exon (uc003wgd.2/168544, exon 5 of 5)	uc003wgc.3	168544	ZNF467	zinc finger protein 467	ENSG00000181444	-6551	NO
5DML_DMR_229	chr2	158174721	158184863	-1050.58	-0.605866	Promoter (<1.5kb)	Promoter	uc010zcj.2	57471	ERMN	ermin	ENSG00000136541	0	YES
5DML_DMR_230	chr9	140264933	140265836	-1047.27	-0.737791	Intron	Intron (uc004cmp.2/54932, intron 17 of 21)	uc004cmp.2	54932	EXD3	exonuclease 3'-5' domain containing 3	ENSG00000187609	-51878	YES
5DML_DMR_231	chr17	2626673	2627945	-1046.82	-0.435664	Distal Intergenic	Distal Intergenic	uc002fuy.1	23277	CLUH	clustered mitochondria homolog	ENSG00000132361	-11746	NO
5DML_DMR_232	chr12	125578308	125580579	1046.6	0.584218	Intron	Intron (uc009zyg.2/65985, intron 6 of 8)	uc001uhc.3	65985	AACS	acetoacetyl-CoA synthetase	ENSG00000081760	28383	YES
5DML_DMR_233	chr16	87736240	87737875	1045.85	0.506033	3' UTR	3' UTR	uc002fkh.1	54758	KLHDC4	kelch domain containing 4	ENSG00000104731	-5398	YES
5DML_DMR_234	chr22	38366506	38370611	-1042.42	-0.580968	3' UTR	3' UTR	uc003aum.3	5435	POLR2F	RNA polymerase II subunit F	ENSG00000100142	16832	YES
5DML_DMR_235	chr7	1362812	1363539	-1040.15	-0.676134	Distal Intergenic	Distal Intergenic	uc011jvw.2	340260	UNCX	UNC homeobox	ENSG00000164853	90158	YES
5DML_DMR_236	chr17	921899	923890	1039.95	0.472609	Intron	Intron (uc010vqf.3/29, intron 7 of 7)	uc002fse.4	29	ABR	active BCR-related	ENSG00000159842	-166726	YES
5DML_DMR_237	chr2	175701120	175711036	1039.24	0.529329	Intron	Intron (uc002ujg.3/1123, intron 6 of 6)	uc002ujj.3	1123	CHN1	chimerin 1	ENSG00000128656	-159071	YES
5DML_DMR_238	chr19	55797643	55799912	-1038.81	-0.615112	Exon	Exon (uc002qkf.3/84446, exon 4 of 21)	uc002qkf.3	84446	BRSK1	BR serine/threonine kinase 1	ENSG00000160469	4203	YES
5DML_DMR_239	chr21	32637421	32639311	1036.84	0.652659	5' UTR	5' UTR	uc002yow.1	7074	TIAM1	T-cell lymphoma invasion and metastasis 1	ENSG00000156299	-291979	YES
5DML_DMR_240	chr16	70758520	70760620	-1035.57	-0.585936	Intron	Intron (uc002ezl.3/55697, intron 5 of 5)	uc002ezm.3	55697	VAC14	Vac14, PIKFYVE complex component	ENSG00000103043	-74441	YES
5DML_DMR_241	chr5	161276055	161288271	1032.93	0.529542	Promoter (<1.5kb)	Promoter	uc010jjb.3	2554	GABRA1	gamma-aminobutyric acid type A receptor alpha1 subunit	ENSG00000022355	0	NO
5DML_DMR_242	chr17	77892529	77894591	-1031.4	-0.613496	Exon	Exon (uc002jxf.2/uc002jxf.2, exon 1 of 2)	uc002jxg.2	125058	TBC1D16	TBC1 domain family member 16	ENSG00000167291	30065	YES
5DML_DMR_243	chr22	29704416	29706709	1030.7	0.487618	Exon	Exon (uc010gvm.1/10634, exon 2 of 6)	uc003afa.1	10634	GAS2L1	growth arrest specific 2 like 1	ENSG00000185340	1419	YES
5DML_DMR_244	chr9	139406177	139407418	-1030.14	-0.71327	Intron	Intron (uc004chz.3/4851, intron 19 of 33)	uc004chz.3	4851	NOTCH1	notch 1	ENSG00000148400	-32820	YES
5DML_DMR_245	chr6	4607048	4609706	-1028.92	-0.640622	Distal Intergenic	Distal Intergenic	uc003mwi.3	9425	CDYL	chromodomain Y-like	ENSG00000153046	-96687	YES
5DML_DMR_246	chr9	136445152	136447273	1027.13	0.618977	Promoter (<1.5kb)	Promoter	uc011mdm.2	642968	FAM163B	family with sequence similarity 163 member B	ENSG00000196990	0	YES
5DML_DMR_247	chr5	4230214	4232385	-1027	-0.558083	Distal Intergenic	Distal Intergenic	uc003jde.3	79192	IRX1	iroquois homeobox 1	ENSG00000170549	634046	YES
5DML_DMR_248	chr20	31050622	31052654	-1025.9	-0.615165	3' UTR	3' UTR	uc031rss.1	140688	NOL4L	nucleolar protein 4 like	ENSG00000197183	-120221	YES
5DML_DMR_249	chr7	73129177	73133062	1022.77	0.536902	Promoter (<1.5kb)	Promoter	uc003tyx.3	6804	STX1A	syntaxin 1A	ENSG00000106089	-955	YES
5DML_DMR_250	chr16	751713	754298	1021.64	0.554102	Intron	Intron (uc021taa.1/146330, intron 5 of 5)	uc021taa.1	146330	FBXL16	F-box and leucine rich repeat protein 16	ENSG00000127585	-1527	NO
5DML_DMR_251	chr1	226062795	226065799	-1020.99	-0.607105	Promoter (<1.5kb)	Promoter	uc010pvi.1	9725	TMEM63A	transmembrane protein 63A	ENSG00000196187	0	YES
5DML_DMR_252	chr11	68141005	68142611	-1019.53	-0.515755	Intron	Intron (uc001ont.3/4041, intron 5 of 22)	uc001ont.3	4041	LRP5	LDL receptor related protein 5	ENSG00000162337	60897	YES
5DML_DMR_253	chr9	131170224	131172717	-1018.93	-0.64936	Promoter (<1.5kb)	Promoter	uc004buy.1	51148	CERCAM	cerebral endothelial cell adhesion molecule	ENSG00000167123	-1328	YES
5DML_DMR_254	chr5	88026480	88033340	1018.89	0.417165	Exon	Exon (uc003kji.2/4208, exon 6 of 9)	uc003kjl.3	4208	MEF2C	myocyte enhancer factor 2C	ENSG00000081189	-166582	YES
5DML_DMR_255	chr9	97839046	97841781	-1018.03	-0.630633	Intron	Intron (uc004auy.3/84909, intron 12 of 14)	uc004auy.3	84909	C9orf3	chromosome 9 open reading frame 3	ENSG00000148120	350095	YES
5DML_DMR_256	chr19	1234151	1235652	1017.91	0.479269	Exon	Exon (uc002lrm.3/255057, exon 4 of 9)	uc002lrm.3	255057	CBARP	CACN beta subunit associated regulatory protein	ENSG00000099625	-2338	YES
5DML_DMR_257	chr9	126101308	126102594	1017.83	0.631044	Distal Intergenic	Distal Intergenic	uc004bnw.1	286204	CRB2	crumbs 2, cell polarity complex component	ENSG00000148204	-15854	YES
5DML_DMR_258	chr6	168777563	168779676	1014.98	0.496608	Distal Intergenic	Distal Intergenic	uc003qwq.3	168002	DACT2	dishevelled binding antagonist of beta catenin 2	ENSG00000164488	-57161	YES
5DML_DMR_259	chr5	149641888	149646700	1013.44	0.570579	Exon	Exon (uc003lrt.2/815, exon 3 of 19)	uc003lrt.2	815	CAMK2A	calcium/calmodulin dependent protein kinase II alpha	ENSG00000070808	-22703	YES
5DML_DMR_260	chr17	79101555	79103284	-1012.57	-0.65673	Exon	Exon (uc021ueu.1/9625, exon 3 of 13)	uc010dia.3	9625	AATK	apoptosis associated tyrosine kinase	ENSG00000181409	-36588	YES
5DML_DMR_261	chr2	60730884	60735898	1011.19	0.443844	5' UTR	5' UTR	uc002sab.3	53335	BCL11A	B-cell CLL/lymphoma 11A	ENSG00000119866	-44735	YES
5DML_DMR_262	chr9	129136721	129140989	-1009.97	-0.557009	Promoter (<1.5kb)	Promoter	uc011lzz.1	89853	MVB12B	multivesicular body subunit 12B	ENSG00000196814	0	YES
5DML_DMR_263	chr10	128355473	128360149	-1009.24	-0.674107	Promoter (<1.5kb)	Promoter	uc010qum.2	118611	C10orf90	chromosome 10 open reading frame 90	ENSG00000154493	0	YES
5DML_DMR_264	chr20	61297760	61299253	-1008.4	-0.653649	Promoter (<1.5kb)	Promoter	uc002ydd.3	100127888	SLCO4A1-AS1	SLCO4A1 antisense RNA 1	ENSG00000232803	0	YES
5DML_DMR_265	chr1	3282565	3283693	-1008.25	-0.695558	Intron	Intron (uc001akc.3/63976, intron 3 of 16)	uc001akc.3	63976	PRDM16	PR/SET domain 16	ENSG00000142611	296823	YES
5DML_DMR_266	chr4	797602	799725	1007.19	0.503985	Intron	Intron (uc003gbi.3/10815, intron 2 of 3)	uc003gbi.3	10815	CPLX1	complexin 1	ENSG00000168993	-20220	NO
5DML_DMR_267	chr11	62677200	62679754	1005.51	0.459568	5' UTR	5' UTR	uc001nwi.3	1128	CHRM1	cholinergic receptor muscarinic 1	ENSG00000168539	-9258	YES
5DML_DMR_268	chr9	124462537	124464732	1003.8	0.469046	Intron	Intron (uc004bln.3/153090, intron 3 of 16)	uc004bln.3	153090	DAB2IP	DAB2 interacting protein	ENSG00000136848	133138	YES
5DML_DMR_269	chr8	65283778	65285654	1003.52	0.635142	Promoter (<1.5kb)	Promoter	uc022avc.2	100130155	MIR124-2HG	MIR124-2 host gene	ENSG00000254377	-121	NO
5DML_DMR_270	chr9	136427499	136428361	1002.33	0.559774	Intron	Intron (uc011mdl.2/9719, intron 12 of 18)	uc011mdl.2	9719	ADAMTSL2	ADAMTS like 2	ENSG00000197859	30213	YES
5DML_DMR_271	chr13	21295463	21296744	1001.99	0.438828	3' UTR	3' UTR	uc001unm.3	53342	IL17D	interleukin 17D	ENSG00000172458	17981	YES
5DML_DMR_272	chr19	35781440	35784107	-1001.83	-0.673697	Promoter (<1.5kb)	Promoter	uc002nyx.2	4099	MAG	myelin associated glycoprotein	ENSG00000105695	0	YES
5DML_DMR_273	chr17	79044653	79046915	1001.82	0.499399	Intron	Intron (uc002jyz.4/10458, intron 3 of 12)	uc002jzd.2	10458	BAIAP2	BAI1 associated protein 2	ENSG00000175866	35706	YES
5DML_DMR_274	chr15	82334528	82336378	1001.41	0.455722	3' UTR	3' UTR	uc002bgq.2	84206	MEX3B	mex-3 RNA binding family member B	ENSG00000183496	-2106	YES
5DML_DMR_275	chr1	14116956	14122018	1000.97	0.488235	Intron	Intron (uc001avg.3/7799, intron 6 of 7)	uc001avg.3	7799	PRDM2	PR/SET domain 2	ENSG00000116731	90221	YES
5DML_DMR_276	chr2	208627706	208632395	1000.07	0.36212	3' UTR	3' UTR	uc002vcj.3	7855	FZD5	frizzled class receptor 5	ENSG00000163251	-1748	YES
5DML_DMR_277	chr22	46459994	46463543	-997.885	-0.352651	Intron	Intron (uc003bgr.4/400931, intron 1 of 4)	uc003bgr.4	400931	MIRLET7BHG	MIRLET7B host gene	ENSG00000197182	10268	YES
5DML_DMR_278	chr18	74692387	74695143	-997.745	-0.65611	3' UTR	3' UTR	uc010xfd.2	4155	MBP	myelin basic protein	ENSG00000197971	-149631	YES
5DML_DMR_279	chr5	176249149	176251540	997.419	0.515025	Intron	Intron (uc003mex.1/90249, intron 1 of 5)	uc003mey.3	90249	UNC5A	unc-5 netrin receptor A	ENSG00000113763	11589	YES
5DML_DMR_280	chr9	126777536	126779059	997.031	0.36966	Exon	Exon (uc004boe.1/9355, exon 3 of 5)	uc004boe.1	9355	LHX2	LIM homeobox 2	ENSG00000106689	3647	YES
5DML_DMR_281	chr18	77255096	77256423	994.959	0.484983	Intron	Intron (uc002lnd.3/4772, intron 9 of 9)	uc002lnd.3	4772	NFATC1	nuclear factor of activated T-cells 1	ENSG00000131196	99324	YES
5DML_DMR_282	chr8	1827920	1829525	-993.641	-0.667786	Exon	Exon (uc003wpq.1/9639, exon 10 of 23)	uc003wpr.3	9639	ARHGEF10	Rho guanine nucleotide exchange factor 10	ENSG00000104728	55771	YES
5DML_DMR_283	chr10	11368484	11372493	993.312	0.503656	3' UTR	3' UTR	uc001iki.4	10659	CELF2	CUGBP, Elav-like family member 2	ENSG00000048740	321225	YES
5DML_DMR_284	chr6	3158668	3160978	992.911	0.52632	Promoter (<1.5kb)	Promoter	uc003mvc.3	7280	TUBB2A	tubulin beta 2A class IIa	ENSG00000137267	-885	YES
5DML_DMR_285	chr10	11092360	11099036	991.504	0.467162	Intron	Intron (uc010qbi.2/10659, intron 1 of 7)	uc001iki.4	10659	CELF2	CUGBP, Elav-like family member 2	ENSG00000048740	45101	YES
5DML_DMR_286	chr9	130966766	130970667	990.961	0.535459	Intron	Intron (uc022bnx.1/1759, intron 1 of 12)	uc022bnz.1	1759	DNM1	dynamin 1	ENSG00000106976	1103	YES
5DML_DMR_287	chr20	61811007	61814721	990.588	0.534616	Distal Intergenic	Distal Intergenic	uc002yeg.1	406909	MIR124-3	microRNA 124-3	ENSG00000207598	1155	YES
5DML_DMR_288	chr19	48204625	48205775	988.416	0.35646	3' UTR	3' UTR	uc002phh.4	29998	GLTSCR1	glioma tumor suppressor candidate region gene 1	ENSG00000063169	93172	NO
5DML_DMR_289	chr2	242751335	242753227	-988.368	-0.661837	Promoter (<1.5kb)	Promoter	uc002wcn.2	129807	NEU4	neuraminidase 4	ENSG00000204099	0	YES
5DML_DMR_290	chr7	139468039	139472417	-987.903	-0.548153	Intron	Intron (uc003vvd.4/28996, intron 14 of 14)	uc003vvd.4	28996	HIPK2	homeodomain interacting protein kinase 2	ENSG00000064393	-5276	YES
5DML_DMR_291	chr1	50884809	50886609	986.156	0.375149	Exon	Exon (uc010ona.2/63950, exon 2 of 2)	uc010onb.2	63950	DMRTA2	DMRT like family A2	ENSG00000142700	-2510	NO
5DML_DMR_292	chr1	50886662	50888280	985.672	0.285306	Promoter (<1.5kb)	Promoter	uc010ona.2	63950	DMRTA2	DMRT like family A2	ENSG00000142700	0	NO
5DML_DMR_293	chr10	134797043	134798073	985.25	0.526074	Distal Intergenic	Distal Intergenic	uc001llv.2	399829	LINC01168	long intergenic non-protein coding RNA 1168	ENSG00000240707	18005	NO
5DML_DMR_294	chr14	24042660	24045243	985.241	0.435767	3' UTR	3' UTR	uc001wkq.2	84502	JPH4	junctophilin 4	ENSG00000092051	-2766	YES
5DML_DMR_295	chr20	19955931	19958285	-984.452	-0.515226	Exon	Exon (uc002wro.2/54453, exon 8 of 12)	uc002wro.2	54453	RIN2	Ras and Rab interactor 2	ENSG00000132669	88766	YES
5DML_DMR_296	chr14	24835656	24836903	-982.036	-0.661108	Promoter (<1.5kb)	Promoter	uc010alr.3	4776	NFATC4	nuclear factor of activated T-cells 4	ENSG00000100968	0	NO
5DML_DMR_297	chr5	175136223	175139466	980.911	0.526744	Distal Intergenic	Distal Intergenic	uc003mdd.2	3274	HRH2	histamine receptor H2	ENSG00000113749	27759	YES
5DML_DMR_298	chr9	136391844	136393551	-980.338	-0.647959	Promoter vicinity (1.5kb-3kb)	Distal Intergenic	uc011mdk.2	389827	TMEM8C	transmembrane protein 8C	ENSG00000187616	-1776	YES
5DML_DMR_299	chr17	79047142	79048690	978.682	0.501915	Intron	Intron (uc002jyz.4/10458, intron 3 of 12)	uc002jzd.2	10458	BAIAP2	BAI1 associated protein 2	ENSG00000175866	38195	YES
5DML_DMR_300	chr10	126277499	126279043	-977.49	-0.655111	Intron	Intron (uc001lhs.2/64077, intron 6 of 6)	uc001lhs.2	64077	LHPP	phospholysine phosphohistidine inorganic pyrophosphate phosphatase	ENSG00000107902	127158	YES
5DML_DMR_301	chr10	77157423	77159227	977.096	0.392293	3' UTR	3' UTR	uc001jxg.3	84858	ZNF503	zinc finger protein 503	ENSG00000165655	-2286	YES
5DML_DMR_302	chr6	164505853	164507569	-976.73	-0.647238	Distal Intergenic	Distal Intergenic	uc003que.3	9444	QKI	QKI, KH domain containing RNA binding	ENSG00000112531	670178	YES
5DML_DMR_303	chr7	156370344	156372504	-975.644	-0.730686	Distal Intergenic	Distal Intergenic	uc011kvw.1	64433	LINC00244	long intergenic non-protein coding RNA 244	ENSG00000279418	37159	YES
5DML_DMR_304	chr7	150815990	150817913	974.403	0.554227	Exon	Exon (uc003wje.1/116988, exon 8 of 16)	uc003wje.1	116988	AGAP3	ArfGAP with GTPase domain, ankyrin repeat and PH domain 3	ENSG00000133612	33036	YES
5DML_DMR_305	chr22	39231683	39234201	972.579	0.528405	Intron	Intron (uc003awk.3/23467, intron 4 of 4)	uc003awk.3	23467	NPTXR	neuronal pentraxin receptor	ENSG00000221890	-5816	YES
5DML_DMR_306	chr2	71133366	71135911	971.085	0.468293	Intron	Intron (uc002shh.3/25806, intron 1 of 2)	uc002shh.3	25806	VAX2	ventral anterior homeobox 2	ENSG00000116035	5646	NO
5DML_DMR_307	chr16	88120106	88122059	969.787	0.428035	3' UTR	3' UTR	uc002fkr.3	54971	BANP	BTG3 associated nuclear protein	ENSG00000172530	116482	YES
5DML_DMR_308	chr9	104031427	104039184	-969.545	-0.566772	Promoter (<1.5kb)	Promoter	uc010mtc.3	54886	PLPPR1	phospholipid phosphatase related 1	ENSG00000148123	0	YES
5DML_DMR_309	chr1	901725	902895	-968.859	-0.461523	Promoter (<1.5kb)	Promoter	uc001acd.3	84069	PLEKHN1	pleckstrin homology domain containing N1	ENSG00000187583	0	YES
5DML_DMR_310	chr9	137667007	137668751	968.666	0.56378	Intron	Intron (uc004cfe.4/1289, intron 27 of 65)	uc004cfe.4	1289	COL5A1	collagen type V alpha 1 chain	ENSG00000130635	133356	YES
5DML_DMR_311	chr22	44245278	44247803	968.356	0.589223	Intron	Intron (uc003bee.1/25830, intron 6 of 6)	uc003bee.1	25830	SULT4A1	sulfotransferase family 4A member 1	ENSG00000130540	-10575	YES
5DML_DMR_312	chr22	38429287	38431419	-967.887	-0.602088	Distal Intergenic	Distal Intergenic	uc003auq.3	9463	PICK1	protein interacting with PRKCA 1	ENSG00000100151	-21843	YES
5DML_DMR_313	chr16	14280697	14288072	967.613	0.473053	5' UTR	5' UTR	uc002dcg.3	57496	MKL2	MKL1/myocardin like 2	ENSG00000186260	115501	YES
5DML_DMR_314	chr2	3479467	3480957	-967.197	-0.680077	Intron	Intron (uc002qxm.1/51112, intron 9 of 11)	uc002qxm.1	51112	TRAPPC12	trafficking protein particle complex 12	ENSG00000171853	96021	YES
5DML_DMR_315	chr3	184057037	184060295	966.578	0.514436	Promoter (<1.5kb)	Promoter	uc003fog.3	131408	FAM131A	family with sequence similarity 131 member A	ENSG00000175182	0	YES
5DML_DMR_316	chr14	93474054	93476773	-964.489	-0.649806	Intron	Intron (uc001ybe.2/3705, intron 7 of 10)	uc001ybe.2	3705	ITPK1	inositol-tetrakisphosphate 1-kinase	ENSG00000100605	-105490	YES
5DML_DMR_317	chr19	50999555	51003600	-963.614	-0.61883	Distal Intergenic	Distal Intergenic	uc002psn.2	126119	JOSD2	Josephin domain containing 2	ENSG00000161677	10816	YES
5DML_DMR_318	chr6	170552409	170554554	-962.614	-0.547607	Distal Intergenic	Distal Intergenic	uc003qxl.2	154449	LOC154449	uncharacterized LOC154449	ENSG00000230960	17103	YES
5DML_DMR_319	chr9	131315848	131320815	962.247	0.476695	5' UTR	5' UTR	uc004bvl.4	6709	SPTAN1	spectrin alpha, non-erythrocytic 1	ENSG00000197694	1011	YES
5DML_DMR_320	chr2	235861592	235863616	-961.845	-0.592388	Intron	Intron (uc002vvp.3/23677, intron 1 of 5)	uc002vvp.3	23677	SH3BP4	SH3 domain binding protein 4	ENSG00000130147	964	YES
5DML_DMR_321	chr2	106775316	106777410	961.673	0.548673	Intron	Intron (uc002tdm.3/80146, intron 11 of 14)	uc002tdm.3	80146	UXS1	UDP-glucuronate decarboxylase 1	ENSG00000115652	-33385	YES
5DML_DMR_322	chr22	41635343	41637467	-960.049	-0.706367	Promoter (<1.5kb)	Promoter	uc003azq.4	150356	CHADL	chondroadherin like	ENSG00000100399	0	YES
5DML_DMR_323	chr1	969767	971962	959.904	0.505915	Exon	Exon (uc001ack.2/375790, exon 3 of 36)	uc001ack.2	375790	AGRN	agrin	ENSG00000188157	14264	YES
5DML_DMR_324	chr2	222427931	222434507	958.818	0.465345	5' UTR	5' UTR	uc002vmq.3	2043	EPHA4	EPH receptor A4	ENSG00000116106	-2503	YES
5DML_DMR_325	chr16	89788927	89790073	-958.509	-0.50478	Promoter (<1.5kb)	Promoter	uc010vpm.2	92822	ZNF276	zinc finger protein 276	ENSG00000158805	0	YES
5DML_DMR_326	chr16	81480207	81482780	958.025	0.502291	Intron	Intron (uc002fgp.3/80790, intron 1 of 20)	uc002fgp.3	80790	CMIP	c-Maf inducing protein	ENSG00000153815	1432	YES
5DML_DMR_327	chr15	89949141	89950551	-957.999	-0.414882	Distal Intergenic	Distal Intergenic	uc002bnw.2	254559	MIR9-3HG	MIR9-3 host gene	ENSG00000255571	27868	NO
5DML_DMR_328	chr12	133101971	133103178	-956.235	-0.684656	Exon	Exon (uc001ukf.3/57666, exon 3 of 17)	uc001ukf.3	57666	FBRSL1	fibrosin like 1	ENSG00000112787	34814	YES
5DML_DMR_329	chr2	235398615	235403481	956.145	0.492438	3' UTR	3' UTR	uc002vvn.3	10123	ARL4C	ADP ribosylation factor like GTPase 4C	ENSG00000188042	-2212	YES
5DML_DMR_330	chr17	79010393	79012628	955.71	0.514601	5' UTR	5' UTR	uc002jzd.2	10458	BAIAP2	BAI1 associated protein 2	ENSG00000175866	1446	YES
5DML_DMR_331	chr12	14127441	14133186	955.361	0.642613	Promoter (<1.5kb)	Promoter	uc001rbt.2	2904	GRIN2B	glutamate ionotropic receptor NMDA type subunit 2B	ENSG00000273079	0	YES
5DML_DMR_332	chr10	12429506	12431721	955.276	0.497564	Intron	Intron (uc001iln.3/57118, intron 1 of 9)	uc001ilo.3	57118	CAMK1D	calcium/calmodulin dependent protein kinase ID	ENSG00000183049	37923	YES
5DML_DMR_333	chr10	134548697	134550160	-954.769	-0.582684	Intron	Intron (uc001llo.1/3632, intron 9 of 12)	uc001llp.3	3632	INPP5A	inositol polyphosphate-5-phosphatase A	ENSG00000068383	197344	YES
5DML_DMR_334	chr19	5334390	5336214	952.34	0.582556	Intron	Intron (uc002mbu.1/5802, intron 30 of 30)	uc002mbu.1	5802	PTPRS	protein tyrosine phosphatase, receptor type S	ENSG00000105426	-4600	YES
5DML_DMR_335	chr7	948455	949476	-951.765	-0.512502	Intron	Intron (uc011jvs.2/11033, intron 7 of 8)	uc010ksc.3	11033	ADAP1	ArfGAP with dual PH domains 1	ENSG00000105963	-65759	YES
5DML_DMR_336	chr20	52641613	52646179	-951.734	-0.637027	Promoter (<1.5kb)	Promoter	uc010gim.2	8537	BCAS1	breast carcinoma amplified sequence 1	ENSG00000064787	0	YES
5DML_DMR_337	chr20	10258348	10263957	950.724	0.544867	5' UTR	5' UTR	uc002wnq.2	6616	SNAP25	synaptosome associated protein 25	ENSG00000132639	58871	YES
5DML_DMR_338	chr1	6223006	6225612	950.327	0.585999	Intron	Intron (uc001amb.2/26038, intron 40 of 41)	uc001amb.2	26038	CHD5	chromodomain helicase DNA binding protein 5	ENSG00000116254	-14582	YES
5DML_DMR_339	chr11	70177706	70180707	950.311	0.533865	Exon	Exon (uc001opn.2/8500, exon 9 of 26)	uc001opo.3	8500	PPFIA1	PTPRF interacting protein alpha 1	ENSG00000131626	60900	YES
5DML_DMR_340	chr5	140856550	140858098	-949.799	-0.388975	Exon	Exon (uc003lku.1/5098, exon 1 of 1)	uc003lji.2	56114	PCDHGA1	protocadherin gamma subfamily A, 1	ENSG00000204956	146298	YES
5DML_DMR_341	chr5	92925721	92930867	948.902	0.388957	3' UTR	3' UTR	uc003kkj.3	7025	NR2F1	nuclear receptor subfamily 2 group F member 1	ENSG00000175745	6678	YES
5DML_DMR_342	chr6	107955980	107957190	948.716	0.381858	3' UTR	3' UTR	uc003prx.3	55084	SOBP	sine oculis binding protein homolog	ENSG00000112320	144663	YES
5DML_DMR_343	chr16	67202787	67204346	-947.059	-0.614602	3' UTR	3' UTR	uc002erl.2	3299	HSF4	heat shock transcription factor 4	ENSG00000102878	5499	YES
5DML_DMR_344	chr2	11988932	11990736	-946.883	-0.67057	Distal Intergenic	Distal Intergenic	uc021vea.1	100422996	MIR4262	microRNA 4262	ENSG00000265172	-11820	YES
5DML_DMR_345	chr7	2058341	2059711	945.935	0.659948	Intron	Intron (uc003sle.1/8379, intron 7 of 10)	uc003slf.1	8379	MAD1L1	MAD1 mitotic arrest deficient like 1	ENSG00000002822	-212872	YES
5DML_DMR_346	chr3	101545858	101549041	-945.756	-0.602257	Promoter (<1.5kb)	Promoter	uc003dvo.3	64332	NFKBIZ	NFKB inhibitor zeta	ENSG00000144802	0	YES
5DML_DMR_347	chr16	1434788	1435624	944.986	0.602303	Exon	Exon (uc031qup.1/64718, exon 10 of 15)	uc031qup.1	64718	UNKL	unkempt family like zinc finger	ENSG00000059145	-29081	NO
5DML_DMR_348	chr1	156645798	156646945	-944.201	-0.368822	Promoter (<1.5kb)	Promoter	uc001fpq.3	10763	NES	nestin	ENSG00000132688	-244	YES
5DML_DMR_349	chr16	29229352	29230479	944.116	0.605886	Intron	Intron (uc010vct.2/uc010vct.2, intron 6 of 7)	uc031qvl.1	440352	SNX29P2	sorting nexin 29 pseudogene 2	NA	-72349	YES
5DML_DMR_350	chr10	81166997	81170436	-943.504	-0.680911	Intron	Intron (uc010qlr.2/219654, intron 2 of 3)	uc001kak.3	219654	ZCCHC24	zinc finger CCHC-type containing 24	ENSG00000165424	-34947	YES
5DML_DMR_351	chr20	47363630	47365604	-942.823	-0.727516	Exon	Exon (uc002xtw.1/57580, exon 2 of 40)	uc002xtw.1	57580	PREX1	phosphatidylinositol-3,4,5-trisphosphate dependent Rac exchange factor 1	ENSG00000124126	-78816	YES
5DML_DMR_352	chr19	13245968	13247232	942.632	0.465704	5' UTR	5' UTR	uc002mwm.4	112939	NACC1	nucleus accumbens associated 1	ENSG00000160877	16866	YES
5DML_DMR_353	chr5	137802544	137805504	942.497	0.466888	3' UTR	3' UTR	uc003ldb.1	1958	EGR1	early growth response 1	ENSG00000120738	1363	YES
5DML_DMR_354	chr19	10540684	10542305	-942.47	-0.420228	Promoter (<1.5kb)	Promoter	uc002mok.2	5141	PDE4A	phosphodiesterase 4A	ENSG00000065989	0	YES
5DML_DMR_355	chr6	12718031	12722192	940.454	0.530773	Promoter (<1.5kb)	Promoter	uc003nai.3	221692	PHACTR1	phosphatase and actin regulator 1	ENSG00000112137	0	YES
5DML_DMR_356	chr9	140034817	140037183	939.917	0.597938	5' UTR	5' UTR	uc004clk.3	2902	GRIN1	glutamate ionotropic receptor NMDA type subunit 1	ENSG00000176884	1208	NO
5DML_DMR_357	chr21	44578903	44579945	-939.616	-0.653983	Distal Intergenic	Distal Intergenic	uc002zdd.1	1409	CRYAA	crystallin alpha A	ENSG00000160202	-9196	YES
5DML_DMR_358	chr3	18472456	18484945	938.298	0.262362	Promoter (<1.5kb)	Promoter	uc003cbj.3	6304	SATB1	SATB homeobox 1	ENSG00000182568	0	YES
5DML_DMR_359	chr11	70476505	70478859	938.256	0.532047	Promoter (<1.5kb)	Promoter	uc001oqe.1	100874198	SHANK2-AS1	SHANK2 antisense RNA 1	ENSG00000226627	0	YES
5DML_DMR_360	chr8	1649200	1649792	-937.404	-0.604646	3' UTR	3' UTR	uc003wpl.4	9228	DLGAP2	DLG associated protein 2	ENSG00000198010	199668	YES
5DML_DMR_361	chr3	13696657	13697288	-936.388	-0.596321	Intron	Intron (uc003byd.1/285375, intron 1 of 5)	uc003byd.1	285375	LINC00620	long intergenic non-protein coding RNA 620	ENSG00000224514	4436	YES
5DML_DMR_362	chr7	44303230	44305981	935.74	0.527782	Intron	Intron (uc003tkp.2/816, intron 19 of 20)	uc003tkp.2	816	CAMK2B	calcium/calmodulin dependent protein kinase II beta	ENSG00000058404	-59249	YES
5DML_DMR_363	chr16	85342715	85344289	-934.424	-0.642719	Promoter vicinity (1.5kb-3kb)	Distal Intergenic	uc031qxb.1	100847022	MIR5093	microRNA 5093	ENSG00000266307	-2784	YES
5DML_DMR_364	chr3	195308471	195311868	-934.116	-0.567079	Promoter (<1.5kb)	Promoter	uc003fur.2	347	APOD	apolipoprotein D	ENSG00000189058	0	YES
5DML_DMR_365	chr6	163938535	163945726	-934.045	-0.559614	Intron	Intron (uc003que.3/9444, intron 3 of 5)	uc003que.3	9444	QKI	QKI, KH domain containing RNA binding	ENSG00000112531	102860	YES
5DML_DMR_366	chr9	139715323	139716408	-933.76	-0.306219	Promoter (<1.5kb)	Promoter	uc004cjl.1	55684	RABL6	RAB, member RAS oncogene family-like 6	ENSG00000196642	0	YES
5DML_DMR_367	chr19	4114775	4116820	933.392	0.602237	Intron	Intron (uc002lzk.3/5605, intron 9 of 10)	uc002lzk.3	5605	MAP2K2	mitogen-activated protein kinase kinase 2	ENSG00000126934	-7306	YES
5DML_DMR_368	chr8	6419262	6421223	-931.904	-0.592643	Promoter (<1.5kb)	Promoter	uc003wqj.4	285	ANGPT2	angiopoietin 2	ENSG00000091879	0	YES
5DML_DMR_369	chr10	134419894	134421085	-931.097	-0.579202	Intron	Intron (uc001llo.1/3632, intron 1 of 12)	uc001llp.3	3632	INPP5A	inositol polyphosphate-5-phosphatase A	ENSG00000068383	68541	YES
5DML_DMR_370	chr10	14368118	14372108	930.754	0.584725	Promoter (<1.5kb)	Promoter	uc001ims.3	55691	FRMD4A	FERM domain containing 4A	ENSG00000151474	-758	YES
5DML_DMR_371	chr17	5981484	5984298	-930.668	-0.467075	Promoter (<1.5kb)	Promoter	uc010clj.3	23302	WSCD1	WSC domain containing 1	ENSG00000179314	0	YES
5DML_DMR_372	chr16	86527062	86528712	930.609	0.45187	Intron	Intron (uc021tmg.1/400550, intron 3 of 3)	uc021tmg.1	400550	FENDRR	FOXF1 adjacent non-coding developmental regulatory RNA	ENSG00000268388	-13754	YES
5DML_DMR_373	chr3	170137928	170141575	-930.186	-0.626642	Promoter (<1.5kb)	Promoter	uc003fgy.3	5010	CLDN11	claudin 11	ENSG00000013297	0	YES
5DML_DMR_374	chr6	110673639	110678508	928.184	0.432838	Intron	Intron (uc010kdu.1/728464, intron 4 of 4)	uc003pub.2	728464	METTL24	methyltransferase like 24	ENSG00000053328	-53431	YES
5DML_DMR_375	chr17	79376567	79377869	927.586	0.664096	Intron	Intron (uc002kaf.2/57597, intron 2 of 26)	uc002kaf.2	57597	BAHCC1	BAH domain and coiled-coil containing 1	ENSG00000266074	3027	YES
5DML_DMR_376	chr11	69459287	69461549	-927.239	-0.445335	Intron	Intron (uc001opa.3/595, intron 3 of 4)	uc001opa.3	595	CCND1	cyclin D1	ENSG00000110092	3414	YES
5DML_DMR_377	chr16	57407128	57412960	926.541	0.496251	Intron	Intron (uc002eli.3/6376, intron 1 of 2)	uc002eli.3	6376	CX3CL1	C-X3-C motif chemokine ligand 1	ENSG00000006210	714	YES
5DML_DMR_378	chr11	122024361	122029151	-926.333	-0.587986	Exon	Exon (uc009zba.2/399959, exon 3 of 4)	uc009zba.2	399959	MIR100HG	mir-100-let-7a-2 cluster host gene	ENSG00000255248	-44619	YES
5DML_DMR_379	chr14	101003442	101004647	-925.851	-0.553728	3' UTR	3' UTR	uc001yhq.3	57596	BEGAIN	brain enriched guanylate kinase associated	ENSG00000183092	-31484	YES
5DML_DMR_380	chr7	2676960	2678439	925.843	0.602359	Intron	Intron (uc003smp.3/80727, intron 1 of 13)	uc003smp.3	80727	TTYH3	tweety family member 3	ENSG00000136295	5357	YES
5DML_DMR_381	chr13	36044248	36045525	-925.843	-0.441053	Intron	Intron (uc021ric.1/26960, intron 39 of 56)	uc021ric.1	26960	NBEA	neurobeachin	ENSG00000172915	527824	YES
5DML_DMR_382	chr2	105044300	105048809	-924.934	-0.481572	Promoter vicinity (1.5kb-3kb)	Distal Intergenic	uc002tch.3	150568	LINC01102	long intergenic non-protein coding RNA 1102	ENSG00000235597	-1996	YES
5DML_DMR_383	chr10	134118022	134120521	920.905	0.363586	5' UTR	5' UTR	uc010quu.1	282974	STK32C	serine/threonine kinase 32C	ENSG00000165752	-24835	YES
5DML_DMR_384	chr8	1885178	1886829	918.43	0.628936	Intron	Intron (uc003wpr.3/9639, intron 26 of 28)	uc003wpr.3	9639	ARHGEF10	Rho guanine nucleotide exchange factor 10	ENSG00000104728	113029	YES
5DML_DMR_385	chr17	19187131	19191714	-917.947	-0.514845	Exon	Exon (uc002gvd.4/22905, exon 4 of 11)	uc002gvd.4	22905	EPN2	epsin 2	ENSG00000072134	46441	YES
5DML_DMR_386	chr12	123328637	123330577	-917.032	-0.697547	Intron	Intron (uc001udg.1/9026, intron 1 of 17)	uc001udg.1	9026	HIP1R	huntingtin interacting protein 1 related	ENSG00000130787	9342	YES
5DML_DMR_387	chr12	132689619	132690958	-916.146	-0.535575	Promoter (<1.5kb)	Promoter	uc001uka.3	50614	GALNT9	polypeptide N-acetylgalactosaminyltransferase 9	ENSG00000182870	0	NO
5DML_DMR_388	chr22	39829515	39831145	-916.126	-0.604873	Exon	Exon (uc021wpx.1/100506472, exon 3 of 3)	uc003axu.1	10454	TAB1	TGF-beta activated kinase 1 (MAP3K7) binding protein 1	ENSG00000100324	33756	YES
5DML_DMR_389	chr14	104015235	104017087	-915.451	-0.680662	Distal Intergenic	Distal Intergenic	uc001ynh.2	9529	BAG5	BCL2 associated athanogene 5	ENSG00000166170	11568	YES
5DML_DMR_390	chr20	19868420	19871766	-915.236	-0.599538	Promoter (<1.5kb)	Promoter	uc010gcu.2	54453	RIN2	Ras and Rab interactor 2	ENSG00000132669	0	YES
5DML_DMR_391	chr3	52073593	52075813	-914.611	-0.728565	Distal Intergenic	Distal Intergenic	uc003dct.3	1849	DUSP7	dual specificity phosphatase 7	ENSG00000164086	14648	YES
5DML_DMR_392	chr12	123332184	123333679	-913.446	-0.643122	Exon	Exon (uc001udg.1/9026, exon 2 of 18)	uc001udg.1	9026	HIP1R	huntingtin interacting protein 1 related	ENSG00000130787	12889	YES
5DML_DMR_393	chr2	233762193	233764355	912.575	0.593079	Intron	Intron (uc010zmm.1/25791, intron 10 of 10)	uc002vts.2	25791	NGEF	neuronal guanine nucleotide exchange factor	ENSG00000066248	-113596	YES
5DML_DMR_394	chr14	77488224	77491623	912.488	0.477137	3' UTR	3' UTR	uc001xsy.4	64207	IRF2BPL	interferon regulatory factor 2 binding protein like	ENSG00000119669	-3419	YES
5DML_DMR_395	chr9	116298381	116301468	-912.254	-0.725132	Promoter (<1.5kb)	Promoter	uc004bhv.4	5998	RGS3	regulator of G-protein signaling 3	ENSG00000138835	0	YES
5DML_DMR_396	chr10	11083236	11087887	912.102	0.535561	Intron	Intron (uc010qbi.2/10659, intron 1 of 7)	uc001iki.4	10659	CELF2	CUGBP, Elav-like family member 2	ENSG00000048740	35977	YES
5DML_DMR_397	chr11	31825540	31827021	911.312	0.364257	Promoter (<1.5kb)	Promoter	uc031pzk.1	5080	PAX6	paired box 6	ENSG00000007372	0	NO
5DML_DMR_398	chr16	87896041	87897790	911.16	0.589433	Intron	Intron (uc002fkm.3/8140, intron 9 of 9)	uc002fkm.3	8140	SLC7A5	solute carrier family 7 member 5	ENSG00000103257	-5310	YES
5DML_DMR_399	chr19	7987893	7989692	910.218	0.557357	3' UTR	3' UTR	uc002miw.2	6618	SNAPC2	small nuclear RNA activating complex polypeptide 2	ENSG00000104976	2699	YES
5DML_DMR_400	chr6	163905907	163914002	-909.898	-0.613292	Intron	Intron (uc003que.3/9444, intron 3 of 5)	uc003que.3	9444	QKI	QKI, KH domain containing RNA binding	ENSG00000112531	70232	YES
5DML_DMR_401	chr12	7306533	7309322	909.637	0.510662	Promoter (<1.5kb)	Promoter	uc001qst.3	9746	CLSTN3	calsyntenin 3	ENSG00000139182	0	YES
5DML_DMR_402	chr22	39865092	39867249	-909.432	-0.568105	Intron	Intron (uc003axv.4/4248, intron 1 of 1)	uc003axv.4	4248	MGAT3	mannosyl (beta-1,4-)-glycoprotein beta-1,4-N-acetylglucosaminyltransferase	ENSG00000128268	11767	YES
5DML_DMR_403	chr8	22633657	22636733	909.186	0.49792	Intron	Intron (uc003xcn.1/157310, intron 3 of 6)	uc003xcn.1	157310	PEBP4	phosphatidylethanolamine binding protein 4	ENSG00000134020	-148688	YES
5DML_DMR_404	chr7	137525943	137530717	908.88	0.544248	Promoter (<1.5kb)	Promoter	uc003vtt.3	9162	DGKI	diacylglycerol kinase iota	ENSG00000157680	-892	YES
5DML_DMR_405	chr21	34348555	34351170	-906.714	-0.667487	Distal Intergenic	Distal Intergenic	uc002yqx.2	10215	OLIG2	oligodendrocyte lineage transcription factor 2	ENSG00000205927	-47046	YES
5DML_DMR_406	chr2	242867128	242869012	906.312	0.584399	Distal Intergenic	Distal Intergenic	uc010fzu.1	285093	RTP5	receptor transporter protein 5 (putative)	ENSG00000188011	55242	YES
5DML_DMR_407	chr2	106481670	106484583	906.159	0.507928	Intron	Intron (uc002tdg.3/8440, intron 3 of 4)	uc002tdg.3	8440	NCK2	NCK adaptor protein 2	ENSG00000071051	120150	YES
5DML_DMR_408	chr11	1005807	1007395	904.208	0.606627	Exon	Exon (uc009yco.2/161, exon 16 of 16)	uc001lss.3	161	AP2A2	adaptor related protein complex 2 alpha 2 subunit	ENSG00000183020	79998	YES
5DML_DMR_409	chr1	54867776	54870809	904.093	0.446088	Promoter (<1.5kb)	Promoter	uc001cxe.4	23648	SSBP3	single stranded DNA binding protein 3	ENSG00000157216	-1259	YES
5DML_DMR_410	chr17	38334500	38337188	901.662	0.600746	5' UTR	5' UTR	uc010cwu.1	51195	RAPGEFL1	Rap guanine nucleotide exchange factor like 1	ENSG00000108352	258	YES
5DML_DMR_411	chr22	43820661	43822461	899.091	0.634866	5' UTR	5' UTR	uc011apv.2	758	MPPED1	metallophosphoesterase domain containing 1	ENSG00000186732	12641	YES
5DML_DMR_412	chr9	95947618	95949339	898.805	0.495354	Exon	Exon (uc010mrc.1/65268, exon 1 of 10)	uc004atj.3	65268	WNK2	WNK lysine deficient protein kinase 2	ENSG00000165238	406	YES
5DML_DMR_413	chr5	172981184	172983121	-898.552	-0.608986	Distal Intergenic	Distal Intergenic	uc011dff.2	285593	LOC285593	uncharacterized LOC285593	ENSG00000253955	-23525	YES
5DML_DMR_414	chr7	47366322	47368515	-898.319	-0.681277	Intron	Intron (uc022acn.1/64759, intron 12 of 15)	uc003tnw.3	64759	TNS3	tensin 3	ENSG00000136205	-253227	YES
5DML_DMR_415	chr19	42493571	42497413	897.749	0.525958	Promoter (<1.5kb)	Promoter	uc002osg.4	478	ATP1A3	ATPase Na+/K+ transporting subunit alpha 3	ENSG00000105409	-1015	YES
5DML_DMR_416	chr19	3265215	3267479	896.965	0.556217	Intron	Intron (uc002lxl.2/60680, intron 2 of 11)	uc002lxl.2	60680	CELF5	CUGBP, Elav-like family member 5	ENSG00000161082	40514	YES
5DML_DMR_417	chr5	1551544	1553426	-896.24	-0.402341	Distal Intergenic	Distal Intergenic	uc011cmd.2	728609	SDHAP3	succinate dehydrogenase complex flavoprotein subunit A pseudogene 3	NA	26269	YES
5DML_DMR_418	chr14	104800154	104801102	-895.845	-0.630124	Distal Intergenic	Distal Intergenic	uc001yos.4	26153	KIF26A	kinesin family member 26A	ENSG00000066735	195094	YES
5DML_DMR_419	chr7	150079505	150081858	-895.139	-0.736153	Intron	Intron (uc003whf.1/285971, intron 1 of 2)	uc003whf.1	285971	ZNF775	zinc finger protein 775	ENSG00000196456	3099	YES
5DML_DMR_420	chr8	10001685	10004571	895.082	0.471366	Intron	Intron (uc003wsx.3/4482, intron 1 of 5)	uc003wsx.3	4482	MSRA	methionine sulfoxide reductase A	ENSG00000175806	89855	YES
5DML_DMR_421	chr3	197017848	197023949	-894.407	-0.589537	Promoter (<1.5kb)	Promoter	uc021xju.1	100616216	MIR4797	microRNA 4797	ENSG00000265850	0	YES
5DML_DMR_422	chr7	715680	716925	894.26	0.526891	Exon	Exon (uc031swi.1/5575, exon 3 of 10)	uc003siw.2	5575	PRKAR1B	protein kinase cAMP-dependent type I regulatory subunit beta	ENSG00000188191	-50388	YES
5DML_DMR_423	chr11	17785977	17788275	892.564	0.561443	Intron	Intron (uc001mnk.4/3746, intron 1 of 1)	uc009yhc.1	3746	KCNC1	potassium voltage-gated channel subfamily C member 1	ENSG00000129159	28482	YES
5DML_DMR_424	chr11	64067609	64068616	-891.262	-0.460092	5' UTR	5' UTR	uc001nzj.1	50801	KCNK4	potassium two pore domain channel subfamily K member 4	ENSG00000182450	8816	NO
5DML_DMR_425	chr7	2657662	2659584	890.521	0.516363	Distal Intergenic	Distal Intergenic	uc003smp.3	80727	TTYH3	tweety family member 3	ENSG00000136295	-12019	YES
5DML_DMR_426	chr5	175104732	175107829	890.424	0.394193	Intron	Intron (uc003mdc.4/3274, intron 1 of 2)	uc003mdc.4	3274	HRH2	histamine receptor H2	ENSG00000113749	19692	YES
5DML_DMR_427	chr16	85673945	85675091	889.619	0.547651	Intron	Intron (uc002fiw.3/23199, intron 1 of 14)	uc002fiw.3	23199	GSE1	Gse1 coiled-coil protein	ENSG00000131149	28916	YES
5DML_DMR_428	chr1	92638221	92644540	888.857	0.46051	Exon	Exon (uc010otd.2/23285, exon 5 of 9)	uc010otd.2	23285	KIAA1107	KIAA1107	ENSG00000069712	5612	YES
5DML_DMR_429	chr10	11330590	11334294	888.042	0.502703	Intron	Intron (uc010qbi.2/10659, intron 7 of 7)	uc001iki.4	10659	CELF2	CUGBP, Elav-like family member 2	ENSG00000048740	283331	YES
5DML_DMR_430	chr19	10404323	10405512	-887.865	-0.44959	Exon	Exon (uc002mnu.4/7087, exon 7 of 11)	uc002mnu.4	7087	ICAM5	intercellular adhesion molecule 5	ENSG00000105376	3668	NO
5DML_DMR_431	chr8	42063039	42067432	-887.835	-0.418047	Promoter (<1.5kb)	Promoter	uc003xos.2	5327	PLAT	plasminogen activator, tissue type	ENSG00000104368	0	YES
5DML_DMR_432	chr18	74763413	74765777	-887.607	-0.672061	Intron	Intron (uc010xfd.2/4155, intron 6 of 8)	uc010xfd.2	4155	MBP	myelin basic protein	ENSG00000197971	-78997	YES
5DML_DMR_433	chr8	142162931	142164724	886.577	0.531815	Intron	Intron (uc003yvy.3/22898, intron 7 of 22)	uc003yvy.3	22898	DENND3	DENN domain containing 3	ENSG00000105339	24211	YES
5DML_DMR_434	chr9	132947184	132949261	886.272	0.532758	Intron	Intron (uc004bzi.2/23413, intron 1 of 7)	uc004bzi.2	23413	NCS1	neuronal calcium sensor 1	ENSG00000107130	12327	YES
5DML_DMR_435	chr2	55364144	55366664	-885.693	-0.714921	Distal Intergenic	Distal Intergenic	uc002rye.3	57142	RTN4	reticulon 4	ENSG00000115310	-86410	YES
5DML_DMR_436	chr10	98114768	98119841	-884.431	-0.696157	Promoter (<1.5kb)	Promoter	uc010qor.2	93377	OPALIN	oligodendrocytic myelin paranodal and inner loop protein	ENSG00000197430	0	YES
5DML_DMR_437	chr13	114829669	114831120	-884.137	-0.545562	Intron	Intron (uc010tkk.2/22821, intron 22 of 23)	uc001vui.3	22821	RASA3	RAS p21 protein activator 3	ENSG00000185989	-66975	YES
5DML_DMR_438	chr10	11335089	11339264	883.803	0.431561	Intron	Intron (uc010qbi.2/10659, intron 7 of 7)	uc001iki.4	10659	CELF2	CUGBP, Elav-like family member 2	ENSG00000048740	287830	YES
5DML_DMR_439	chr12	131016459	131017845	-882.904	-0.488782	Intron	Intron (uc001uim.3/23504, intron 14 of 15)	uc001uim.3	23504	RIMBP2	RIMS binding protein 2	ENSG00000060709	-182981	NO
5DML_DMR_440	chr20	36615788	36619770	881.571	0.506796	5' UTR	5' UTR	uc002xhl.3	9675	TTI1	TELO2 interacting protein 1	ENSG00000101407	-42063	YES
5DML_DMR_441	chr14	101537975	101540145	881.445	0.474418	Exon	Exon (uc001yjz.2/100507257, exon 2 of 2)	uc001yjz.2	100507257	MEG9	maternally expressed 9 (non-protein coding)	ENSG00000223403	1727	YES
5DML_DMR_442	chr5	17219434	17225477	880.321	0.430502	Intron	Intron (uc031siz.1/10409, intron 1 of 1)	uc031siz.1	10409	BASP1	brain abundant membrane attached signal protein 1	ENSG00000176788	2502	YES
5DML_DMR_443	chr1	160034533	160039778	-878.346	-0.628127	Promoter (<1.5kb)	Promoter	uc001fuw.2	3766	KCNJ10	potassium voltage-gated channel subfamily J member 10	ENSG00000177807	-273	YES
5DML_DMR_444	chr16	74757902	74759887	-877.753	-0.703773	Intron	Intron (uc002fde.2/79152, intron 3 of 6)	uc002fde.2	79152	FA2H	fatty acid 2-hydroxylase	ENSG00000103089	-48842	YES
5DML_DMR_445	chr19	41188309	41190459	877.712	0.396074	5' UTR	5' UTR	uc002oon.3	9253	NUMBL	NUMB like, endocytic adaptor protein	ENSG00000105245	-6097	YES
5DML_DMR_446	chr17	72817581	72819902	-877.586	-0.722157	Intron	Intron (uc010wrf.1/54868, intron 9 of 9)	uc002jls.4	54868	TMEM104	transmembrane protein 104	ENSG00000109066	44959	YES
5DML_DMR_447	chr7	640144	641283	877.036	0.590426	Promoter (<1.5kb)	Promoter	uc003six.1	5575	PRKAR1B	protein kinase cAMP-dependent type I regulatory subunit beta	ENSG00000188191	0	YES
5DML_DMR_448	chr9	129059766	129061376	-876.639	-0.750878	Distal Intergenic	Distal Intergenic	uc004bqg.2	89853	MVB12B	multivesicular body subunit 12B	ENSG00000196814	-27747	YES
5DML_DMR_449	chr6	163601877	163603588	-874.762	-0.74384	Intron	Intron (uc003qua.3/135138, intron 5 of 6)	uc003qua.3	135138	PACRG	PARK2 coregulated	ENSG00000112530	453713	YES
5DML_DMR_450	chr9	129099691	129100902	-874.7	-0.757633	Intron	Intron (uc004bqg.2/89853, intron 1 of 5)	uc004bqh.2	89853	MVB12B	multivesicular body subunit 12B	ENSG00000196814	10568	YES
5DML_DMR_451	chr17	79356707	79358511	-873.975	-0.727516	Promoter (<1.5kb)	Promoter	uc031rev.1	100130370	LOC100130370	uncharacterized LOC100130370	NA	-649	YES
5DML_DMR_452	chr17	77461456	77463927	872.472	0.525517	Intron	Intron (uc010dhs.4/146713, intron 13 of 14)	uc010dhs.4	146713	RBFOX3	RNA binding protein, fox-1 homolog 3	ENSG00000167281	-48303	YES
5DML_DMR_453	chr11	65190469	65192353	-872.412	-0.561172	Exon	Exon (uc010rog.2/283131, exon 1 of 1)	uc010rog.2	283131	NEAT1	nuclear paraspeckle assembly transcript 1 (non-protein coding)	ENSG00000245532	200	YES
5DML_DMR_454	chr3	181955909	181960205	-871.701	-0.512674	Distal Intergenic	Distal Intergenic	uc021xib.2	401103	FLJ46066	uncharacterized LOC401103	ENSG00000241098	243945	YES
5DML_DMR_455	chr2	128408803	128410479	-871.291	-0.534865	3' UTR	3' UTR	uc002tpb.3	55679	LIMS2	LIM zinc finger domain containing 2	ENSG00000072163	-28881	YES
5DML_DMR_456	chr1	11039237	11041271	-869.834	-0.64421	Promoter (<1.5kb)	Promoter	uc010oao.2	148345	C1orf127	chromosome 1 open reading frame 127	ENSG00000175262	-823	YES
5DML_DMR_457	chr16	10272673	10274454	869.824	0.567131	5' UTR	5' UTR	uc010uym.2	2903	GRIN2A	glutamate ionotropic receptor NMDA type subunit 2A	ENSG00000183454	-2157	YES
5DML_DMR_458	chr10	71253946	71255377	-869.324	-0.809578	Exon	Exon (uc001jpo.1/23555, exon 4 of 8)	uc001jpo.1	23555	TSPAN15	tetraspanin 15	ENSG00000099282	42720	YES
5DML_DMR_459	chr10	134440716	134442100	-867.359	-0.568796	Intron	Intron (uc001llo.1/3632, intron 2 of 12)	uc001llp.3	3632	INPP5A	inositol polyphosphate-5-phosphatase A	ENSG00000068383	89363	YES
5DML_DMR_460	chr14	90978231	90980570	-866.866	-0.673151	Distal Intergenic	Distal Intergenic	uc021ryj.1	400238	LINC00642	long intergenic non-protein coding RNA 642	ENSG00000233208	56657	YES
5DML_DMR_461	chr7	154002566	154006066	866.425	0.539122	5' UTR	5' UTR	uc003wli.3	1804	DPP6	dipeptidyl peptidase like 6	ENSG00000130226	418147	YES
5DML_DMR_462	chr10	134551796	134553264	-866.354	-0.647509	Intron	Intron (uc001llo.1/3632, intron 9 of 12)	uc001llp.3	3632	INPP5A	inositol polyphosphate-5-phosphatase A	ENSG00000068383	200443	YES
5DML_DMR_463	chr1	2059320	2061502	864.845	0.44456	Intron	Intron (uc001aiq.3/5590, intron 4 of 17)	uc001aiq.3	5590	PRKCZ	protein kinase C zeta	ENSG00000067606	77411	YES
5DML_DMR_464	chr9	137997205	137998649	864.714	0.499336	Promoter (<1.5kb)	Promoter	uc004cfn.4	10439	OLFM1	olfactomedin 1	ENSG00000130558	0	YES
5DML_DMR_465	chr17	27072785	27076447	-864.241	-0.553553	Exon	Exon (uc002hcq.1/9618, exon 2 of 5)	uc002hcs.3	9618	TRAF4	TNF receptor associated factor 4	ENSG00000076604	1762	YES
5DML_DMR_466	chr19	3218087	3219152	863.018	0.604197	Distal Intergenic	Distal Intergenic	uc002lxl.2	60680	CELF5	CUGBP, Elav-like family member 5	ENSG00000161082	-5549	NO
5DML_DMR_467	chr19	46984376	46988034	862.524	0.446876	3' UTR	3' UTR	uc021uwg.1	100506012	PPP5D1	PPP5 tetratricopeptide repeat domain containing 1	ENSG00000230510	-116423	YES
5DML_DMR_468	chr1	244219462	244226143	861.174	0.512372	3' UTR	3' UTR	uc031psv.1	10472	ZBTB18	zinc finger and BTB domain containing 18	ENSG00000179456	7221	YES
5DML_DMR_469	chr14	105631473	105633390	860.366	0.544807	Intron	Intron (uc001yqg.4/3714, intron 24 of 25)	uc001yqg.4	3714	JAG2	jagged 2	ENSG00000184916	-1771	YES
5DML_DMR_470	chr19	1907759	1908708	-860.055	-0.673019	Intron	Intron (uc002luh.4/113179, intron 1 of 1)	uc002luj.4	113178	SCAMP4	secretory carrier membrane protein 4	ENSG00000227500	2388	YES
5DML_DMR_471	chr12	132900132	132901088	858.892	0.507119	Intron	Intron (uc001ukc.4/50614, intron 10 of 10)	uc001ukc.4	50614	GALNT9	polypeptide N-acetylgalactosaminyltransferase 9	ENSG00000182870	-4817	NO
5DML_DMR_472	chr17	30815034	30816655	855.343	0.472239	5' UTR	5' UTR	uc002hhn.3	8851	CDK5R1	cyclin dependent kinase 5 regulatory subunit 1	ENSG00000176749	929	YES
5DML_DMR_473	chr13	100638312	100641139	854.952	0.454307	3' UTR	3' UTR	uc001von.3	7546	ZIC2	Zic family member 2	ENSG00000043355	4286	YES
5DML_DMR_474	chr5	67588951	67593101	854.903	0.595914	5' UTR	5' UTR	uc003jva.3	5295	PIK3R1	phosphoinositide-3-kinase regulatory subunit 1	ENSG00000145675	77367	YES
5DML_DMR_475	chr12	133382876	133384289	854.112	0.610679	Exon	Exon (uc001ukz.1/2802, exon 6 of 24)	uc001ukz.1	2802	GOLGA3	golgin A3	ENSG00000090615	-20999	YES
5DML_DMR_476	chr5	21481814	21483225	-854.073	-0.436519	Intron	Intron (uc011cnn.1/728411, intron 4 of 8)	uc011cnn.1	728411	GUSBP1	glucuronidase, beta pseudogene 1	ENSG00000183666	139872	YES
5DML_DMR_477	chr13	100624517	100627460	853.993	0.363538	Promoter (<1.5kb)	Promoter	uc001vom.1	85416	ZIC5	Zic family member 5	ENSG00000139800	-339	NO
5DML_DMR_478	chr11	70849914	70851975	-853.786	-0.627838	Intron	Intron (uc001oqc.3/22941, intron 20 of 21)	uc001oqc.3	22941	SHANK2	SH3 and multiple ankyrin repeat domains 2	ENSG00000162105	-83867	YES
5DML_DMR_479	chr18	13564642	13566550	-853.305	-0.648809	Intron	Intron (uc002ksb.3/753, intron 4 of 5)	uc002ksb.3	753	LDLRAD4	low density lipoprotein receptor class A domain containing 4	ENSG00000168675	345913	YES
5DML_DMR_480	chr6	166709342	166711816	-853.194	-0.651459	Distal Intergenic	Distal Intergenic	uc003quw.1	285800	PRR18	proline rich 18	ENSG00000176381	10055	YES
5DML_DMR_481	chr6	41697611	41701684	-853.005	-0.506312	Promoter (<1.5kb)	Promoter	uc003oqx.2	7942	TFEB	transcription factor EB	ENSG00000112561	0	YES
5DML_DMR_482	chr14	105802046	105803230	-852.961	-0.688566	Intron	Intron (uc001yqs.2/23241, intron 1 of 23)	uc001yqs.2	23241	PACS2	phosphofurin acidic cluster sorting protein 2	ENSG00000179364	34876	YES
5DML_DMR_483	chr16	1037629	1039072	-851.817	-0.625608	Distal Intergenic	Distal Intergenic	uc002ckn.3	30812	SOX8	SRY-box 8	ENSG00000005513	5821	YES
5DML_DMR_484	chr16	28331169	28331835	850.63	0.444225	Exon	Exon (uc002dpd.3/388228, exon 4 of 4)	uc002dpd.3	388228	SBK1	SH3 domain binding kinase 1	ENSG00000188322	27329	NO
5DML_DMR_485	chr9	133711534	133715797	-850.491	-0.589596	Intron	Intron (uc004bzv.3/25, intron 1 of 10)	uc004bzv.3	25	ABL1	ABL proto-oncogene 1, non-receptor tyrosine kinase	ENSG00000097007	122266	YES
5DML_DMR_486	chr1	1956870	1958330	849.729	0.440097	Exon	Exon (uc001aip.2/2563, exon 4 of 9)	uc001aip.2	2563	GABRD	gamma-aminobutyric acid type A receptor delta subunit	ENSG00000187730	6102	YES
5DML_DMR_487	chr16	17253917	17255569	-849.107	-0.602769	Intron	Intron (uc002dfa.3/64131, intron 7 of 11)	uc002dfa.3	64131	XYLT1	xylosyltransferase 1	ENSG00000103489	-309169	YES
5DML_DMR_488	chr2	74641758	74642776	-848.05	-0.406531	Exon	Exon (uc002sla.3/uc002sla.3, exon 1 of 1)	uc010yrq.1	388963	C2orf81	chromosome 2 open reading frame 81	ENSG00000159239	-2068	YES
5DML_DMR_489	chr20	61604565	61606268	-847.067	-0.437002	Distal Intergenic	Distal Intergenic	uc011aap.1	63910	SLC17A9	solute carrier family 17 member 9	ENSG00000101194	20089	NO
5DML_DMR_490	chr7	157690052	157691298	-846.472	-0.544208	Intron	Intron (uc011kwa.2/5799, intron 11 of 22)	uc003wno.3	5799	PTPRN2	protein tyrosine phosphatase, receptor type N2	ENSG00000155093	-689184	YES
5DML_DMR_491	chr4	3416690	3417720	845.205	0.576504	5' UTR	5' UTR	uc010ics.1	6002	RGS12	regulator of G-protein signaling 12	ENSG00000159788	121935	YES
5DML_DMR_492	chr1	2844430	2845663	844.59	0.541896	Distal Intergenic	Distal Intergenic	uc001ajz.3	140625	ACTRT2	actin related protein T2	ENSG00000169717	-92383	YES
5DML_DMR_493	chr5	88110086	88120826	844.249	0.425492	Promoter (<1.5kb)	Promoter	uc003kji.2	4208	MEF2C	myocyte enhancer factor 2C	ENSG00000081189	0	YES
5DML_DMR_494	chr3	197828908	197831058	843.975	0.378697	Distal Intergenic	Distal Intergenic	uc003fyx.3	348840	ANKRD18DP	ankyrin repeat domain 18D, pseudogene	ENSG00000226435	-21366	NO
5DML_DMR_495	chr9	136654029	136655365	-843.756	-0.736118	Promoter (<1.5kb)	Promoter	uc004cet.1	7410	VAV2	vav guanine nucleotide exchange factor 2	ENSG00000160293	0	YES
5DML_DMR_496	chr1	32803508	32805407	-842.906	-0.721073	Promoter vicinity (1.5kb-3kb)	Distal Intergenic	uc001bvd.4	65108	MARCKSL1	MARCKS like 1	ENSG00000175130	-1668	YES
5DML_DMR_497	chr9	137692505	137693430	840.798	0.646204	Intron	Intron (uc004cfe.4/1289, intron 37 of 65)	uc004cfe.4	1289	COL5A1	collagen type V alpha 1 chain	ENSG00000130635	158854	YES
5DML_DMR_498	chr7	5292468	5294313	840.597	0.488379	Distal Intergenic	Distal Intergenic	uc011jwg.1	222962	SLC29A4	solute carrier family 29 member 4	ENSG00000164638	-28248	NO
5DML_DMR_499	chr10	126688928	126690531	-839.442	-0.627193	Intron	Intron (uc001lid.4/1488, intron 6 of 8)	uc001lih.4	1488	CTBP2	C-terminal binding protein 2	ENSG00000175029	-159093	YES
5DML_DMR_500	chr10	708423	710799	-839.195	-0.537197	3' UTR	3' UTR	uc001ifp.3	22982	DIP2C	disco interacting protein 2 homolog C	ENSG00000151240	-24809	YES
5DML_DMR_501	chr22	21081146	21083465	837.863	0.559003	Exon	Exon (uc002zsy.4/5297, exon 8 of 23)	uc002zsz.5	5297	PI4KA	phosphatidylinositol 4-kinase alpha	ENSG00000241973	-129635	YES
5DML_DMR_502	chr4	2434314	2436168	-837.351	-0.60595	Intron	Intron (uc021xkr.1/402160, intron 2 of 15)	uc021xkr.1	402160	CFAP99	cilia and flagella associated protein 99	ENSG00000206113	13613	YES
5DML_DMR_503	chr1	2899281	2900812	-835.98	-0.455633	Distal Intergenic	Distal Intergenic	uc001ajz.3	140625	ACTRT2	actin related protein T2	ENSG00000169717	-37234	YES
5DML_DMR_504	chr17	77951139	77952220	-835.923	-0.62252	Intron	Intron (uc002jxj.4/125058, intron 9 of 11)	uc002jxj.4	125058	TBC1D16	TBC1 domain family member 16	ENSG00000167291	-57437	YES
5DML_DMR_505	chr7	2740991	2742535	-835.334	-0.699568	Promoter (<1.5kb)	Promoter	uc011jwa.1	155185	AMZ1	archaelysin family metallopeptidase 1	ENSG00000174945	0	YES
5DML_DMR_506	chr9	34958912	34964799	834.564	0.569179	Intron	Intron (uc003zvq.3/23349, intron 1 of 7)	uc003zvq.3	23349	PHF24	PHD finger protein 24	ENSG00000122733	1391	YES
5DML_DMR_507	chr16	88949683	88950621	834.424	0.528992	Intron	Intron (uc002fml.2/863, intron 5 of 10)	uc002fmm.2	863	CBFA2T3	CBFA2/RUNX1 translocation partner 3	ENSG00000129993	-92883	YES
5DML_DMR_508	chr8	17549739	17554374	-834.206	-0.494082	Intron	Intron (uc003wxs.3/57509, intron 9 of 9)	uc003wxv.3	57509	MTUS1	microtubule associated tumor suppressor 1	ENSG00000129422	-104052	YES
5DML_DMR_509	chr1	3325197	3326519	832.457	0.497522	Intron	Intron (uc001akc.3/63976, intron 8 of 16)	uc001akc.3	63976	PRDM16	PR/SET domain 16	ENSG00000142611	339455	YES
5DML_DMR_510	chr2	3704132	3705536	-832.113	-0.664916	Promoter (<1.5kb)	Promoter	uc010ewt.3	55821	ALLC	allantoicase	ENSG00000151360	-250	YES
5DML_DMR_511	chr17	79253355	79254695	830.79	0.410357	Exon	Exon (uc002jzy.1/124565, exon 4 of 14)	uc002jzz.1	124565	SLC38A10	solute carrier family 38 member 10	ENSG00000157637	-14401	YES
5DML_DMR_512	chr20	10201032	10207408	830.379	0.564767	5' UTR	5' UTR	uc002wnq.2	6616	SNAP25	synaptosome associated protein 25	ENSG00000132639	1555	YES
5DML_DMR_513	chr8	1844914	1845985	-830.339	-0.712861	Intron	Intron (uc003wpq.1/9639, intron 15 of 22)	uc003wpr.3	9639	ARHGEF10	Rho guanine nucleotide exchange factor 10	ENSG00000104728	72765	YES
5DML_DMR_514	chr13	113705478	113706956	830.243	0.495971	Intron	Intron (uc031qnk.1/23263, intron 4 of 27)	uc031qnk.1	23263	MCF2L	MCF.2 cell line derived transforming sequence like	ENSG00000126217	82664	YES
5DML_DMR_515	chr5	138263194	138265718	-829.546	-0.669748	Exon	Exon (uc003ldh.3/1495, exon 14 of 18)	uc003ldh.3	1495	CTNNA1	catenin alpha 1	ENSG00000044115	174087	YES
5DML_DMR_516	chr2	7570948	7571791	-829.032	-0.474745	Intron	Intron (uc002qyv.3/100506274, intron 4 of 5)	uc002qyv.3	100506274	LOC100506274	uncharacterized LOC100506274	ENSG00000229727	9556	YES
5DML_DMR_517	chr22	50330350	50332135	-828.954	-0.608643	Distal Intergenic	Distal Intergenic	uc003biz.3	79174	CRELD2	cysteine rich with EGF like domains 2	ENSG00000184164	18067	YES
5DML_DMR_518	chr17	42392353	42393128	828.805	0.468939	Exon	Exon (uc002igi.3/10900, exon 6 of 11)	uc002igl.4	10900	RUNDC3A	RUN domain containing 3A	ENSG00000108309	6426	NO
5DML_DMR_519	chr11	1313067	1314925	828.073	0.46596	Intron	Intron (uc001ltd.3/54472, intron 4 of 5)	uc001lte.3	54472	TOLLIP	toll interacting protein	ENSG00000078902	-15967	YES
5DML_DMR_520	chr8	136558178	136567211	826.829	0.424714	Exon	Exon (uc003yuv.3/10656, exon 4 of 9)	uc003yuv.3	10656	KHDRBS3	KH RNA binding domain containing, signal transduction associated 3	ENSG00000131773	88462	YES
5DML_DMR_521	chr11	65352378	65353330	826.582	0.322941	Exon	Exon (uc001oeo.4/254102, exon 12 of 19)	uc001oeo.4	254102	EHBP1L1	EH domain binding protein 1 like 1	ENSG00000173442	8869	YES
5DML_DMR_522	chr1	9877510	9880771	825.81	0.444192	Intron	Intron (uc001aqh.3/22883, intron 18 of 18)	uc001aqh.3	22883	CLSTN1	calsyntenin 1	ENSG00000171603	-3779	YES
5DML_DMR_523	chr2	46154288	46157797	825.535	0.546846	Intron	Intron (uc002rut.3/5581, intron 2 of 14)	uc002rut.3	5581	PRKCE	protein kinase C epsilon	ENSG00000171132	275245	YES
5DML_DMR_524	chr17	77535854	77537597	824.984	0.541464	Distal Intergenic	Distal Intergenic	uc010dhs.4	146713	RBFOX3	RNA binding protein, fox-1 homolog 3	ENSG00000167281	-23624	YES
5DML_DMR_525	chr2	240582122	240584504	824.068	0.524219	Distal Intergenic	Distal Intergenic	uc021vzc.2	150935	LOC150935	uncharacterized LOC150935	NA	-100050	YES
5DML_DMR_526	chr5	88040364	88047620	823.904	0.33324	Exon	Exon (uc003kji.2/4208, exon 5 of 9)	uc003kjl.3	4208	MEF2C	myocyte enhancer factor 2C	ENSG00000081189	-152302	YES
5DML_DMR_527	chr16	902449	903810	-822.771	-0.632263	3' UTR	3' UTR	uc002ckk.2	64788	LMF1	lipase maturation factor 1	ENSG00000103227	-127508	YES
5DML_DMR_528	chr20	25012791	25014764	-820.78	-0.546839	Promoter (<1.5kb)	Promoter	uc002wua.3	84532	ACSS1	acyl-CoA synthetase short-chain family member 1	ENSG00000154930	0	YES
5DML_DMR_529	chr21	44104673	44105766	820.237	0.605657	Intron	Intron (uc002zbm.3/5152, intron 1 of 19)	uc002zbm.3	5152	PDE9A	phosphodiesterase 9A	ENSG00000160191	30811	YES
5DML_DMR_530	chr14	60091399	60096650	819.605	0.512	Intron	Intron (uc001xek.2/6252, intron 6 of 6)	uc001xen.1	6252	RTN1	reticulon 1	ENSG00000139970	-240907	YES
5DML_DMR_531	chr11	63828061	63829234	-818.987	-0.461577	Intron	Intron (uc001nyh.3/28992, intron 8 of 10)	uc001nyh.3	28992	MACROD1	MACRO domain containing 1	ENSG00000133315	-104351	YES
5DML_DMR_532	chr4	8081032	8082659	818.847	0.510775	Exon	Exon (uc003gkj.4/84448, exon 5 of 21)	uc003gkj.4	84448	ABLIM2	actin binding LIM protein family member 2	ENSG00000163995	-77900	YES
5DML_DMR_533	chr11	67777384	67778641	-818.817	-0.789188	Promoter (<1.5kb)	Promoter	uc001omy.1	221	ALDH3B1	aldehyde dehydrogenase 3 family member B1	ENSG00000006534	0	YES
5DML_DMR_534	chr9	139435733	139437227	-817.896	-0.709927	Intron	Intron (uc004chz.3/4851, intron 32 of 33)	uc004chz.3	4851	NOTCH1	notch 1	ENSG00000148400	-3011	YES
5DML_DMR_535	chr5	79552537	79554294	817.434	0.444267	Promoter (<1.5kb)	Promoter	uc003kgj.3	256987	SERINC5	serine incorporator 5	ENSG00000164300	-639	YES
5DML_DMR_536	chr11	31819380	31820710	817.068	0.556033	Intron	Intron (uc031pzk.1/5080, intron 6 of 7)	uc009yjr.3	5080	PAX6	paired box 6	ENSG00000007372	-18799	NO
5DML_DMR_537	chr4	802107	803518	817.051	0.574282	Intron	Intron (uc003gbi.3/10815, intron 2 of 3)	uc003gbi.3	10815	CPLX1	complexin 1	ENSG00000168993	-16427	YES
5DML_DMR_538	chr2	121344605	121345605	-816.948	-0.304276	Distal Intergenic	Distal Intergenic	uc002tmo.2	84931	LINC01101	long intergenic non-protein coding RNA 1101	ENSG00000280409	-120680	NO
5DML_DMR_539	chr1	2315194	2316601	816.009	0.554651	Exon	Exon (uc001ajb.1/79906, exon 6 of 14)	uc001ajb.1	79906	MORN1	MORN repeat containing 1	ENSG00000116151	-6392	YES
5DML_DMR_540	chr19	3642183	3643437	815.271	0.506521	Exon	Exon (uc002lyj.2/23396, exon 13 of 18)	uc002lyj.2	23396	PIP5K1C	phosphatidylinositol-4-phosphate 5-kinase type 1 gamma	ENSG00000186111	-57040	YES
5DML_DMR_541	chr20	17660658	17661775	-814.213	-0.502061	Promoter (<1.5kb)	Promoter	uc002wpv.1	6238	RRBP1	ribosome binding protein 1	ENSG00000125844	-1153	YES
5DML_DMR_542	chr17	9927168	9929549	813.552	0.629518	5' UTR	5' UTR	uc002gmg.1	8522	GAS7	growth arrest specific 7	ENSG00000007237	-172319	YES
5DML_DMR_543	chr10	71329350	71331719	-812.11	-0.467077	Downstream	Downstream (<1kb)	uc001jpp.3	50674	NEUROG3	neurogenin 3	ENSG00000122859	1491	NO
5DML_DMR_544	chr8	1077694	1079295	811.644	0.600504	Intron	Intron (uc003wpj.2/619343, intron 3 of 3)	uc003wpj.2	619343	ERICH1-AS1	ERICH1 antisense RNA 1	ENSG00000198010	390107	YES
5DML_DMR_545	chr14	65148372	65150262	-811.604	-0.750971	Distal Intergenic	Distal Intergenic	uc001xhn.1	26030	PLEKHG3	pleckstrin homology and RhoGEF domain containing G3	ENSG00000126822	-20931	YES
5DML_DMR_546	chr9	97848160	97849158	-809.844	-0.618538	Promoter (<1.5kb)	Promoter	uc022bkk.1	100422842	MIR3074	microRNA 3074	ENSG00000207617	0	YES
5DML_DMR_547	chr5	149659278	149661837	809.679	0.62371	Intron	Intron (uc003lrt.2/815, intron 18 of 18)	uc003lrt.2	815	CAMK2A	calcium/calmodulin dependent protein kinase II alpha	ENSG00000070808	-7566	YES
5DML_DMR_548	chr16	19885733	19887982	-809.582	-0.609741	Intron	Intron (uc002dgt.3/51704, intron 3 of 3)	uc010vav.2	51704	GPRC5B	G protein-coupled receptor class C group 5 member B	ENSG00000167191	-8850	YES
5DML_DMR_549	chr17	42430995	42431625	809.336	0.426593	Exon	Exon (uc002igs.2/284069, exon 8 of 8)	uc002igs.2	284069	FAM171A2	family with sequence similarity 171 member A2	ENSG00000161682	-9610	YES
5DML_DMR_550	chr2	86022947	86024598	-808.912	-0.68581	Distal Intergenic	Distal Intergenic	uc021vkc.1	284950	LOC284950	uncharacterized LOC284950	NA	-17655	YES
5DML_DMR_551	chr9	133986584	133988431	-808.881	-0.648613	Exon	Exon (uc004cab.2/83543, exon 3 of 6)	uc004cab.2	83543	AIF1L	allograft inflammatory factor 1 like	ENSG00000126878	14721	YES
5DML_DMR_552	chr5	1182777	1183931	-808.839	-0.711684	Distal Intergenic	Distal Intergenic	uc003jbw.4	340024	SLC6A19	solute carrier family 6 member 19	ENSG00000174358	-17779	YES
5DML_DMR_553	chr1	167095397	167096455	808.724	0.59323	Exon	Exon (uc001geb.1/92235, exon 5 of 5)	uc001geb.1	92235	DUSP27	dual specificity phosphatase 27 (putative)	ENSG00000198842	31326	YES
5DML_DMR_554	chr7	157407783	157408746	808.649	0.606556	Intron	Intron (uc011kwa.2/5799, intron 8 of 22)	uc003wno.3	5799	PTPRN2	protein tyrosine phosphatase, receptor type N2	ENSG00000155093	-971736	YES
5DML_DMR_555	chr16	1022157	1023299	-807.787	-0.730788	Intron	Intron (uc002ckk.2/64788, intron 11 of 11)	uc002ckk.2	64788	LMF1	lipase maturation factor 1	ENSG00000103227	-8019	YES
5DML_DMR_556	chr22	20240739	20243960	807.276	0.507692	Intron	Intron (uc002zrv.3/65078, intron 1 of 1)	uc002zrv.3	65078	RTN4R	reticulon 4 receptor	ENSG00000040608	-11856	YES
5DML_DMR_557	chr2	2327989	2332220	806.695	0.382204	Exon	Exon (uc002qxg.1/730811, exon 2 of 2)	uc002qxd.3	23040	MYT1L	myelin transcription factor 1 like	ENSG00000186487	-2825	NO
5DML_DMR_558	chr17	79358614	79360313	-806.351	-0.698185	Promoter (<1.5kb)	Promoter	uc031rev.1	100130370	LOC100130370	uncharacterized LOC100130370	NA	0	YES
5DML_DMR_559	chr12	109547637	109549729	-805.453	-0.571141	3' UTR	3' UTR	uc001tnz.2	7374	UNG	uracil DNA glycosylase	ENSG00000076248	12238	YES
5DML_DMR_560	chr10	134113072	134114810	805.176	0.544907	Intron	Intron (uc001lld.1/282974, intron 11 of 11)	uc010quu.1	282974	STK32C	serine/threonine kinase 32C	ENSG00000165752	-30546	YES
5DML_DMR_561	chr19	47219149	47220244	-804.986	-0.504778	Promoter (<1.5kb)	Promoter	uc002pfh.3	25865	PRKD2	protein kinase D2	ENSG00000105287	-140	YES
5DML_DMR_562	chr19	4877552	4878981	-803.317	-0.500359	Distal Intergenic	Distal Intergenic	uc002mbj.2	10226	PLIN3	perilipin 3	ENSG00000105355	-9772	YES
5DML_DMR_563	chr4	8048142	8050107	801.871	0.590383	Intron	Intron (uc003gkl.3/84448, intron 12 of 14)	uc003gkj.4	84448	ABLIM2	actin binding LIM protein family member 2	ENSG00000163995	-110452	YES
5DML_DMR_564	chr20	61480613	61483254	-801.628	-0.592366	3' UTR	3' UTR	uc002ydp.3	10732	TCFL5	transcription factor like 5	ENSG00000101190	-9861	YES
5DML_DMR_565	chr21	34444301	34447982	-801.62	-0.355951	3' UTR	3' UTR	uc002yqz.3	116448	OLIG1	oligodendrocyte transcription factor 1	ENSG00000184221	1851	YES
5DML_DMR_566	chr11	88241669	88242561	-801.295	-0.340774	3' UTR	3' UTR	uc009yvm.3	2915	GRM5	glutamate metabotropic receptor 5	ENSG00000168959	-554255	NO
5DML_DMR_567	chr15	52843980	52852356	801.201	0.571562	3' UTR	3' UTR	uc002ace.1	10776	ARPP19	cAMP regulated phosphoprotein 19	ENSG00000128989	-9008	YES
5DML_DMR_568	chr22	20777586	20778807	-799.859	-0.590325	Downstream	Downstream (<1kb)	uc002zsj.2	91179	SCARF2	scavenger receptor class F member 2	ENSG00000244486	13339	YES
5DML_DMR_569	chr10	102766259	102767369	-799.649	-0.618169	3' UTR	3' UTR	uc001ksj.3	84445	LZTS2	leucine zipper tumor suppressor 2	ENSG00000107816	9395	YES
5DML_DMR_570	chr9	139738873	139739463	798.943	0.404767	Exon	Exon (uc011meh.2/389813, exon 1 of 1)	uc011meh.2	389813	C9orf172	chromosome 9 open reading frame 172	ENSG00000232434	6	YES
5DML_DMR_571	chr5	179596872	179598077	-798.302	-0.649191	Intron	Intron (uc003mlr.3/255426, intron 13 of 13)	uc003mlr.3	255426	RASGEF1C	RasGEF domain family member 1C	ENSG00000146090	-38053	YES
5DML_DMR_572	chr14	35810593	35812065	-798.274	-0.738689	Distal Intergenic	Distal Intergenic	uc010tpu.2	5687	PSMA6	proteasome subunit alpha 6	ENSG00000100902	48936	YES
5DML_DMR_573	chr19	14273231	14274233	797.759	0.396406	Exon	Exon (uc010xnn.2/22859, exon 6 of 24)	uc002myf.3	100507373	LOC100507373	uncharacterized LOC100507373	ENSG00000267169	25267	NO
5DML_DMR_574	chr1	161165353	161168234	-797.684	-0.53071	Promoter (<1.5kb)	Promoter	uc001fyt.4	9507	ADAMTS4	ADAM metallopeptidase with thrombospondin type 1 motif 4	ENSG00000158859	-611	YES
5DML_DMR_575	chr2	60768931	60772469	796.72	0.653884	Exon	Exon (uc010fcg.3/53335, exon 3 of 3)	uc002sab.3	53335	BCL11A	B-cell CLL/lymphoma 11A	ENSG00000119866	-8164	YES
5DML_DMR_576	chr5	172193862	172197012	796.558	0.442043	Promoter (<1.5kb)	Promoter	uc003mbv.2	1843	DUSP1	dual specificity phosphatase 1	ENSG00000120129	-1191	YES
5DML_DMR_577	chr16	75281116	75282783	-795.808	-0.631323	Promoter (<1.5kb)	Promoter	uc010vna.2	9564	BCAR1	BCAR1, Cas family scaffolding protein	ENSG00000050820	0	YES
5DML_DMR_578	chr10	11284813	11287924	795.603	0.46385	Intron	Intron (uc010qbi.2/10659, intron 2 of 7)	uc001iki.4	10659	CELF2	CUGBP, Elav-like family member 2	ENSG00000048740	237554	YES
5DML_DMR_579	chr8	37657788	37660925	-795.502	-0.442332	Intron	Intron (uc003xki.3/25960, intron 1 of 4)	uc003xkj.3	25960	ADGRA2	adhesion G protein-coupled receptor A2	ENSG00000020181	3387	YES
5DML_DMR_580	chr4	115578265	115584020	-794.831	-0.518892	Intron	Intron (uc003ibs.2/7368, intron 2 of 5)	uc003ibs.2	7368	UGT8	UDP glycosyltransferase 8	ENSG00000174607	58654	YES
5DML_DMR_581	chr12	125621152	125623350	793.545	0.553808	Exon	Exon (uc001uhc.3/65985, exon 17 of 18)	uc001uhc.3	65985	AACS	acetoacetyl-CoA synthetase	ENSG00000081760	71227	YES
5DML_DMR_582	chr3	10504326	10508605	793.155	0.536268	Intron	Intron (uc003bvt.3/491, intron 22 of 22)	uc003bvw.3	491	ATP2B2	ATPase plasma membrane Ca2+ transporting 2	ENSG00000157087	-241111	YES
5DML_DMR_583	chr19	18311993	18313541	792.907	0.587102	Promoter (<1.5kb)	Promoter	uc002nie.2	5864	RAB3A	RAB3A, member RAS oncogene family	ENSG00000105649	-1333	YES
5DML_DMR_584	chr8	617349	619196	792.478	0.477538	3' UTR	3' UTR	uc003wph.3	157697	ERICH1	glutamate rich 1	ENSG00000104714	-62030	YES
5DML_DMR_585	chr17	75316332	75317691	791.298	0.519772	5' UTR	5' UTR	uc002jts.4	10801	2018-09-09	septin 9	ENSG00000184640	38840	YES
5DML_DMR_586	chr11	122071775	122074340	-791.261	-0.489478	Promoter (<1.5kb)	Promoter	uc009zba.2	399959	MIR100HG	mir-100-let-7a-2 cluster host gene	ENSG00000255248	0	YES
5DML_DMR_587	chr4	7657231	7658272	-791.213	-0.653436	Intron	Intron (uc003gkb.4/57537, intron 5 of 26)	uc003gkb.4	57537	SORCS2	sortilin related VPS10 domain containing receptor 2	ENSG00000184985	462857	YES
5DML_DMR_588	chr7	951536	952301	-791.149	-0.712271	Intron	Intron (uc011jvs.2/11033, intron 7 of 8)	uc010ksc.3	11033	ADAP1	ArfGAP with dual PH domains 1	ENSG00000105963	-62934	YES
5DML_DMR_589	chr3	13008096	13009114	-790.709	-0.393805	Promoter (<1.5kb)	Promoter	uc003bxt.3	9922	IQSEC1	IQ motif and Sec7 domain 1	ENSG00000144711	0	YES
5DML_DMR_590	chr14	94214554	94216027	-789.86	-0.700323	Intron	Intron (uc001ybw.1/145270, intron 2 of 4)	uc001ybw.1	145270	PRIMA1	proline rich membrane anchor 1	ENSG00000175785	-38739	YES
5DML_DMR_591	chr10	81162838	81164552	-788.854	-0.686965	Exon	Exon (uc009xrw.3/219654, exon 3 of 5)	uc001kak.3	219654	ZCCHC24	zinc finger CCHC-type containing 24	ENSG00000165424	-40831	YES
5DML_DMR_592	chr6	30848502	30850718	-788.319	-0.755631	Promoter (<1.5kb)	Promoter	uc010jse.3	780	DDR1	discoidin domain receptor tyrosine kinase 1	ENSG00000204580	0	YES
5DML_DMR_593	chr18	46385487	46386967	-788.145	-0.520905	3' UTR	3' UTR	uc002ldc.3	9811	CTIF	cap binding complex dependent translation initiation factor	ENSG00000134030	320060	YES
5DML_DMR_594	chr3	10805784	10806520	-787.475	-0.828987	Promoter (<1.5kb)	Promoter	uc003bvx.1	285370	LINC00606	long intergenic non-protein coding RNA 606	ENSG00000226567	0	YES
5DML_DMR_595	chr10	659967	661513	-787.318	-0.664386	Intron	Intron (uc001ifp.3/22982, intron 36 of 36)	uc001ifp.3	22982	DIP2C	disco interacting protein 2 homolog C	ENSG00000151240	-74095	YES
5DML_DMR_596	chr10	88425151	88427435	-786.671	-0.693256	Promoter (<1.5kb)	Promoter	uc010qml.1	11155	LDB3	LIM domain binding 3	ENSG00000122367	0	YES
5DML_DMR_597	chr13	114106247	114107818	786.565	0.428025	Promoter (<1.5kb)	Promoter	uc001vtq.1	113622	ADPRHL1	ADP-ribosylhydrolase like 1	ENSG00000153531	-21	YES
5DML_DMR_598	chr9	137660196	137661113	786.426	0.712152	Exon	Exon (uc004cfe.4/1289, exon 25 of 66)	uc004cfe.4	1289	COL5A1	collagen type V alpha 1 chain	ENSG00000130635	126545	YES
5DML_DMR_599	chr6	30854109	30858867	-786.366	-0.426328	Promoter (<1.5kb)	Promoter	uc003nru.3	780	DDR1	discoidin domain receptor tyrosine kinase 1	ENSG00000204580	0	YES
5DML_DMR_600	chr13	110780006	110783276	785.86	0.338391	Distal Intergenic	Distal Intergenic	uc001vqw.4	1282	COL4A1	collagen type IV alpha 1 chain	ENSG00000187498	176220	YES
5DML_DMR_601	chr1	204435021	204438017	-785.635	-0.592035	Exon	Exon (uc001haw.3/5287, exon 3 of 34)	uc001haw.3	5287	PIK3C2B	phosphatidylinositol-4-phosphate 3-kinase catalytic subunit type 2 beta	ENSG00000133056	-21457	YES
5DML_DMR_602	chr17	73630377	73632318	-785.56	-0.602347	Intron	Intron (uc002jow.2/643008, intron 1 of 2)	uc010dgl.3	9400	RECQL5	RecQ like helicase 5	ENSG00000108469	-30951	YES
5DML_DMR_603	chr11	68804438	68805970	-785.558	-0.544795	Distal Intergenic	Distal Intergenic	uc009ysk.1	219931	TPCN2	two pore segment channel 2	ENSG00000162341	-10380	NO
5DML_DMR_604	chr7	137021055	137027978	-785.368	-0.477539	Promoter (<1.5kb)	Promoter	uc003vtq.2	5764	PTN	pleiotrophin	ENSG00000105894	-568	YES
5DML_DMR_605	chr7	101864323	101866238	785.233	0.548557	Intron	Intron (uc003uys.4/1523, intron 20 of 23)	uc003uyt.3	1523	CUX1	cut like homeobox 1	ENSG00000257923	405139	YES
5DML_DMR_606	chr10	11343036	11344480	784.563	0.615056	Intron	Intron (uc010qbi.2/10659, intron 7 of 7)	uc001iki.4	10659	CELF2	CUGBP, Elav-like family member 2	ENSG00000048740	295777	YES
5DML_DMR_607	chr9	132901434	132903540	784.303	0.514496	3' UTR	3' UTR	uc004bzd.2	57720	GPR107	G protein-coupled receptor 107	ENSG00000148358	85449	YES
5DML_DMR_608	chr7	101555699	101557327	783.994	0.541144	Intron	Intron (uc003uys.4/1523, intron 1 of 23)	uc003uyt.3	1523	CUX1	cut like homeobox 1	ENSG00000257923	96515	YES
5DML_DMR_609	chr19	7998892	8000251	782.35	0.439037	Exon	Exon (uc002miz.3/10469, exon 4 of 13)	uc002miz.3	10469	TIMM44	translocase of inner mitochondrial membrane 44	ENSG00000104980	-8457	NO
5DML_DMR_610	chr18	74733690	74735623	-781.796	-0.639378	Intron	Intron (uc010xfd.2/4155, intron 6 of 8)	uc010xfd.2	4155	MBP	myelin basic protein	ENSG00000197971	-109151	YES
5DML_DMR_611	chr15	37395035	37396864	781.605	0.431642	Promoter vicinity (1.5kb-3kb)	Distal Intergenic	uc001zjt.3	4212	MEIS2	Meis homeobox 2	ENSG00000134138	-1535	NO
5DML_DMR_612	chr18	55861579	55864738	781.201	0.416403	Promoter (<1.5kb)	Promoter	uc002lhf.3	23327	NEDD4L	neural precursor cell expressed, developmentally down-regulated 4-like, E3 ubiquitin protein ligase	ENSG00000049759	0	YES
5DML_DMR_613	chr1	237141797	237143670	780.941	0.59393	Distal Intergenic	Distal Intergenic	uc001hyk.2	645745	MT1HL1	metallothionein 1H-like 1	ENSG00000244020	24048	YES
5DML_DMR_614	chr18	3812326	3818228	780.705	0.353778	Exon	Exon (uc002kme.2/9229, exon 2 of 10)	uc002kmf.3	9229	DLGAP1	DLG associated protein 1	ENSG00000170579	-637038	YES
5DML_DMR_615	chr4	1029025	1029930	-780.26	-0.789818	Distal Intergenic	Distal Intergenic	uc010ibo.3	53834	FGFRL1	fibroblast growth factor receptor-like 1	ENSG00000127418	23091	YES
5DML_DMR_616	chr22	20124991	20126722	780.228	0.494055	Exon	Exon (uc002zrq.3/29801, exon 2 of 11)	uc002zrq.3	29801	ZDHHC8	zinc finger DHHC-type containing 8	ENSG00000099904	5627	YES
5DML_DMR_617	chr17	79004580	79006262	779.42	0.485988	3' UTR	3' UTR	uc002jyy.2	440465	BAIAP2-AS1	BAIAP2 antisense RNA 1 (head to head)	ENSG00000226137	-2257	YES
5DML_DMR_618	chr1	9788017	9789734	778.539	0.528353	3' UTR	3' UTR	uc001aqb.4	5293	PIK3CD	phosphatidylinositol-4,5-bisphosphate 3-kinase catalytic subunit delta	ENSG00000171608	76227	YES
5DML_DMR_619	chr2	242753353	242754770	-778.292	-0.682403	5' UTR	5' UTR	uc002wcm.3	129807	NEU4	neuraminidase 4	ENSG00000204099	3193	YES
5DML_DMR_620	chr1	208216836	208218471	778.235	0.570072	Exon	Exon (uc001hgz.3/5362, exon 19 of 32)	uc001hgz.3	5362	PLXNA2	plexin A2	ENSG00000076356	-199194	YES
5DML_DMR_621	chr16	15766182	15767356	-778.136	-0.7798	Intron	Intron (uc010uzy.2/54820, intron 4 of 9)	uc010uzy.2	54820	NDE1	nudE neurodevelopment protein 1	ENSG00000072864	29058	YES
5DML_DMR_622	chr16	88217732	88218662	777.793	0.596894	Distal Intergenic	Distal Intergenic	uc002fkr.3	54971	BANP	BTG3 associated nuclear protein	ENSG00000172530	214108	NO
5DML_DMR_623	chr20	49176681	49179207	777.749	0.574273	Exon	Exon (uc002xvl.3/5770, exon 2 of 10)	uc002xvl.3	5770	PTPN1	protein tyrosine phosphatase, non-receptor type 1	ENSG00000196396	49790	YES
5DML_DMR_624	chr14	93177737	93180115	777.695	0.556991	Exon	Exon (uc001yat.3/5641, exon 7 of 12)	uc001yav.3	5641	LGMN	legumain	ENSG00000100600	-34932	YES
5DML_DMR_625	chr6	5025959	5027049	-777.655	-0.574234	Intron	Intron (uc003mwn.1/uc003mwn.1, intron 2 of 3)	uc003mwl.3	10799	RPP40	ribonuclease P/MRP subunit p40	ENSG00000124787	-21688	YES
5DML_DMR_626	chr21	34497823	34500135	-777.358	-0.585923	Distal Intergenic	Distal Intergenic	uc002yra.4	728409	LINC01548	long intergenic non-protein coding RNA 1548	ENSG00000229086	42406	YES
5DML_DMR_627	chr11	19736248	19741320	777.226	0.557343	Intron	Intron (uc001mpp.3/89797, intron 1 of 37)	uc001mpp.3	89797	NAV2	neuron navigator 2	ENSG00000166833	363977	YES
5DML_DMR_628	chr4	1008184	1009590	-776.629	-0.726646	Intron	Intron (uc003gce.3/53834, intron 2 of 6)	uc003gce.3	53834	FGFRL1	fibroblast growth factor receptor-like 1	ENSG00000127418	3244	YES
5DML_DMR_629	chr19	51170566	51171459	-776.378	-0.349868	Exon	Exon (uc002psw.1/50944, exon 8 of 9)	uc002psx.1	50944	SHANK1	SH3 and multiple ankyrin repeat domains 1	ENSG00000161681	-48736	NO
5DML_DMR_630	chr22	50658885	50659934	776.185	0.566815	Exon	Exon (uc003bka.1/85378, exon 1 of 10)	uc003bkb.1	85378	TUBGCP6	tubulin gamma complex associated protein 6	ENSG00000128159	-23466	YES
5DML_DMR_631	chr7	127669904	127670993	775.594	0.556581	5' UTR	5' UTR	uc003vmi.3	27044	SND1	staphylococcal nuclease and tudor domain containing 1	ENSG00000197157	377702	YES
5DML_DMR_632	chr8	884294	886358	775.073	0.454403	Intron	Intron (uc003wpj.2/619343, intron 3 of 3)	uc003wpj.2	619343	ERICH1-AS1	ERICH1 antisense RNA 1	ENSG00000198010	196707	YES
5DML_DMR_633	chr22	46499761	46500682	-774.658	-0.6285	Intron	Intron (uc003bgr.4/400931, intron 4 of 4)	uc003bgr.4	400931	MIRLET7BHG	MIRLET7B host gene	ENSG00000197182	50035	YES
5DML_DMR_634	chr10	134498588	134499528	-774.58	-0.725751	Intron	Intron (uc001llo.1/3632, intron 4 of 12)	uc001llp.3	3632	INPP5A	inositol polyphosphate-5-phosphatase A	ENSG00000068383	147235	YES
5DML_DMR_635	chr3	124112693	124119000	773.693	0.494812	Exon	Exon (uc010hrv.1/8997, exon 12 of 34)	uc010hrv.1	8997	KALRN	kalirin, RhoGEF kinase	ENSG00000160145	299165	YES
5DML_DMR_636	chr3	139251210	139255145	-773.425	-0.454204	Intron	Intron (uc003eti.2/5947, intron 2 of 3)	uc003eti.2	5947	RBP1	retinol binding protein 1	ENSG00000114115	-3526	YES
5DML_DMR_637	chr8	41750817	41752932	773.086	0.630131	Promoter (<1.5kb)	Promoter	uc003xom.3	286	ANK1	ankyrin 1	ENSG00000029534	-1348	NO
5DML_DMR_638	chr14	95826352	95827137	-773.061	-0.51054	Distal Intergenic	Distal Intergenic	uc001yef.2	79789	CLMN	calmin	ENSG00000165959	-40107	YES
5DML_DMR_639	chr10	11262482	11266744	772.643	0.381622	Intron	Intron (uc010qbi.2/10659, intron 2 of 7)	uc001iki.4	10659	CELF2	CUGBP, Elav-like family member 2	ENSG00000048740	215223	YES
5DML_DMR_640	chr7	75316957	75319302	-772.44	-0.487029	Intron	Intron (uc003uds.2/3092, intron 30 of 30)	uc003uds.2	3092	HIP1	huntingtin interacting protein 1	ENSG00000127946	-48981	YES
5DML_DMR_641	chr18	77559550	77561074	772.059	0.400268	Distal Intergenic	Distal Intergenic	uc010xfl.2	26251	KCNG2	potassium voltage-gated channel modifier subfamily G member 2	ENSG00000178342	-62594	NO
5DML_DMR_642	chr11	6651378	6652220	771.907	0.294174	Exon	Exon (uc001mem.1/8642, exon 10 of 21)	uc001mem.1	8642	DCHS1	dachsous cadherin-related 1	ENSG00000166341	-24854	YES
5DML_DMR_643	chr1	230492690	230494548	771.455	0.429424	Exon	Exon (uc031psq.1/79605, exon 2 of 7)	uc031psq.1	79605	PGBD5	piggyBac transposable element derived 5	ENSG00000177614	-67126	YES
5DML_DMR_644	chr12	124763030	124764144	-771.285	-0.690274	Intron	Intron (uc021rfy.1/100533183, intron 3 of 4)	uc021rfy.1	100533183	ZNF664-FAM101A	filamin-interacting protein FAM101A	ENSG00000178882	305268	YES
5DML_DMR_645	chr10	11173958	11178385	771.069	0.486884	Intron	Intron (uc010qbi.2/10659, intron 1 of 7)	uc001iki.4	10659	CELF2	CUGBP, Elav-like family member 2	ENSG00000048740	126699	YES
5DML_DMR_646	chr11	125277207	125279590	770.831	0.496883	Intron	Intron (uc001qbu.3/63876, intron 7 of 12)	uc001qbu.3	63876	PKNOX2	PBX/knotted 1 homeobox 2	ENSG00000165495	242648	YES
5DML_DMR_647	chr20	61610979	61612357	-770.804	-0.484305	Distal Intergenic	Distal Intergenic	uc002yeb.2	128408	BHLHE23	basic helix-loop-helix family member e23	ENSG00000125533	26030	NO
5DML_DMR_648	chr18	56028498	56032261	769.982	0.524325	Exon	Exon (uc002lgx.3/23327, exon 19 of 30)	uc002lgx.3	23327	NEDD4L	neural precursor cell expressed, developmentally down-regulated 4-like, E3 ubiquitin protein ligase	ENSG00000049759	316888	YES
5DML_DMR_649	chr19	17837031	17837730	769.751	0.512433	5' UTR	5' UTR	uc002nhe.1	55201	MAP1S	microtubule associated protein 1S	ENSG00000130479	6728	NO
5DML_DMR_650	chr17	72240534	72242313	-769.732	-0.805619	Intron	Intron (uc002jkc.3/94015, intron 6 of 13)	uc002jkc.3	94015	TTYH2	tweety family member 2	ENSG00000141540	30838	YES
5DML_DMR_651	chr10	134843966	134844762	-769.507	-0.554967	Distal Intergenic	Distal Intergenic	uc001llw.3	84435	ADGRA1	adhesion G protein-coupled receptor A1	ENSG00000197177	-39671	NO
5DML_DMR_652	chr19	2717298	2718553	769.115	0.435696	5' UTR	5' UTR	uc002lwf.3	148252	DIRAS1	DIRAS family GTPase 1	ENSG00000176490	-2837	YES
5DML_DMR_653	chr9	137276526	137277838	-767.492	-0.642786	Intron	Intron (uc004cfa.1/6256, intron 2 of 2)	uc004cfa.1	6256	RXRA	retinoid X receptor alpha	ENSG00000186350	67582	YES
5DML_DMR_654	chr5	173292532	173294401	-767.456	-0.691135	Distal Intergenic	Distal Intergenic	uc010jju.2	80315	CPEB4	cytoplasmic polyadenylation element binding protein 4	ENSG00000113742	-20930	YES
5DML_DMR_655	chr16	745388	746202	767.088	0.441363	Promoter (<1.5kb)	Promoter	uc002cja.3	146330	FBXL16	F-box and leucine rich repeat protein 16	ENSG00000127585	0	NO
5DML_DMR_656	chr17	56602751	56608433	-766.249	-0.5833	Promoter (<1.5kb)	Promoter	uc002iwk.2	5414	2018-09-04	septin 4	ENSG00000108387	0	YES
5DML_DMR_657	chr17	78894030	78895607	766.106	0.519192	Intron	Intron (uc002jyt.1/57521, intron 21 of 33)	uc002jyt.1	57521	RPTOR	regulatory associated protein of MTOR complex 1	ENSG00000141564	375405	YES
5DML_DMR_658	chr21	48023386	48025813	-765.857	-0.708157	Promoter (<1.5kb)	Promoter	uc002zju.1	6285	S100B	S100 calcium binding protein B	ENSG00000160307	0	YES
5DML_DMR_659	chr20	50108657	50109474	-765.838	-0.642763	Intron	Intron (uc002xwc.4/4773, intron 8 of 10)	uc002xwe.4	4773	NFATC2	nuclear factor of activated T-cells 2	ENSG00000101096	-69896	YES
5DML_DMR_660	chr11	65194933	65198201	-765.643	-0.556576	Exon	Exon (uc010rog.2/283131, exon 1 of 1)	uc010rog.2	283131	NEAT1	nuclear paraspeckle assembly transcript 1 (non-protein coding)	ENSG00000245532	4664	YES
5DML_DMR_661	chr6	3284680	3286023	-765.419	-0.610518	Exon	Exon (uc003mvn.3/63027, exon 9 of 11)	uc003mvm.3	63027	SLC22A23	solute carrier family 22 member 23	ENSG00000137266	-170770	YES
5DML_DMR_662	chr4	41145703	41149610	-765.113	-0.612723	Intron	Intron (uc003gvl.3/323, intron 17 of 17)	uc003gvl.3	323	APBB2	amyloid beta precursor protein binding family B member 2	ENSG00000163697	-67025	YES
5DML_DMR_663	chr12	6931693	6934247	764.947	0.500828	Promoter (<1.5kb)	Promoter	uc001qqy.1	27239	GPR162	G protein-coupled receptor 162	ENSG00000250510	0	YES
5DML_DMR_664	chr21	34773993	34775045	764.693	0.577874	Promoter (<1.5kb)	Promoter	uc002yrp.4	3460	IFNGR2	interferon gamma receptor 2 (interferon gamma transducer 1)	ENSG00000159128	-157	YES
5DML_DMR_665	chr3	66531607	66534322	-764.545	-0.606237	Intron	Intron (uc003dmx.3/26018, intron 18 of 18)	uc003dmx.3	26018	LRIG1	leucine rich repeats and immunoglobulin like domains 1	ENSG00000144749	-16523	YES
5DML_DMR_666	chr6	163662864	163666011	-764.126	-0.67396	Intron	Intron (uc003qua.3/135138, intron 5 of 6)	uc003qua.3	135138	PACRG	PARK2 coregulated	ENSG00000112530	514700	YES
5DML_DMR_667	chr17	72210197	72212000	-763.617	-0.595232	Promoter (<1.5kb)	Promoter	uc010wqw.2	94015	TTYH2	tweety family member 2	ENSG00000141540	0	YES
5DML_DMR_668	chr2	135463072	135464988	-763.364	-0.561248	Intron	Intron (uc002ttx.3/81615, intron 6 of 7)	uc002tty.3	81615	TMEM163	transmembrane protein 163	ENSG00000152128	-60346	YES
5DML_DMR_669	chr7	44307038	44308700	762.923	0.707035	Intron	Intron (uc003tkp.2/816, intron 19 of 20)	uc003tkp.2	816	CAMK2B	calcium/calmodulin dependent protein kinase II beta	ENSG00000058404	-56530	YES
5DML_DMR_670	chr10	11104936	11109445	762.57	0.486054	Intron	Intron (uc010qbi.2/10659, intron 1 of 7)	uc001iki.4	10659	CELF2	CUGBP, Elav-like family member 2	ENSG00000048740	57677	YES
5DML_DMR_671	chr14	65695943	65697362	-762.346	-0.723075	Distal Intergenic	Distal Intergenic	uc021ruw.1	100616176	MIR4708	microRNA 4708	ENSG00000266740	104539	YES
5DML_DMR_672	chr1	1022433	1023510	762.056	0.509074	Exon	Exon (uc010nyd.1/54991, exon 3 of 9)	uc001acr.2	54991	C1orf159	chromosome 1 open reading frame 159	ENSG00000131591	-28226	NO
5DML_DMR_673	chr13	31445557	31448014	761.907	0.528987	Distal Intergenic	Distal Intergenic	uc001uth.4	84935	MEDAG	mesenteric estrogen dependent adipogenesis	ENSG00000102802	-32298	YES
5DML_DMR_674	chr16	87824159	87825367	-761.581	-0.715171	Distal Intergenic	Distal Intergenic	uc002fki.3	54758	KLHDC4	kelch domain containing 4	ENSG00000104731	-24561	YES
5DML_DMR_675	chr17	77075851	77077240	760.612	0.544699	Promoter (<1.5kb)	Promoter	uc002jww.4	64772	ENGASE	endo-beta-N-acetylglucosaminidase	ENSG00000167280	0	YES
5DML_DMR_676	chr8	877112	878905	759.952	0.461883	Intron	Intron (uc003wpj.2/619343, intron 3 of 3)	uc003wpj.2	619343	ERICH1-AS1	ERICH1 antisense RNA 1	ENSG00000198010	189525	NO
5DML_DMR_677	chr8	1895431	1897043	759.773	0.533208	Intron	Intron (uc003wpr.3/9639, intron 27 of 28)	uc003wpr.3	9639	ARHGEF10	Rho guanine nucleotide exchange factor 10	ENSG00000104728	123282	YES
5DML_DMR_678	chr18	46101527	46103157	-759.1	-0.551156	Intron	Intron (uc002ldc.3/9811, intron 1 of 11)	uc002ldc.3	9811	CTIF	cap binding complex dependent translation initiation factor	ENSG00000134030	36100	YES
5DML_DMR_679	chr6	163887090	163893302	-759.065	-0.595514	Intron	Intron (uc003que.3/9444, intron 2 of 5)	uc003que.3	9444	QKI	QKI, KH domain containing RNA binding	ENSG00000112531	51415	YES
5DML_DMR_680	chr5	95743578	95746543	758.411	0.516938	Exon	Exon (uc010jbi.2/5122, exon 3 of 8)	uc003kls.2	5122	PCSK1	proprotein convertase subtilisin/kexin type 1	ENSG00000175426	-22442	YES
5DML_DMR_681	chr8	22078166	22080601	758.123	0.47552	3' UTR	3' UTR	uc003xbj.4	9796	PHYHIP	phytanoyl-CoA 2-hydroxylase interacting protein	ENSG00000168490	-9250	YES
5DML_DMR_682	chr1	230333313	230335262	757.204	0.405252	Intron	Intron (uc010pvy.1/2590, intron 2 of 15)	uc010pvy.1	2590	GALNT2	polypeptide N-acetylgalactosaminyltransferase 2	ENSG00000143641	139777	YES
5DML_DMR_683	chr10	3536255	3537772	756.85	0.499085	Intron	Intron (uc001igy.1/uc001igy.1, intron 1 of 1)	uc001iha.3	1316	KLF6	Kruppel like factor 6	ENSG00000067082	289701	YES
5DML_DMR_684	chr17	79027357	79029600	756.773	0.414142	5' UTR	5' UTR	uc002jzd.2	10458	BAIAP2	BAI1 associated protein 2	ENSG00000175866	18410	YES
5DML_DMR_685	chr22	50356358	50357257	756.452	0.426926	5' UTR	5' UTR	uc003bjb.3	415116	PIM3	Pim-3 proto-oncogene, serine/threonine kinase	ENSG00000198355	2215	YES
5DML_DMR_686	chr18	24037541	24040155	756.262	0.402676	3' UTR	3' UTR	uc031rhu.1	284252	KCTD1	potassium channel tetramerization domain containing 1	ENSG00000134504	-197210	YES
5DML_DMR_687	chr20	21069953	21071592	-756.082	-0.611046	Distal Intergenic	Distal Intergenic	uc002wsb.3	55857	KIZ	kizuna centrosomal protein	ENSG00000088970	-35032	YES
5DML_DMR_688	chr19	18053007	18054194	755.858	0.493111	Exon	Exon (uc010xpz.2/115098, exon 3 of 5)	uc010xpz.2	115098	CCDC124	coiled-coil domain containing 124	ENSG00000007080	9183	YES
5DML_DMR_689	chr8	65282305	65283381	755.512	0.422738	Promoter vicinity (1.5kb-3kb)	Distal Intergenic	uc022avc.2	100130155	MIR124-2HG	MIR124-2 host gene	ENSG00000254377	-2394	NO
5DML_DMR_690	chr8	1968270	1970102	-755.464	-0.629701	Distal Intergenic	Distal Intergenic	uc003wpx.4	9172	MYOM2	myomesin 2	ENSG00000036448	-23056	YES
5DML_DMR_691	chr1	4077940	4080213	755.227	0.466484	Distal Intergenic	Distal Intergenic	uc001ali.2	728716	LINC01346	long intergenic non-protein coding RNA 1346	NA	77268	YES
5DML_DMR_692	chr10	73734184	73737204	-755.008	-0.672259	Intron	Intron (uc021psn.1/119504, intron 1 of 3)	uc021psn.1	119504	ANAPC16	anaphase promoting complex subunit 16	ENSG00000166295	113037	YES
5DML_DMR_693	chr11	82440283	82443479	-754.487	-0.524588	Promoter (<1.5kb)	Promoter	uc001ozp.3	220382	FAM181B	family with sequence similarity 181 member B	ENSG00000182103	-1427	YES
5DML_DMR_694	chr18	77514047	77514993	754.413	0.498279	3' UTR	3' UTR	uc002lnh.2	9150	CTDP1	CTD phosphatase subunit 1	ENSG00000060069	74246	NO
5DML_DMR_695	chr2	240031442	240033051	754.353	0.555619	Intron	Intron (uc010fyy.3/9759, intron 13 of 23)	uc002vyk.4	9759	HDAC4	histone deacetylase 4	ENSG00000068024	-289592	YES
5DML_DMR_696	chr7	139335690	139338547	-753.782	-0.567071	Intron	Intron (uc003vvd.4/28996, intron 13 of 14)	uc003vvd.4	28996	HIPK2	homeodomain interacting protein kinase 2	ENSG00000064393	-139146	YES
5DML_DMR_697	chr8	145697599	145698440	-753.623	-0.456998	5' UTR	5' UTR	uc003zcz.3	90990	KIFC2	kinesin family member C2	ENSG00000167702	5861	NO
5DML_DMR_698	chr18	24125939	24127483	752.861	0.359201	Exon	Exon (uc010xbj.3/284252, exon 1 of 5)	uc031rhu.1	284252	KCTD1	potassium channel tetramerization domain containing 1	ENSG00000134504	-109882	YES
5DML_DMR_699	chr21	44483757	44485143	-751.965	-0.529611	Exon	Exon (uc002zcs.1/875, exon 6 of 14)	uc002zcv.2	875	CBS	cystathionine-beta-synthase	ENSG00000160200	-11329	YES
5DML_DMR_700	chr8	990315	991820	751.891	0.288572	Intron	Intron (uc003wpj.2/619343, intron 3 of 3)	uc003wpj.2	619343	ERICH1-AS1	ERICH1 antisense RNA 1	ENSG00000198010	302728	NO
5DML_DMR_701	chr19	3225994	3228277	751.856	0.60087	Intron	Intron (uc002lxl.2/60680, intron 1 of 11)	uc002lxl.2	60680	CELF5	CUGBP, Elav-like family member 5	ENSG00000161082	1293	NO
5DML_DMR_702	chr1	230457631	230459302	751.831	0.418241	3' UTR	3' UTR	uc031psq.1	79605	PGBD5	piggyBac transposable element derived 5	ENSG00000177614	-102372	YES
5DML_DMR_703	chr20	23635050	23637333	-751.728	-0.579273	Distal Intergenic	Distal Intergenic	uc002wtm.3	1471	CST3	cystatin C	ENSG00000101439	-16476	YES
5DML_DMR_704	chr16	557269	559203	749.621	0.420251	Intron	Intron (uc002chf.3/9727, intron 8 of 13)	uc002chf.3	9727	RAB11FIP3	RAB11 family interacting protein 3	ENSG00000090565	81601	YES
5DML_DMR_705	chr10	126842470	126845880	-749.621	-0.600742	Intron	Intron (uc009yak.3/1488, intron 10 of 10)	uc001lih.4	1488	CTBP2	C-terminal binding protein 2	ENSG00000175029	-3744	YES
5DML_DMR_706	chr9	132899001	132900246	749.455	0.693615	3' UTR	3' UTR	uc004bzd.2	57720	GPR107	G protein-coupled receptor 107	ENSG00000148358	83016	YES
5DML_DMR_707	chr13	41053460	41055129	-749.156	-0.541189	Promoter (<1.5kb)	Promoter	uc001uxj.4	646982	LINC00598	long intergenic non-protein coding RNA 598	ENSG00000215483	-14	YES
5DML_DMR_708	chr22	49717280	49718366	748.88	0.54847	Distal Intergenic	Distal Intergenic	uc003bit.3	348645	C22orf34	chromosome 22 open reading frame 34	ENSG00000188511	332824	NO
5DML_DMR_709	chr17	1010049	1011647	748.356	0.556878	Intron	Intron (uc002fsg.4/29, intron 21 of 21)	uc002fse.4	29	ABR	active BCR-related	ENSG00000159842	-78969	YES
5DML_DMR_710	chr14	105545941	105547302	748.272	0.612763	Distal Intergenic	Distal Intergenic	uc001yqd.3	29933	GPR132	G protein-coupled receptor 132	ENSG00000183484	-14187	NO
5DML_DMR_711	chr10	80819331	80821977	-748.221	-0.702738	Intron	Intron (uc001jzx.3/283050, intron 5 of 7)	uc001jzx.3	283050	ZMIZ1-AS1	ZMIZ1 antisense RNA 1	ENSG00000224596	-5228	YES
5DML_DMR_712	chr18	35138769	35143867	748.145	0.572506	Intron	Intron (uc002lae.2/56853, intron 12 of 12)	uc002lae.2	56853	CELF4	CUGBP, Elav-like family member 4	ENSG00000101489	-2133	YES
5DML_DMR_713	chr2	10627944	10630451	748.027	0.467406	Distal Intergenic	Distal Intergenic	uc002rao.1	4953	ODC1	ornithine decarboxylase 1	ENSG00000115758	-39491	NO
5DML_DMR_714	chr17	70570676	70573523	-747.375	-0.667138	Intron	Intron (uc002jiz.2/100499467, intron 3 of 3)	uc002jiz.2	100499467	LINC00673	long intergenic non-protein coding RNA 673	NA	-15420	YES
5DML_DMR_715	chr16	19184727	19185794	746.448	0.686885	5' UTR	5' UTR	uc002dfw.3	51760	SYT17	synaptotagmin 17	ENSG00000103528	5089	YES
5DML_DMR_716	chr7	129417686	129418813	746.015	0.424393	Promoter vicinity (1.5kb-3kb)	Distal Intergenic	uc003vpd.2	406959	MIR183	microRNA 183	ENSG00000207691	-2832	NO
5DML_DMR_717	chr2	74662163	74664335	-745.967	-0.490961	Intron	Intron (uc002slc.3/6242, intron 11 of 12)	uc002sle.3	6242	RTKN	rhotekin	ENSG00000114993	-4725	YES
5DML_DMR_718	chr8	1308498	1310199	743.587	0.523436	Distal Intergenic	Distal Intergenic	uc022aqn.1	286083	LOC286083	uncharacterized LOC286083	ENSG00000275427	-57671	NO
5DML_DMR_719	chr10	73739792	73743397	-743.523	-0.61867	Intron	Intron (uc021psn.1/119504, intron 1 of 3)	uc021psn.1	119504	ANAPC16	anaphase promoting complex subunit 16	ENSG00000166295	118645	YES
5DML_DMR_720	chr19	898265	899661	743.276	0.516055	Exon	Exon (uc002lqg.2/91300, exon 6 of 8)	uc002lqg.2	91300	R3HDM4	R3H domain containing 4	ENSG00000198858	-13564	YES
5DML_DMR_721	chr12	132269499	132270835	742.962	0.482214	Exon	Exon (uc010tbn.2/6433, exon 15 of 19)	uc001uja.2	6433	SFSWAP	splicing factor SWAP homolog	ENSG00000061936	73867	YES
5DML_DMR_722	chr14	21268959	21271877	-742.894	-0.570173	Promoter (<1.5kb)	Promoter	uc001vyf.3	6035	RNASE1	ribonuclease A family member 1, pancreatic	ENSG00000129538	0	YES
5DML_DMR_723	chr2	127834693	127837877	-742.87	-0.589506	Intron	Intron (uc010yzf.2/274, intron 12 of 12)	uc002tns.2	274	BIN1	bridging integrator 1	ENSG00000136717	-27026	YES
5DML_DMR_724	chr21	45579647	45581375	-742.427	-0.675814	Distal Intergenic	Distal Intergenic	uc002zec.4	8209	C21orf33	chromosome 21 open reading frame 33	ENSG00000160221	26153	YES
5DML_DMR_725	chr9	17579922	17583112	742.35	0.477392	Intron	Intron (uc003zna.3/6456, intron 1 of 8)	uc003zna.3	6456	SH3GL2	SH3 domain containing GRB2 like 2, endophilin A1	ENSG00000107295	969	YES
5DML_DMR_726	chr21	48019353	48022568	-742.253	-0.652532	5' UTR	5' UTR	uc002zju.1	6285	S100B	S100 calcium binding protein B	ENSG00000160307	-2467	YES
5DML_DMR_727	chr2	71131412	71133310	741.882	0.356485	Intron	Intron (uc002shh.3/25806, intron 1 of 2)	uc002shh.3	25806	VAX2	ventral anterior homeobox 2	ENSG00000116035	3692	NO
5DML_DMR_728	chr1	2083885	2085016	741.746	0.549037	Intron	Intron (uc001aiq.3/5590, intron 9 of 17)	uc001aiq.3	5590	PRKCZ	protein kinase C zeta	ENSG00000067606	101976	YES
5DML_DMR_729	chr4	89674582	89680107	741.651	0.440952	5' UTR	5' UTR	uc003hse.2	10144	FAM13A	family with sequence similarity 13 member A	ENSG00000138640	-298239	YES
5DML_DMR_730	chr11	124732429	124733880	-741.417	-0.533821	Promoter (<1.5kb)	Promoter	uc001qbc.3	64221	ROBO3	roundabout guidance receptor 3	ENSG00000154134	-1425	YES
5DML_DMR_731	chr8	144904011	144906637	-740.47	-0.393152	Promoter (<1.5kb)	Promoter	uc003yzu.1	22827	PUF60	poly(U) binding splicing factor 60	ENSG00000179950	0	YES
5DML_DMR_732	chr2	233736194	233737906	-739.114	-0.654221	Intron	Intron (uc002vtr.1/389084, intron 1 of 2)	uc002vtr.1	389084	C2orf82	chromosome 2 open reading frame 82	ENSG00000182600	1200	YES
5DML_DMR_733	chr21	45471107	45472995	-739.056	-0.726151	5' UTR	5' UTR	uc002zea.3	7109	TRAPPC10	trafficking protein particle complex 10	ENSG00000160218	38901	YES
5DML_DMR_734	chr11	125244908	125247250	739.004	0.594585	Intron	Intron (uc001qbu.3/63876, intron 5 of 12)	uc001qbu.3	63876	PKNOX2	PBX/knotted 1 homeobox 2	ENSG00000165495	210349	YES
5DML_DMR_735	chr22	46633427	46635122	-738.963	-0.589173	3' UTR	3' UTR	uc003bgw.1	5465	PPARA	peroxisome proliferator activated receptor alpha	ENSG00000186951	86928	YES
5DML_DMR_736	chr8	1019485	1021973	738.881	0.470022	Intron	Intron (uc003wpj.2/619343, intron 3 of 3)	uc003wpj.2	619343	ERICH1-AS1	ERICH1 antisense RNA 1	ENSG00000198010	331898	YES
5DML_DMR_737	chr8	77596069	77602236	-738.836	-0.404187	Intron	Intron (uc003yat.1/79776, intron 1 of 2)	uc003yau.2	79776	ZFHX4	zinc finger homeobox 4	ENSG00000091656	2554	YES
5DML_DMR_738	chr1	14109294	14112924	738.189	0.476489	Exon	Exon (uc001avh.3/7799, exon 8 of 9)	uc001avg.3	7799	PRDM2	PR/SET domain 2	ENSG00000116731	82559	YES
5DML_DMR_739	chr12	132105353	132106615	-738.024	-0.735033	Distal Intergenic	Distal Intergenic	uc001uiz.2	6433	SFSWAP	splicing factor SWAP homolog	ENSG00000061936	-89017	YES
5DML_DMR_740	chr12	6341909	6344590	-737.292	-0.565589	3' UTR	3' UTR	uc001qnq.2	928	CD9	CD9 molecule	ENSG00000010278	32427	YES
5DML_DMR_741	chr20	35480060	35482279	-737.16	-0.603225	Intron	Intron (uc002xgd.1/140710, intron 14 of 14)	uc002xgd.1	140710	SOGA1	suppressor of glucose, autophagy associated 1	ENSG00000149639	-5997	YES
5DML_DMR_742	chr1	244318166	244319327	-736.494	-0.683616	Distal Intergenic	Distal Intergenic	uc001iae.4	10472	ZBTB18	zinc finger and BTB domain containing 18	ENSG00000179456	101659	YES
5DML_DMR_743	chr19	10625857	10627884	-736.362	-0.620455	Promoter (<1.5kb)	Promoter	uc002mou.2	53637	S1PR5	sphingosine-1-phosphate receptor 5	ENSG00000180739	-784	NO
5DML_DMR_744	chr9	140658574	140659995	-736.174	-0.697438	Exon	Exon (uc010nco.3/643210, exon 1 of 1)	uc011mfc.2	79813	EHMT1	euchromatic histone lysine methyltransferase 1	ENSG00000181090	145130	YES
5DML_DMR_745	chr3	11745946	11746951	736.027	0.547658	Intron	Intron (uc003bwf.2/9686, intron 5 of 5)	uc003bwf.2	9686	VGLL4	vestigial like family member 4	ENSG00000144560	-15269	YES
5DML_DMR_746	chr19	57527087	57527958	735.607	0.665472	Distal Intergenic	Distal Intergenic	uc002qny.3	57663	USP29	ubiquitin specific peptidase 29	ENSG00000131864	-103551	YES
5DML_DMR_747	chr7	5390479	5391705	735.373	0.486511	3' UTR	3' UTR	uc003soi.4	84629	TNRC18	trinucleotide repeat containing 18	ENSG00000182095	-71472	YES
5DML_DMR_748	chr3	69230153	69232672	-735.168	-0.653637	Exon	Exon (uc003dnu.2/23150, exon 10 of 13)	uc003dnw.2	23150	FRMD4B	FERM domain containing 4B	ENSG00000114541	-359061	YES
5DML_DMR_749	chr1	55320014	55323192	735.018	0.420288	Intron	Intron (uc010ooi.1/1718, intron 3 of 3)	uc001cyc.1	1718	DHCR24	24-dehydrocholesterol reductase	ENSG00000116133	-29729	YES
5DML_DMR_750	chr11	61527859	61530198	-734.395	-0.534461	Intron	Intron (uc001nsc.1/745, intron 1 of 26)	uc001nsc.1	745	MYRF	myelin regulatory factor	ENSG00000124920	7738	YES
5DML_DMR_751	chr22	46495146	46498075	-734.136	-0.392676	Intron	Intron (uc003bgr.4/400931, intron 3 of 4)	uc003bgr.4	400931	MIRLET7BHG	MIRLET7B host gene	ENSG00000197182	45420	YES
5DML_DMR_752	chr6	163893983	163899986	-734.057	-0.570873	Exon	Exon (uc003que.3/9444, exon 3 of 6)	uc003que.3	9444	QKI	QKI, KH domain containing RNA binding	ENSG00000112531	58308	YES
5DML_DMR_753	chr9	131144128	131146822	-734.034	-0.658517	Intron	Intron (uc004buv.3/81605, intron 2 of 4)	uc004buv.3	81605	URM1	ubiquitin related modifier 1	ENSG00000167118	10530	YES
5DML_DMR_754	chr20	56015470	56016536	-733.623	-0.694677	Distal Intergenic	Distal Intergenic	uc010zzj.2	55544	RBM38	RNA binding motif protein 38	ENSG00000132819	49016	YES
5DML_DMR_755	chr10	24741503	24745662	733.562	0.475297	Intron	Intron (uc001irs.3/56243, intron 6 of 18)	uc001irs.3	56243	KIAA1217	KIAA1217	ENSG00000120549	757828	YES
5DML_DMR_756	chr7	152219805	152221663	-733.286	-0.512681	Distal Intergenic	Distal Intergenic	uc011kvo.2	100128822	LINC01003	long intergenic non-protein coding RNA 1003	ENSG00000261455	58596	YES
5DML_DMR_757	chr17	75440285	75443442	733.282	0.434176	Intron	Intron (uc002jts.4/10801, intron 3 of 11)	uc002jts.4	10801	2018-09-09	septin 9	ENSG00000184640	162793	YES
5DML_DMR_758	chr3	181422217	181427336	-733.15	-0.427427	Intron	Intron (uc003fkv.4/347689, intron 6 of 7)	uc003fkv.4	347689	SOX2-OT	SOX2 overlapping transcript	ENSG00000242808	647749	YES
5DML_DMR_759	chr5	175085913	175088917	733.114	0.503619	Intron	Intron (uc003mdc.4/3274, intron 1 of 2)	uc003mdc.4	3274	HRH2	histamine receptor H2	ENSG00000113749	873	YES
5DML_DMR_760	chr16	67428032	67428778	733.001	0.448735	3' UTR	3' UTR	uc010vjm.2	29800	ZDHHC1	zinc finger DHHC-type containing 1	ENSG00000159714	-21561	YES
5DML_DMR_761	chr1	234870766	234872718	732.948	0.575373	Distal Intergenic	Distal Intergenic	uc001hwj.2	100506810	LINC01132	long intergenic non-protein coding RNA 1132	ENSG00000227630	10977	YES
5DML_DMR_762	chr20	1890789	1893523	732.414	0.608499	Intron	Intron (uc002wfq.3/140885, intron 2 of 8)	uc002wfq.3	140885	SIRPA	signal regulatory protein alpha	ENSG00000198053	15976	YES
5DML_DMR_763	chr1	217309292	217310792	732.299	0.452177	Promoter (<1.5kb)	Promoter	uc001hlc.1	2104	ESRRG	estrogen related receptor gamma	ENSG00000196482	-305	NO
5DML_DMR_764	chr1	50882932	50884130	732.112	0.420116	3' UTR	3' UTR	uc010onb.2	63950	DMRTA2	DMRT like family A2	ENSG00000142700	-4989	NO
5DML_DMR_765	chr10	21797904	21799096	-731.47	-0.351507	Distal Intergenic	Distal Intergenic	uc001iqn.4	399726	CASC10	cancer susceptibility candidate 10	ENSG00000204682	-11691	YES
5DML_DMR_766	chr12	120574701	120576636	730.914	0.46318	Exon	Exon (uc001txo.3/10985, exon 46 of 58)	uc001txo.3	10985	GCN1	GCN1, eIF2 alpha kinase activator homolog	ENSG00000089154	-55877	YES
5DML_DMR_767	chr2	80815004	80819675	730.856	0.474717	Promoter (<1.5kb)	Promoter	uc010ysj.2	1496	CTNNA2	catenin alpha 2	ENSG00000066032	0	NO
5DML_DMR_768	chr11	12140139	12144112	730.306	0.581363	Intron	Intron (uc010rch.1/9645, intron 1 of 22)	uc010rch.1	9645	MICAL2	microtubule associated monooxygenase, calponin and LIM domain containing 2	ENSG00000133816	24596	YES
5DML_DMR_769	chr10	134461239	134462962	-729.969	-0.554066	Intron	Intron (uc001llo.1/3632, intron 3 of 12)	uc001llp.3	3632	INPP5A	inositol polyphosphate-5-phosphatase A	ENSG00000068383	109886	YES
5DML_DMR_770	chr4	115521309	115529184	-729.72	-0.598455	Intron	Intron (uc003ibs.2/7368, intron 1 of 5)	uc003ibs.2	7368	UGT8	UDP glycosyltransferase 8	ENSG00000174607	1698	YES
5DML_DMR_771	chr6	5999817	6002330	729.181	0.437671	Intron	Intron (uc021ykx.1/51299, intron 1 of 2)	uc003mwu.3	51299	NRN1	neuritin 1	ENSG00000124785	-5303	NO
5DML_DMR_772	chr2	241196837	241197716	728.827	0.580178	Distal Intergenic	Distal Intergenic	uc002vyv.3	150677	OTOS	otospiralin	ENSG00000178602	-116764	YES
5DML_DMR_773	chr19	33959412	33961273	728.629	0.493606	Intron	Intron (uc002nur.4/5184, intron 8 of 14)	uc002nur.4	5184	PEPD	peptidase D	ENSG00000124299	-51526	YES
5DML_DMR_774	chr20	62721316	62723215	728.387	0.600965	Intron	Intron (uc002yic.3/4987, intron 1 of 4)	uc002yic.3	4987	OPRL1	opioid related nociceptin receptor 1	ENSG00000125510	9845	YES
5DML_DMR_775	chr1	5816896	5818330	727.859	0.58416	Distal Intergenic	Distal Intergenic	uc021ofn.1	100616421	MIR4689	microRNA 4689	ENSG00000264101	104471	YES
5DML_DMR_776	chr1	109841109	109843024	-727.832	-0.717619	Intron	Intron (uc001dxk.1/343263, intron 8 of 8)	uc001dxk.1	343263	MYBPHL	myosin binding protein H like	ENSG00000221986	-6639	YES
5DML_DMR_777	chr17	74493878	74494777	-727.651	-0.769331	Exon	Exon (uc002jrt.3/uc002jrt.3, exon 1 of 1)	uc002jrq.2	79651	RHBDF2	rhomboid 5 homolog 2	ENSG00000129667	-2732	YES
5DML_DMR_778	chr8	706645	708148	727.606	0.590623	Intron	Intron (uc003wpj.2/619343, intron 1 of 3)	uc003wpj.2	619343	ERICH1-AS1	ERICH1 antisense RNA 1	ENSG00000198010	19058	YES
5DML_DMR_779	chr20	30582414	30583243	-727.5	-0.585257	Exon	Exon (uc002wxe.3/343702, exon 2 of 3)	uc002wxe.3	343702	XKR7	XK related 7	ENSG00000260903	26609	NO
5DML_DMR_780	chr2	200325190	200326946	727.189	0.389875	5' UTR	5' UTR	uc002uuz.2	23314	SATB2	SATB homeobox 2	ENSG00000119042	-9043	NO
5DML_DMR_781	chr1	9384246	9385257	-727.089	-0.746451	Intron	Intron (uc010oae.2/80176, intron 1 of 2)	uc010oae.2	80176	SPSB1	splA/ryanodine receptor domain and SOCS box containing 1	ENSG00000171621	31305	YES
5DML_DMR_782	chr3	10465674	10469083	726.497	0.434216	Intron	Intron (uc003bvt.3/491, intron 21 of 22)	uc003bvw.3	491	ATP2B2	ATPase plasma membrane Ca2+ transporting 2	ENSG00000157087	-280633	YES
5DML_DMR_783	chr7	632784	633727	726.494	0.611375	Intron	Intron (uc031swi.1/5575, intron 4 of 9)	uc003siw.2	5575	PRKAR1B	protein kinase cAMP-dependent type I regulatory subunit beta	ENSG00000188191	-133586	YES
5DML_DMR_784	chr9	35845752	35847493	726.458	0.421912	5' UTR	5' UTR	uc003zym.4	51754	TMEM8B	transmembrane protein 8B	ENSG00000137103	16530	YES
5DML_DMR_785	chr16	19871931	19874163	-726.125	-0.553101	Exon	Exon (uc021tef.1/51704, exon 2 of 3)	uc021tef.1	51704	GPRC5B	G protein-coupled receptor class C group 5 member B	ENSG00000167191	-10005	YES
5DML_DMR_786	chr16	1047397	1048448	726.032	0.571185	Distal Intergenic	Distal Intergenic	uc002ckn.3	30812	SOX8	SRY-box 8	ENSG00000005513	15589	YES
5DML_DMR_787	chr7	158060614	158061740	725.477	0.400066	Intron	Intron (uc011kwa.2/5799, intron 20 of 22)	uc003wno.3	5799	PTPRN2	protein tyrosine phosphatase, receptor type N2	ENSG00000155093	-318742	YES
5DML_DMR_788	chr12	132957888	132960252	-725.41	-0.676263	Distal Intergenic	Distal Intergenic	uc001ukc.4	50614	GALNT9	polypeptide N-acetylgalactosaminyltransferase 9	ENSG00000182870	-51983	NO
5DML_DMR_789	chr12	95007763	95010872	-724.778	-0.609536	Promoter (<1.5kb)	Promoter	uc001tdi.2	57458	TMCC3	transmembrane and coiled-coil domain family 3	ENSG00000057704	0	YES
5DML_DMR_790	chr6	163965425	163971653	-724.715	-0.525479	Intron	Intron (uc003que.3/9444, intron 4 of 5)	uc003que.3	9444	QKI	QKI, KH domain containing RNA binding	ENSG00000112531	129750	YES
5DML_DMR_791	chr13	106742896	106743917	724.315	0.546805	Distal Intergenic	Distal Intergenic	uc001vqg.3	728192	LINC00460	long intergenic non-protein coding RNA 460	NA	-284994	YES
5DML_DMR_792	chr19	13274433	13276182	-724.222	-0.654925	Distal Intergenic	Distal Intergenic	uc002mwr.3	9592	IER2	immediate early response 2	ENSG00000160888	13151	YES
5DML_DMR_793	chr10	132929853	132931376	724.092	0.557633	Intron	Intron (uc001lkp.3/256536, intron 4 of 11)	uc001lkp.3	256536	TCERG1L	transcription elongation regulator 1 like	ENSG00000176769	-178608	YES
5DML_DMR_794	chr11	73358715	73360880	-723.902	-0.544765	Promoter (<1.5kb)	Promoter	uc009ytq.3	58473	PLEKHB1	pleckstrin homology domain containing B1	ENSG00000021300	0	YES
5DML_DMR_795	chr2	25526877	25528531	723.544	0.515067	Intron	Intron (uc002rgc.4/1788, intron 21 of 22)	uc002rgd.4	1788	DNMT3A	DNA methyltransferase 3 alpha	ENSG00000119772	-36928	YES
5DML_DMR_796	chr20	35154580	35155745	723.246	0.581277	3' UTR	3' UTR	uc002xff.3	22839	DLGAP4	DLG associated protein 4	ENSG00000080845	260277	YES
5DML_DMR_797	chr20	17616208	17617947	-723.201	-0.628289	Promoter (<1.5kb)	Promoter	uc010gcm.1	6238	RRBP1	ribosome binding protein 1	ENSG00000125844	0	YES
5DML_DMR_798	chr14	104008094	104009379	-722.13	-0.543425	Distal Intergenic	Distal Intergenic	uc001yng.3	115708	TRMT61A	tRNA methyltransferase 61A	ENSG00000166166	12585	YES
5DML_DMR_799	chr9	92276338	92277837	-721.964	-0.489347	Intron	Intron (uc004aqs.2/100129066, intron 1 of 5)	uc004aqs.2	100129066	UNQ6494	uncharacterized LOC100129066	ENSG00000237372	21640	YES
5DML_DMR_800	chr3	16216045	16219508	-721.7	-0.514614	Promoter (<1.5kb)	Promoter	uc003car.4	117248	GALNT15	polypeptide N-acetylgalactosaminyltransferase 15	ENSG00000131386	0	YES
5DML_DMR_801	chr5	37835351	37836563	721.679	0.464422	Promoter (<1.5kb)	Promoter	uc011cpf.2	2668	GDNF	glial cell derived neurotrophic factor	ENSG00000168621	0	NO
5DML_DMR_802	chr18	60450651	60455015	-721.593	-0.516659	Intron	Intron (uc021ule.1/23239, intron 1 of 16)	uc021ule.1	23239	PHLPP1	PH domain and leucine rich repeat protein phosphatase 1	ENSG00000081913	67979	YES
5DML_DMR_803	chr5	146456920	146461855	-721.558	-0.635603	Promoter (<1.5kb)	Promoter	uc003loj.5	5521	PPP2R2B	protein phosphatase 2 regulatory subunit Bbeta	ENSG00000156475	0	YES
5DML_DMR_804	chr1	205474616	205476756	-721.513	-0.47081	Intron	Intron (uc009xbk.2/5129, intron 1 of 1)	uc001hcp.3	5129	CDK18	cyclin dependent kinase 18	ENSG00000117266	932	YES
5DML_DMR_805	chr20	47271846	47273855	-721.382	-0.66448	Promoter (<1.5kb)	Promoter	uc002xtv.1	57580	PREX1	phosphatidylinositol-3,4,5-trisphosphate dependent Rac exchange factor 1	ENSG00000124126	0	YES
5DML_DMR_806	chr8	61917189	61919772	-721.348	-0.457741	Distal Intergenic	Distal Intergenic	uc022auy.1	100130298	LOC100130298	hCG1816373-like	NA	-36882	YES
5DML_DMR_807	chr1	202095129	202097399	-721.207	-0.532709	Exon	Exon (uc001gxj.3/9283, exon 2 of 2)	uc001gxj.3	9283	GPR37L1	G protein-coupled receptor 37 like 1	ENSG00000170075	3100	YES
5DML_DMR_808	chr19	41192981	41195940	721.149	0.455412	Promoter (<1.5kb)	Promoter	uc002oon.3	9253	NUMBL	NUMB like, endocytic adaptor protein	ENSG00000105245	-616	YES
5DML_DMR_809	chr1	57038106	57042011	-721.125	-0.468593	Intron	Intron (uc001cyj.2/8613, intron 5 of 5)	uc001cyj.2	8613	PLPP3	phospholipid phosphatase 3	ENSG00000162407	-3246	YES
5DML_DMR_810	chr8	22087099	22088999	720.907	0.601305	Promoter (<1.5kb)	Promoter	uc003xbj.4	9796	PHYHIP	phytanoyl-CoA 2-hydroxylase interacting protein	ENSG00000168490	-852	YES
5DML_DMR_811	chr20	62814996	62817856	-720.325	-0.435442	Intron	Intron (uc002yih.3/4661, intron 1 of 15)	uc002yih.3	4661	MYT1	myelin transcription factor 1	ENSG00000196132	31852	YES
5DML_DMR_812	chr7	927539	928933	720.315	0.482358	Intron	Intron (uc003sjj.1/51608, intron 12 of 16)	uc003sjj.1	51608	GET4	golgi to ER traffic protein 4	ENSG00000239857	35952	YES
5DML_DMR_813	chr19	35645369	35646812	-720.128	-0.393307	Promoter (<1.5kb)	Promoter	uc010xsq.2	53827	FXYD5	FXYD domain containing ion transport regulator 5	ENSG00000089327	0	YES
5DML_DMR_814	chr7	5507069	5508391	720.058	0.502024	Distal Intergenic	Distal Intergenic	uc021zzd.1	693174	MIR589	microRNA 589	ENSG00000207973	27157	NO
5DML_DMR_815	chr12	131113707	131118059	720.055	0.567098	Intron	Intron (uc001uim.3/23504, intron 15 of 15)	uc001uim.3	23504	RIMBP2	RIMS binding protein 2	ENSG00000060709	-82767	YES
5DML_DMR_816	chr17	66255109	66255666	-720.001	-0.602466	Promoter (<1.5kb)	Promoter	uc002jhc.2	22901	ARSG	arylsulfatase G	ENSG00000141337	0	YES
5DML_DMR_817	chr17	73503518	73505273	-719.962	-0.717267	5' UTR	5' UTR	uc002joc.4	57513	CASKIN2	CASK interacting protein 2	ENSG00000177303	-6391	YES
5DML_DMR_818	chr11	102319677	102322611	-719.545	-0.508499	Promoter (<1.5kb)	Promoter	uc001pha.3	114908	TMEM123	transmembrane protein 123	ENSG00000152558	-1164	YES
5DML_DMR_819	chr11	70643193	70644669	719.362	0.465569	Exon	Exon (uc001oqc.3/22941, exon 11 of 22)	uc001oqc.3	22941	SHANK2	SH3 and multiple ankyrin repeat domains 2	ENSG00000162105	-291173	YES
5DML_DMR_820	chr12	114847558	114850739	719.319	0.378483	Exon	Exon (uc021red.1/255480, exon 3 of 3)	uc021red.1	255480	TBX5-AS1	TBX5 antisense RNA 1	ENSG00000255399	1558	NO
5DML_DMR_821	chr13	43701326	43703647	719.267	0.468305	Distal Intergenic	Distal Intergenic	uc001uyy.3	29103	DNAJC15	DnaJ heat shock protein family (Hsp40) member C15	ENSG00000120675	103964	YES
5DML_DMR_822	chr19	13095840	13097267	-719.057	-0.617056	Distal Intergenic	Distal Intergenic	uc002mwd.3	4784	NFIX	nuclear factor I X	ENSG00000008441	-9317	YES
5DML_DMR_823	chr4	6450741	6452811	719.038	0.486751	Intron	Intron (uc003gjc.3/5522, intron 8 of 8)	uc011bwe.2	5522	PPP2R2C	protein phosphatase 2 regulatory subunit Bgamma	ENSG00000074211	-112516	YES
5DML_DMR_824	chr16	1040444	1041520	-718.546	-0.601117	Distal Intergenic	Distal Intergenic	uc002ckn.3	30812	SOX8	SRY-box 8	ENSG00000005513	8636	YES
5DML_DMR_825	chr17	17660834	17662087	718.521	0.568208	Intron	Intron (uc002grm.3/10743, intron 2 of 5)	uc002grm.3	10743	RAI1	retinoic acid induced 1	ENSG00000108557	76047	YES
5DML_DMR_826	chr1	9910065	9912612	718.214	0.459037	3' UTR	3' UTR	uc001aqk.1	56998	CTNNBIP1	catenin beta interacting protein 1	ENSG00000178585	-57704	YES
5DML_DMR_827	chr11	1974680	1976133	-717.873	-0.527842	Intron	Intron (uc001lux.3/6150, intron 4 of 4)	uc001lux.3	6150	MRPL23	mitochondrial ribosomal protein L23	ENSG00000214026	6178	YES
5DML_DMR_828	chr20	43435091	43438319	717.795	0.569593	Promoter (<1.5kb)	Promoter	uc002xms.3	140730	RIMS4	regulating synaptic membrane exocytosis 4	ENSG00000101098	-660	YES
5DML_DMR_829	chr19	30851117	30853051	-717.794	-0.669762	Distal Intergenic	Distal Intergenic	uc002nsu.1	9745	ZNF536	zinc finger protein 536	ENSG00000198597	-10277	YES
5DML_DMR_830	chr16	2749240	2750337	717.645	0.619286	Exon	Exon (uc002crd.3/54442, exon 4 of 6)	uc002crd.3	54442	KCTD5	potassium channel tetramerization domain containing 5	ENSG00000167977	16745	YES
5DML_DMR_831	chr6	109119581	109122373	-717.112	-0.68347	Distal Intergenic	Distal Intergenic	uc003psq.4	387111	LINC00222	long intergenic non-protein coding RNA 222	ENSG00000203801	39217	YES
5DML_DMR_832	chr6	452792	455335	-716.434	-0.60285	Distal Intergenic	Distal Intergenic	uc003mtc.1	3662	IRF4	interferon regulatory factor 4	ENSG00000137265	55736	YES
5DML_DMR_833	chr16	81635579	81637197	716.26	0.459949	Intron	Intron (uc002fgp.3/80790, intron 1 of 20)	uc002fgp.3	80790	CMIP	c-Maf inducing protein	ENSG00000153815	156804	YES
5DML_DMR_834	chr11	121566891	121568617	-716.064	-0.690818	Distal Intergenic	Distal Intergenic	uc010rzq.1	6653	SORL1	sortilin related receptor 1	ENSG00000137642	105763	YES
5DML_DMR_835	chr5	167001536	167004851	716.063	0.550573	Intron	Intron (uc021yhi.1/57451, intron 2 of 3)	uc010jjd.3	57451	TENM2	teneurin transmembrane protein 2	ENSG00000145934	289693	YES
5DML_DMR_836	chr21	46745649	46746785	-715.963	-0.684383	Distal Intergenic	Distal Intergenic	uc031rvz.1	642852	LOC642852	uncharacterized LOC642852	NA	37668	YES
5DML_DMR_837	chr1	226753157	226756720	715.792	0.475656	Intron	Intron (uc021pjw.1/375057, intron 1 of 2)	uc021pjw.1	375057	STUM	stum, mechanosensory transduction mediator homolog	ENSG00000203685	16656	YES
5DML_DMR_838	chr11	33398566	33401303	715.266	0.507587	Distal Intergenic	Distal Intergenic	uc009yjw.1	10114	HIPK3	homeodomain interacting protein kinase 3	ENSG00000110422	48510	YES
5DML_DMR_839	chr7	2768469	2769954	-715.202	-0.402946	3' UTR	3' UTR	uc003smu.3	2768	GNA12	G protein subunit alpha 12	ENSG00000146535	-114005	YES
5DML_DMR_840	chr2	239494565	239495894	-714.712	-0.616775	Distal Intergenic	Distal Intergenic	uc002vyi.2	151171	LINC01107	long intergenic non-protein coding RNA 1107	ENSG00000225493	-30425	YES
5DML_DMR_841	chr15	57509710	57516224	-714.325	-0.547596	Promoter (<1.5kb)	Promoter	uc002aee.3	6938	TCF12	transcription factor 12	ENSG00000140262	0	YES
5DML_DMR_842	chr6	21521661	21524094	714.224	0.425581	Distal Intergenic	Distal Intergenic	uc003ndi.3	6659	SOX4	SRY-box 4	ENSG00000124766	-69878	YES
5DML_DMR_843	chr17	57501134	57503710	714.067	0.529499	Distal Intergenic	Distal Intergenic	uc021uat.1	100616204	MIR4729	microRNA 4729	ENSG00000263857	57690	YES
5DML_DMR_844	chr11	68095215	68096369	-713.679	-0.591244	Intron	Intron (uc001ont.3/4041, intron 1 of 22)	uc001ont.3	4041	LRP5	LDL receptor related protein 5	ENSG00000162337	15107	YES
5DML_DMR_845	chr5	115898323	115901906	-713.571	-0.5631	Intron	Intron (uc003krx.4/57556, intron 19 of 19)	uc003krx.4	57556	SEMA6A	semaphorin 6A	ENSG00000092421	-8645	YES
5DML_DMR_846	chr10	10505250	10511466	713.065	0.47435	Distal Intergenic	Distal Intergenic	uc001ikf.1	207107	SFTA1P	surfactant associated 1, pseudogene	ENSG00000225383	325411	YES
5DML_DMR_847	chr10	134852719	134854050	-712.988	-0.506967	Distal Intergenic	Distal Intergenic	uc001llw.3	84435	ADGRA1	adhesion G protein-coupled receptor A1	ENSG00000197177	-30383	NO
5DML_DMR_848	chr15	45004331	45005317	-712.942	-0.538003	Intron	Intron (uc010uek.1/567, intron 1 of 1)	uc001zuc.3	567	B2M	beta-2-microglobulin	ENSG00000166710	646	YES
5DML_DMR_849	chr10	79936324	79938141	-712.848	-0.487013	Distal Intergenic	Distal Intergenic	uc001jzv.3	100132987	LINC00856	long intergenic non-protein coding RNA 856	ENSG00000230417	-70241	YES
5DML_DMR_850	chr1	1453395	1454669	712.756	0.445411	Exon	Exon (uc001afz.2/55210, exon 5 of 16)	uc001afz.2	55210	ATAD3A	ATPase family, AAA domain containing 3A	ENSG00000197785	5872	NO
5DML_DMR_851	chr19	41025414	41026374	712.705	0.391451	5' UTR	5' UTR	uc002ony.3	57731	SPTBN4	spectrin beta, non-erythrocytic 4	ENSG00000160460	53266	YES
5DML_DMR_852	chr16	643555	644978	712.659	0.525904	Intron	Intron (uc021szt.1/57799, intron 2 of 6)	uc021szt.1	57799	RAB40C	RAB40C, member RAS oncogene family	ENSG00000197562	4198	YES
5DML_DMR_853	chr8	1859701	1861383	712.532	0.446119	Intron	Intron (uc003wpq.1/9639, intron 19 of 22)	uc003wpr.3	9639	ARHGEF10	Rho guanine nucleotide exchange factor 10	ENSG00000104728	87552	YES
5DML_DMR_854	chr1	244262506	244264748	712.318	0.438576	Distal Intergenic	Distal Intergenic	uc001iae.4	10472	ZBTB18	zinc finger and BTB domain containing 18	ENSG00000179456	45999	YES
5DML_DMR_855	chr11	64398874	64401789	712.301	0.524995	Intron	Intron (uc001oap.3/9379, intron 5 of 6)	uc001oas.3	9379	NRXN2	neurexin 2	ENSG00000110076	-88871	YES
5DML_DMR_856	chr8	26060333	26062896	-712.113	-0.703894	Intron	Intron (uc003xek.3/5520, intron 7 of 10)	uc003xek.3	5520	PPP2R2A	protein phosphatase 2 regulatory subunit Balpha	ENSG00000221914	830258	YES
5DML_DMR_857	chr19	6414276	6415298	711.977	0.450987	Exon	Exon (uc002mer.4/8570, exon 19 of 20)	uc002mer.4	8570	KHSRP	KH-type splicing regulatory protein	ENSG00000088247	-9524	YES
5DML_DMR_858	chr2	16397078	16398240	-711.921	-0.754668	Distal Intergenic	Distal Intergenic	uc010yjr.2	4613	MYCN	v-myc avian myelocytomatosis viral oncogene neuroblastoma derived homolog	ENSG00000134323	315032	YES
5DML_DMR_859	chr1	32169102	32169901	-711.606	-0.675685	Promoter (<1.5kb)	Promoter	uc001btk.1	1307	COL16A1	collagen type XVI alpha 1 chain	ENSG00000084636	0	YES
5DML_DMR_860	chr10	11153228	11155682	711.354	0.505774	Intron	Intron (uc010qbi.2/10659, intron 1 of 7)	uc001iki.4	10659	CELF2	CUGBP, Elav-like family member 2	ENSG00000048740	105969	YES
5DML_DMR_861	chr21	45405655	45406920	-711.329	-0.581772	3' UTR	3' UTR	uc002zdv.3	56894	AGPAT3	1-acylglycerol-3-phosphate O-acyltransferase 3	ENSG00000160216	120539	YES
5DML_DMR_862	chr7	4979404	4980771	-711.135	-0.641779	Intron	Intron (uc003snl.1/221938, intron 8 of 8)	uc003snl.1	221938	MMD2	monocyte to macrophage differentiation associated 2	ENSG00000136297	-18073	YES
5DML_DMR_863	chr3	42774417	42776702	-710.224	-0.676712	Exon	Exon (uc003cly.4/152206, exon 11 of 16)	uc003cly.4	152206	CCDC13	coiled-coil domain containing 13	ENSG00000244607	-38043	YES
5DML_DMR_864	chr2	162280810	162283236	709.973	0.405882	3' UTR	3' UTR	uc002ubw.1	10716	TBR1	T-box, brain 1	ENSG00000136535	8190	YES
5DML_DMR_865	chr2	47792335	47796501	709.63	0.577276	Intron	Intron (uc002rvz.4/4436, intron 16 of 18)	uc002rvz.4	4436	MSH2	mutS homolog 2	ENSG00000095002	162129	NO
5DML_DMR_866	chr13	109806748	109809062	709.149	0.555598	Intron	Intron (uc001vqt.1/23026, intron 32 of 34)	uc001vqt.1	23026	MYO16	myosin XVI	ENSG00000041515	558248	YES
5DML_DMR_867	chr11	75589225	75591131	-709.098	-0.467783	5' UTR	5' UTR	uc001oxc.3	7405	UVRAG	UV radiation resistance associated	ENSG00000198382	63013	YES
5DML_DMR_868	chr2	240361449	240363850	-708.091	-0.411439	Distal Intergenic	Distal Intergenic	uc010fza.2	9759	HDAC4	histone deacetylase 4	ENSG00000068024	-38103	YES
5DML_DMR_869	chr1	3277244	3278171	-708.06	-0.715835	Intron	Intron (uc001akc.3/63976, intron 3 of 16)	uc001akc.3	63976	PRDM16	PR/SET domain 16	ENSG00000142611	291502	YES
5DML_DMR_870	chr2	99549027	99551929	707.818	0.463976	Promoter (<1.5kb)	Promoter	uc002szf.1	343990	KIAA1211L	KIAA1211 like	ENSG00000196872	-755	YES
5DML_DMR_871	chr1	32160007	32162490	-707.713	-0.772234	Exon	Exon (uc001btj.1/1307, exon 5 of 65)	uc001btk.1	1307	COL16A1	collagen type XVI alpha 1 chain	ENSG00000084636	-7278	YES
5DML_DMR_872	chr1	6146410	6148352	707.536	0.47663	Exon	Exon (uc009vlv.2/8514, exon 8 of 16)	uc009vlv.2	8514	KCNAB2	potassium voltage-gated channel subfamily A regulatory beta subunit 2	ENSG00000069424	94052	YES
5DML_DMR_873	chr16	7472158	7476280	707.343	0.440678	Intron	Intron (uc002cyr.1/54715, intron 4 of 11)	uc002cys.2	54715	RBFOX1	RNA binding protein, fox-1 homolog 1	ENSG00000078328	1403026	YES
5DML_DMR_874	chr12	121961296	121962941	-706.778	-0.610996	Intron	Intron (uc001uas.3/84678, intron 15 of 22)	uc001uat.3	84678	KDM2B	lysine demethylase 2B	ENSG00000089094	-55979	YES
5DML_DMR_875	chr5	126626703	126629581	-706.307	-0.55679	5' UTR	5' UTR	uc003kuh.4	84466	MEGF10	multiple EGF like domains 10	ENSG00000145794	247	YES
5DML_DMR_876	chr8	141247406	141248988	705.767	0.521704	Intron	Intron (uc003yvj.2/83696, intron 7 of 22)	uc003yvh.2	83696	TRAPPC9	trafficking protein particle complex 9	ENSG00000167632	-219690	YES
5DML_DMR_877	chr19	39634877	39636682	-705.56	-0.596743	Intron	Intron (uc002okj.1/10298, intron 1 of 10)	uc002okj.1	10298	PAK4	p21 (RAC1) activated kinase 4	ENSG00000130669	18457	YES
5DML_DMR_878	chr16	57315929	57317977	-705.436	-0.697064	Promoter (<1.5kb)	Promoter	uc002elg.2	51090	PLLP	plasmolipin	ENSG00000102934	-607	YES
5DML_DMR_879	chr9	130441243	130443818	705.309	0.536668	Exon	Exon (uc004brk.2/6812, exon 17 of 20)	uc004brk.2	6812	STXBP1	syntaxin binding protein 1	ENSG00000136854	66757	YES
5DML_DMR_880	chr19	2331085	2332758	-705.281	-0.638214	Intron	Intron (uc010dsw.1/56928, intron 1 of 7)	uc010dsw.1	56928	SPPL2B	signal peptide peptidase like 2B	ENSG00000005206	61565	YES
5DML_DMR_881	chr8	143666015	143667385	705.256	0.457212	Distal Intergenic	Distal Intergenic	uc003ywn.2	23237	ARC	activity regulated cytoskeleton associated protein	ENSG00000198576	28448	NO
5DML_DMR_882	chr5	139167916	139168758	-705.068	-0.635773	Distal Intergenic	Distal Intergenic	uc003leu.1	84249	PSD2	pleckstrin and Sec7 domain containing 2	ENSG00000146005	-6648	YES
5DML_DMR_883	chr1	112437836	112438970	705.062	0.556797	Intron	Intron (uc001ebu.1/3752, intron 6 of 7)	uc001ebu.1	3752	KCND3	potassium voltage-gated channel subfamily D member 3	ENSG00000171385	-92807	YES
5DML_DMR_884	chr1	18397523	18399370	704.923	0.473417	Distal Intergenic	Distal Intergenic	uc001bau.2	84966	IGSF21	immunoglobin superfamily member 21	ENSG00000117154	-34870	YES
5DML_DMR_885	chr6	168687742	168690190	704.9	0.411224	Distal Intergenic	Distal Intergenic	uc003qwq.3	168002	DACT2	dishevelled binding antagonist of beta catenin 2	ENSG00000164488	30212	YES
5DML_DMR_886	chr7	105278025	105279972	704.738	0.520292	Exon	Exon (uc003vdf.2/222255, exon 4 of 10)	uc003vde.2	222255	ATXN7L1	ataxin 7 like 1	ENSG00000146776	-237059	YES
5DML_DMR_887	chr1	1360794	1362152	-704.692	-0.651676	Promoter (<1.5kb)	Promoter	uc010nyp.2	643965	TMEM88B	transmembrane protein 88B	ENSG00000205116	0	YES
5DML_DMR_888	chr17	48704218	48705961	704.669	0.527716	3' UTR	3' UTR	uc002irj.2	8913	CACNA1G	calcium voltage-gated channel subunit alpha1 G	ENSG00000006283	65789	YES
5DML_DMR_889	chr5	175108520	175109971	704.501	0.635175	5' UTR	5' UTR	uc003mdc.4	3274	HRH2	histamine receptor H2	ENSG00000113749	23480	YES
5DML_DMR_890	chr11	64641730	64642822	-703.659	-0.705534	Exon	Exon (uc001obu.1/10938, exon 2 of 5)	uc001obv.1	10938	EHD1	EH domain containing 1	ENSG00000110047	-4327	YES
5DML_DMR_891	chr1	2884755	2885877	-703.643	-0.724113	Distal Intergenic	Distal Intergenic	uc001ajz.3	140625	ACTRT2	actin related protein T2	ENSG00000169717	-52169	YES
5DML_DMR_892	chr18	35112680	35114639	703.518	0.545148	Intron	Intron (uc002lae.2/56853, intron 12 of 12)	uc002lae.2	56853	CELF4	CUGBP, Elav-like family member 4	ENSG00000101489	-31361	YES
5DML_DMR_893	chr2	232252676	232254144	-703.365	-0.619237	Distal Intergenic	Distal Intergenic	uc002vrs.3	93010	B3GNT7	UDP-GlcNAc:betaGal beta-1,3-N-acetylglucosaminyltransferase 7	ENSG00000156966	-6191	YES
5DML_DMR_894	chr2	60763357	60768336	703.35	0.487414	Intron	Intron (uc002sab.3/53335, intron 3 of 4)	uc002sab.3	53335	BCL11A	B-cell CLL/lymphoma 11A	ENSG00000119866	-12297	YES
5DML_DMR_895	chr2	162283915	162284775	703.178	0.437386	Distal Intergenic	Distal Intergenic	uc010foy.2	10716	TBR1	T-box, brain 1	ENSG00000136535	9509	NO
5DML_DMR_896	chr13	113435736	113437131	-703.138	-0.477472	Intron	Intron (uc001vsi.4/23250, intron 1 of 29)	uc001vsi.4	23250	ATP11A	ATPase phospholipid transporting 11A	ENSG00000068650	91093	YES
5DML_DMR_897	chr2	1934720	1936587	702.822	0.691607	Intron	Intron (uc002qxd.3/23040, intron 16 of 24)	uc002qxd.3	23040	MYT1L	myelin transcription factor 1 like	ENSG00000186487	-398458	YES
5DML_DMR_898	chr1	3807789	3809235	702.765	0.491618	3' UTR	3' UTR	uc001alf.3	339448	C1orf174	chromosome 1 open reading frame 174	ENSG00000198912	-7622	YES
5DML_DMR_899	chr1	48043605	48044878	-702.653	-0.762228	Distal Intergenic	Distal Intergenic	uc001crm.3	2306	FOXD2	forkhead box D2	ENSG00000186564	141916	YES
5DML_DMR_900	chr1	1365573	1366618	-701.931	-0.617229	Distal Intergenic	Distal Intergenic	uc010nyp.2	643965	TMEM88B	transmembrane protein 88B	ENSG00000205116	4065	YES
5DML_DMR_901	chr7	871033	872547	701.675	0.477186	Promoter (<1.5kb)	Promoter	uc021zym.1	23353	SUN1	Sad1 and UNC84 domain containing 1	ENSG00000164828	0	YES
5DML_DMR_902	chr11	69682493	69683588	-701.572	-0.525692	Distal Intergenic	Distal Intergenic	uc001oph.3	2248	FGF3	fibroblast growth factor 3	ENSG00000186895	-48301	YES
5DML_DMR_903	chr21	17566473	17569812	-701.431	-0.641676	Promoter (<1.5kb)	Promoter	uc002ykc.2	388815	MIR99AHG	mir-99a-let-7c cluster host gene	NA	0	YES
5DML_DMR_904	chr21	48040462	48043019	-701.186	-0.750416	Distal Intergenic	Distal Intergenic	uc021wkc.1	3275	PRMT2	protein arginine methyltransferase 2	ENSG00000160310	-12488	YES
5DML_DMR_905	chr22	40081601	40082228	-701.031	-0.410478	Exon	Exon (uc003ayc.3/8911, exon 37 of 37)	uc003ayc.3	8911	CACNA1I	calcium voltage-gated channel subunit alpha1 I	ENSG00000100346	114843	NO
5DML_DMR_906	chr7	730526	731834	701.013	0.446718	Promoter (<1.5kb)	Promoter	uc031swi.1	5575	PRKAR1B	protein kinase cAMP-dependent type I regulatory subunit beta	ENSG00000188191	0	YES
5DML_DMR_907	chr10	114712664	114713871	-701.004	-0.641705	Intron	Intron (uc001lac.4/6934, intron 3 of 13)	uc001lac.4	6934	TCF7L2	transcription factor 7 like 2	ENSG00000148737	2655	YES
5DML_DMR_908	chr1	25524260	25525936	-700.909	-0.593416	Distal Intergenic	Distal Intergenic	uc001bjt.1	25949	SYF2	SYF2 pre-mRNA splicing factor	ENSG00000117614	33077	YES
5DML_DMR_909	chr13	113119256	113120501	700.842	0.52244	Distal Intergenic	Distal Intergenic	uc001vsd.2	122258	SPACA7	sperm acrosome associated 7	ENSG00000153498	88605	NO
5DML_DMR_910	chr1	205638178	205640549	-700.782	-0.619445	Intron	Intron (uc010prp.1/85414, intron 2 of 2)	uc010prq.1	2005	ELK4	ELK4, ETS transcription factor	ENSG00000158711	-9081	YES
5DML_DMR_911	chr11	62683384	62686107	700.577	0.638389	Intron	Intron (uc001nwi.3/1128, intron 1 of 1)	uc001nwi.3	1128	CHRM1	cholinergic receptor muscarinic 1	ENSG00000168539	-2905	YES
5DML_DMR_912	chr3	13321921	13323778	700.547	0.438422	Distal Intergenic	Distal Intergenic	uc003bxw.3	23225	NUP210	nucleoporin 210	ENSG00000132182	72416	YES
5DML_DMR_913	chr14	105778889	105780061	-700.1	-0.669812	Intron	Intron (uc001yqs.2/23241, intron 1 of 23)	uc010tyo.1	2972	BRF1	BRF1, RNA polymerase III transcription initiation factor 90 kDa subunit	ENSG00000185024	-1853	YES
5DML_DMR_914	chr2	3260456	3261693	699.367	0.56288	Exon	Exon (uc002qxi.2/7260, exon 6 of 11)	uc002qxj.2	7260	TSSC1	tumor suppressing subtransferable candidate 1	ENSG00000032389	-119960	YES
5DML_DMR_915	chr1	6266191	6266777	-699.332	-0.377084	5' UTR	5' UTR	uc001amg.3	388591	RNF207	ring finger protein 207	ENSG00000158286	2	NO
5DML_DMR_916	chr12	113597164	113599364	699.116	0.554797	Exon	Exon (uc001tup.3/79039, exon 19 of 20)	uc001tup.3	79039	DDX54	DEAD-box helicase 54	ENSG00000123064	-23920	YES
5DML_DMR_917	chr14	91080596	91083863	699.073	0.490293	Intron	Intron (uc001xyo.3/145567, intron 5 of 6)	uc001xyp.3	145567	TTC7B	tetratricopeptide repeat domain 7B	ENSG00000165914	-198898	YES
5DML_DMR_918	chr3	53707811	53709903	698.525	0.510838	Exon	Exon (uc003dgu.5/776, exon 8 of 49)	uc003dgu.5	776	CACNA1D	calcium voltage-gated channel subunit alpha1 D	ENSG00000157388	178735	YES
5DML_DMR_919	chr1	245493976	245494879	698.481	0.539209	Intron	Intron (uc010pyq.1/55083, intron 2 of 9)	uc001ibf.1	55083	KIF26B	kinesin family member 26B	ENSG00000162849	175689	NO
5DML_DMR_920	chr12	2356769	2359039	698.198	0.525629	Intron	Intron (uc001qjz.2/775, intron 3 of 46)	uc001qjz.2	775	CACNA1C	calcium voltage-gated channel subunit alpha1 C	ENSG00000151067	194353	YES
5DML_DMR_921	chr19	7916663	7918241	-698.163	-0.708451	Exon	Exon (uc002min.3/115704, exon 9 of 19)	uc002min.3	115704	EVI5L	ecotropic viral integration site 5 like	ENSG00000142459	21502	YES
5DML_DMR_922	chr3	11632532	11635920	-697.849	-0.53532	Intron	Intron (uc011aun.1/9686, intron 3 of 4)	uc003bwf.2	9686	VGLL4	vestigial like family member 4	ENSG00000144560	-126300	YES
5DML_DMR_923	chr11	117547998	117550246	-697.17	-0.645656	Intron	Intron (uc001prh.1/57453, intron 30 of 32)	uc001prh.1	57453	DSCAML1	DS cell adhesion molecule like 1	ENSG00000177103	-117730	YES
5DML_DMR_924	chr3	72489961	72494951	-697.028	-0.540012	Promoter (<1.5kb)	Promoter	uc003dpe.3	23429	RYBP	RING1 and YY1 binding protein	ENSG00000281766	-823	YES
5DML_DMR_925	chr7	142554132	142557143	696.845	0.604852	Intron	Intron (uc010lot.1/2051, intron 1 of 2)	uc003wbs.3	2051	EPHB6	EPH receptor B6	ENSG00000106123	1340	YES
5DML_DMR_926	chr13	32982649	32984731	-696.833	-0.433676	Intron	Intron (uc001uuc.3/90634, intron 4 of 4)	uc001uuc.3	90634	N4BP2L1	NEDD4 binding protein 2 like 1	ENSG00000139597	-17584	YES
5DML_DMR_927	chr9	140786805	140788897	696.805	0.474297	Exon	Exon (uc004cof.1/uc004cof.1, exon 1 of 4)	uc004cog.3	774	CACNA1B	calcium voltage-gated channel subunit alpha1 B	ENSG00000148408	14564	YES
5DML_DMR_928	chr8	110981116	110985917	696.75	0.468452	Exon	Exon (uc003ynr.4/27012, exon 2 of 3)	uc010mcw.3	27012	KCNV1	potassium voltage-gated channel modifier subfamily V member 1	ENSG00000164794	-2159	YES
5DML_DMR_929	chr3	187769006	187770713	-696.623	-0.70103	Distal Intergenic	Distal Intergenic	uc011bsg.2	4026	LPP	LIM domain containing preferred translocation partner in lipoma	ENSG00000145012	-100950	YES
5DML_DMR_930	chr7	73447649	73448642	-695.646	-0.681207	Intron	Intron (uc003tzm.1/2006, intron 1 of 11)	uc003tzn.3	2006	ELN	elastin	ENSG00000049540	5222	YES
5DML_DMR_931	chr9	132647427	132648465	-695.57	-0.418524	Downstream	Downstream (1-2kb)	uc011mbu.1	23048	FNBP1	formin binding protein 1	ENSG00000187239	33124	YES
5DML_DMR_932	chr2	171670500	171671730	695.56	0.446888	Promoter (<1.5kb)	Promoter	uc002ugh.3	2571	GAD1	glutamate decarboxylase 1	ENSG00000128683	-1470	NO
5DML_DMR_933	chr2	47298354	47300377	695.412	0.523031	Intron	Intron (uc002rvm.3/57217, intron 20 of 20)	uc002rvm.3	57217	TTC7A	tetratricopeptide repeat domain 7A	ENSG00000068724	155058	YES
5DML_DMR_934	chr2	17723169	17729321	695.169	0.537681	Intron	Intron (uc002rcm.3/7447, intron 1 of 3)	uc002rcm.3	7447	VSNL1	visinin like 1	ENSG00000163032	1362	YES
5DML_DMR_935	chr17	37349192	37350686	694.962	0.630891	Promoter (<1.5kb)	Promoter	uc010web.1	782	CACNB1	calcium voltage-gated channel auxiliary subunit beta 1	ENSG00000067191	0	YES
5DML_DMR_936	chr7	44361619	44363917	694.137	0.480313	Promoter (<1.5kb)	Promoter	uc003tkp.2	816	CAMK2B	calcium/calmodulin dependent protein kinase II beta	ENSG00000058404	-1313	YES
5DML_DMR_937	chr19	934644	935516	-693.934	-0.616009	Intron	Intron (uc002lql.3/1820, intron 3 of 8)	uc002lql.3	1820	ARID3A	AT-rich interaction domain 3A	ENSG00000116017	8607	YES
5DML_DMR_938	chr9	131167258	131169680	-693.856	-0.641597	Distal Intergenic	Distal Intergenic	uc004buy.1	51148	CERCAM	cerebral endothelial cell adhesion molecule	ENSG00000167123	-4365	YES
5DML_DMR_939	chr15	31598437	31599950	-693.817	-0.581224	Distal Intergenic	Distal Intergenic	uc001zfo.3	51621	KLF13	Kruppel like factor 13	ENSG00000169926	-19133	YES
5DML_DMR_940	chr1	44481508	44483123	-693.719	-0.654763	Promoter (<1.5kb)	Promoter	uc009vxe.2	6536	SLC6A9	solute carrier family 6 member 9	ENSG00000196517	0	YES
5DML_DMR_941	chr12	123752224	123753992	-693.681	-0.351028	Promoter (<1.5kb)	Promoter	uc031qjy.1	8099	CDK2AP1	cyclin dependent kinase 2 associated protein 1	ENSG00000111328	0	YES
5DML_DMR_942	chr11	61912240	61914020	693.653	0.476144	Exon	Exon (uc009ynw.1/3619, exon 12 of 16)	uc001nsw.1	3619	INCENP	inner centromere protein	ENSG00000149503	20795	YES
5DML_DMR_943	chr1	39550069	39553879	693.566	0.510022	Exon	Exon (uc010oir.3/23499, exon 2 of 3)	uc010oir.3	23499	MACF1	microtubule-actin crosslinking factor 1	ENSG00000127603	2980	YES
5DML_DMR_944	chr13	99627525	99631109	-693.371	-0.589996	Promoter (<1.5kb)	Promoter	uc001vnw.2	23348	DOCK9	dedicator of cytokinesis 9	ENSG00000088387	0	YES
5DML_DMR_945	chr1	36028038	36030193	693.348	0.522125	Exon	Exon (uc001bza.3/23154, exon 5 of 8)	uc001bza.3	23154	NCDN	neurochondrin	ENSG00000020129	4645	YES
5DML_DMR_946	chr19	1960974	1962308	693.257	0.463457	Intron	Intron (uc002lul.4/1455, intron 1 of 11)	uc002lul.4	1455	CSNK1G2	casein kinase 1 gamma 2	ENSG00000133275	19813	YES
5DML_DMR_947	chr19	47259353	47259949	693.212	0.421451	Exon	Exon (uc002pfn.2/79147, exon 4 of 4)	uc002pfn.2	79147	FKRP	fukutin related protein	ENSG00000181027	10050	NO
5DML_DMR_948	chr22	19745925	19746837	-693.055	-0.456274	Intron	Intron (uc002zqa.1/6899, intron 1 of 8)	uc002zqc.3	6899	TBX1	T-box 1	ENSG00000184058	1699	NO
5DML_DMR_949	chr1	1952179	1954188	692.895	0.470287	Intron	Intron (uc001aip.2/2563, intron 1 of 8)	uc001aip.2	2563	GABRD	gamma-aminobutyric acid type A receptor delta subunit	ENSG00000187730	1411	NO
5DML_DMR_950	chr9	135039351	135040060	692.246	0.538274	Intron	Intron (uc004cbh.2/84628, intron 1 of 7)	uc004cbh.2	84628	NTNG2	netrin G2	ENSG00000196358	2017	YES
5DML_DMR_951	chr2	97578179	97579933	691.882	0.550267	Intron	Intron (uc002sxk.4/51252, intron 5 of 10)	uc002sxl.4	51252	FAM178B	family with sequence similarity 178 member B	ENSG00000168754	-72368	YES
5DML_DMR_952	chr7	150822110	150823229	691.408	0.488194	Intron	Intron (uc003wje.1/116988, intron 9 of 15)	uc003wje.1	116988	AGAP3	ArfGAP with GTPase domain, ankyrin repeat and PH domain 3	ENSG00000133612	39156	YES
5DML_DMR_953	chr17	73865140	73866550	-691.194	-0.6731	Distal Intergenic	Distal Intergenic	uc002jpv.3	91107	TRIM47	tripartite motif containing 47	ENSG00000132481	7515	YES
5DML_DMR_954	chr6	163956820	163965124	-691.068	-0.531229	Intron	Intron (uc003que.3/9444, intron 4 of 5)	uc003que.3	9444	QKI	QKI, KH domain containing RNA binding	ENSG00000112531	121145	YES
5DML_DMR_955	chr13	34184614	34186026	-690.933	-0.531535	Intron	Intron (uc001uux.3/90627, intron 15 of 17)	uc001uux.3	90627	STARD13	StAR related lipid transfer domain containing 13	ENSG00000133121	-64906	YES
5DML_DMR_956	chr11	68924445	68925646	-690.835	-0.381832	Distal Intergenic	Distal Intergenic	uc021qmo.1	219931	TPCN2	two pore segment channel 2	ENSG00000162341	101815	YES
5DML_DMR_957	chr16	8985286	8987111	690.824	0.451594	3' UTR	3' UTR	uc002czl.2	7874	USP7	ubiquitin specific peptidase 7	ENSG00000187555	-70230	YES
5DML_DMR_958	chr12	57601612	57603237	-690.43	-0.493119	Exon	Exon (uc001snd.3/4035, exon 77 of 89)	uc001snd.3	4035	LRP1	LDL receptor related protein 1	ENSG00000123384	79330	YES
5DML_DMR_959	chr18	34854629	34855318	-689.981	-0.505396	Promoter (<1.5kb)	Promoter	uc002laj.1	56853	CELF4	CUGBP, Elav-like family member 4	ENSG00000101489	0	NO
5DML_DMR_960	chr12	131195905	131198244	689.854	0.436682	Intron	Intron (uc001uim.3/23504, intron 15 of 15)	uc001uim.3	23504	RIMBP2	RIMS binding protein 2	ENSG00000060709	-2582	YES
5DML_DMR_961	chr8	110657877	110661317	689.706	0.587154	Promoter (<1.5kb)	Promoter	uc003ynm.4	55638	SYBU	syntabulin	ENSG00000147642	0	YES
5DML_DMR_962	chr22	20253367	20254919	689.002	0.54191	Promoter (<1.5kb)	Promoter	uc002zrv.3	65078	RTN4R	reticulon 4 receptor	ENSG00000040608	-897	YES
5DML_DMR_963	chr16	1206805	1207633	688.958	0.486113	Intron	Intron (uc002cks.3/8912, intron 2 of 34)	uc002cks.3	8912	CACNA1H	calcium voltage-gated channel subunit alpha1 H	ENSG00000196557	3564	YES
5DML_DMR_964	chr12	4922316	4925385	688.45	0.60487	3' UTR	3' UTR	uc001qng.3	3742	KCNA6	potassium voltage-gated channel subfamily A member 6	ENSG00000130035	3974	YES
5DML_DMR_965	chr17	19317157	19319462	688.006	0.395268	Exon	Exon (uc010vyw.2/7732, exon 7 of 14)	uc010vyw.2	7732	RNF112	ring finger protein 112	ENSG00000128482	2666	YES
5DML_DMR_966	chr16	945558	946408	687.811	0.521026	Intron	Intron (uc010bri.2/64788, intron 7 of 7)	uc002ckk.2	64788	LMF1	lipase maturation factor 1	ENSG00000103227	-84910	YES
5DML_DMR_967	chr2	236300325	236301151	687.604	0.66598	Distal Intergenic	Distal Intergenic	uc021vyp.1	116987	AGAP1	ArfGAP with GTPase domain, ankyrin repeat and PH domain 1	ENSG00000157985	-101582	NO
5DML_DMR_968	chr1	1045788	1046378	687.495	0.640173	Intron	Intron (uc001acr.2/54991, intron 11 of 11)	uc001acr.2	54991	C1orf159	chromosome 1 open reading frame 159	ENSG00000131591	-5358	YES
5DML_DMR_969	chr16	85095809	85097529	687.405	0.526722	Intron	Intron (uc010voj.2/9764, intron 1 of 11)	uc010voj.2	9764	KIAA0513	KIAA0513	ENSG00000135709	34434	YES
5DML_DMR_970	chr11	109294920	109298678	687.367	0.550449	3' UTR	3' UTR	uc010rwb.2	399947	C11orf87	chromosome 11 open reading frame 87	ENSG00000185742	2074	NO
5DML_DMR_971	chr10	80673480	80674586	-687.27	-0.70765	Distal Intergenic	Distal Intergenic	uc001jzx.3	283050	ZMIZ1-AS1	ZMIZ1 antisense RNA 1	ENSG00000224596	152619	YES
5DML_DMR_972	chr11	124803362	124806508	-687.201	-0.614679	Promoter (<1.5kb)	Promoter	uc001qbk.3	220296	HEPACAM	hepatic and glial cell adhesion molecule	ENSG00000165478	0	YES
5DML_DMR_973	chr2	120126881	120130054	-685.977	-0.517893	3' UTR	3' UTR	uc002tlv.3	1622	DBI	diazepam binding inhibitor, acyl-CoA binding protein	ENSG00000155368	2377	YES
5DML_DMR_974	chr22	28186645	28189870	685.797	0.386122	Promoter (<1.5kb)	Promoter	uc010gvg.4	4330	MN1	MN1 proto-oncogene, transcriptional regulator	ENSG00000169184	0	YES
5DML_DMR_975	chr5	16808137	16810367	685.495	0.512785	Intron	Intron (uc003jft.4/4651, intron 38 of 40)	uc003jft.4	4651	MYO10	myosin X	ENSG00000145555	-126018	YES
5DML_DMR_976	chr17	73872431	73873823	-685.393	-0.369451	Promoter (<1.5kb)	Promoter	uc002jpw.3	91107	TRIM47	tripartite motif containing 47	ENSG00000132481	-833	YES
5DML_DMR_977	chr19	4373300	4374537	-685.193	-0.59251	Intron	Intron (uc002maj.3/6455, intron 9 of 9)	uc002maj.3	6455	SH3GL1	SH3 domain containing GRB2 like 1, endophilin A2	ENSG00000141985	-26028	YES
5DML_DMR_978	chr21	40459099	40460902	-685.16	-0.506863	Distal Intergenic	Distal Intergenic	uc002yxi.4	8624	PSMG1	proteasome assembly chaperone 1	ENSG00000183527	94538	YES
5DML_DMR_979	chr16	87523700	87524873	684.851	0.348953	Promoter (<1.5kb)	Promoter	uc002fjz.1	23174	ZCCHC14	zinc finger CCHC-type containing 14	ENSG00000140948	-587	YES
5DML_DMR_980	chr16	1098059	1099271	-684.713	-0.521244	Distal Intergenic	Distal Intergenic	uc021taf.1	6755	SSTR5	somatostatin receptor 5	ENSG00000162009	-23485	YES
5DML_DMR_981	chr9	127249050	127250216	-684.681	-0.399904	Intron	Intron (uc031tfb.1/2516, intron 1 of 1)	uc004boo.1	2516	NR5A1	nuclear receptor subfamily 5 group A member 1	ENSG00000136931	-19483	NO
5DML_DMR_982	chr2	101322811	101324582	684.215	0.60586	Distal Intergenic	Distal Intergenic	uc002tap.1	4862	NPAS2	neuronal PAS domain protein 2	ENSG00000170485	-112031	YES
5DML_DMR_983	chr12	71140983	71148346	683.469	0.413448	5' UTR	5' UTR	uc001swi.2	5801	PTPRR	protein tyrosine phosphatase, receptor type R	ENSG00000153233	-166238	YES
5DML_DMR_984	chr20	48671055	48672109	-683.445	-0.653489	Distal Intergenic	Distal Intergenic	uc031rtx.1	100887755	TRERNA1	translation regulatory long non-coding RNA 1	NA	-12889	YES
5DML_DMR_985	chr2	100906787	100910583	683.292	0.456626	Exon	Exon (uc010yvs.2/164832, exon 8 of 10)	uc002tal.4	164832	LONRF2	LON peptidase N-terminal domain and ring finger 2	ENSG00000170500	-28612	YES
5DML_DMR_986	chr19	40872686	40875469	683.208	0.495092	3' UTR	3' UTR	uc002onj.4	23646	PLD3	phospholipase D family member 3	ENSG00000105223	18354	YES
5DML_DMR_987	chr3	124102375	124107317	683.085	0.465587	Promoter (<1.5kb)	Promoter	uc003ehh.1	8997	KALRN	kalirin, RhoGEF kinase	ENSG00000160145	0	YES
5DML_DMR_988	chr6	5509003	5510963	682.908	0.363361	Intron	Intron (uc010jnv.1/10667, intron 4 of 6)	uc010jnv.1	10667	FARS2	phenylalanyl-tRNA synthetase 2, mitochondrial	ENSG00000145982	247726	YES
5DML_DMR_989	chr3	35790319	35801079	682.766	0.37534	Intron	Intron (uc003cga.3/10777, intron 17 of 18)	uc003cga.3	10777	ARPP21	cAMP regulated phosphoprotein 21	ENSG00000172995	107809	YES
5DML_DMR_990	chr2	3468688	3469808	681.951	0.413184	Exon	Exon (uc002qxm.1/51112, exon 9 of 12)	uc002qxm.1	51112	TRAPPC12	trafficking protein particle complex 12	ENSG00000171853	85242	YES
5DML_DMR_991	chr2	236760484	236761550	-681.831	-0.653416	3' UTR	3' UTR	uc002vvs.3	116987	AGAP1	ArfGAP with GTPase domain, ankyrin repeat and PH domain 1	ENSG00000157985	357751	YES
5DML_DMR_992	chr1	3042269	3042963	-681.552	-0.568796	Intron	Intron (uc001akc.3/63976, intron 1 of 16)	uc001akc.3	63976	PRDM16	PR/SET domain 16	ENSG00000142611	56527	YES
5DML_DMR_993	chr1	4794012	4795661	681.323	0.501238	Intron	Intron (uc001alm.1/55966, intron 2 of 5)	uc001aln.3	55966	AJAP1	adherens junctions associated protein 1	ENSG00000196581	78907	YES
5DML_DMR_994	chr4	6345891	6347453	681.141	0.506807	Intron	Intron (uc003gja.3/5522, intron 3 of 8)	uc011bwe.2	5522	PPP2R2C	protein phosphatase 2 regulatory subunit Bgamma	ENSG00000074211	-217874	YES
5DML_DMR_995	chr9	126850500	126852222	680.458	0.600058	Distal Intergenic	Distal Intergenic	uc004boe.1	9355	LHX2	LIM homeobox 2	ENSG00000106689	76611	YES
5DML_DMR_996	chr6	170574225	170575788	-680.303	-0.693172	Promoter vicinity (1.5kb-3kb)	Distal Intergenic	uc003qxl.2	154449	LOC154449	uncharacterized LOC154449	ENSG00000230960	-2568	YES
5DML_DMR_997	chr11	31846706	31847808	680.075	0.421668	Intron	Intron (uc021qfo.1/440034, intron 1 of 2)	uc021qfp.1	5954	RCN1	reticulocalbin 1	ENSG00000049449	8592	NO
5DML_DMR_998	chr17	76123142	76124070	-679.978	-0.709054	Intron	Intron (uc010dhf.1/11322, intron 18 of 18)	uc002jul.1	11322	TMC6	transmembrane channel like 6	ENSG00000141524	-4418	YES
5DML_DMR_999	chr17	19207476	19210431	-679.672	-0.575479	Promoter (<1.5kb)	Promoter	uc031qzg.1	100874018	EPN2-AS1	EPN2 antisense RNA 1	ENSG00000235397	0	YES
5DML_DMR_1000	chr11	46394734	46396591	679.565	0.425927	Exon	Exon (uc001nch.2/8525, exon 15 of 31)	uc001nch.2	8525	DGKZ	diacylglycerol kinase zeta	ENSG00000149091	40279	NO
5DML_DMR_1001	chr5	149649672	149652113	679.564	0.513306	Intron	Intron (uc003lrt.2/815, intron 17 of 18)	uc003lrt.2	815	CAMK2A	calcium/calmodulin dependent protein kinase II alpha	ENSG00000070808	-17290	YES
5DML_DMR_1002	chr10	22993614	22997327	-679.464	-0.522759	Intron	Intron (uc001irl.4/5305, intron 9 of 9)	uc001irl.4	5305	PIP4K2A	phosphatidylinositol-5-phosphate 4-kinase type 2 alpha	ENSG00000150867	-6176	YES
5DML_DMR_1003	chr7	157484111	157484783	-679.286	-0.453419	Intron	Intron (uc011kwa.2/5799, intron 11 of 22)	uc003wno.3	5799	PTPRN2	protein tyrosine phosphatase, receptor type N2	ENSG00000155093	-895699	NO
5DML_DMR_1004	chr7	154541945	154542704	679.248	0.618348	Intron	Intron (uc003wli.3/1804, intron 8 of 25)	uc003wli.3	1804	DPP6	dipeptidyl peptidase like 6	ENSG00000130226	957526	YES
5DML_DMR_1005	chr12	125130779	125131432	679.175	0.694693	Distal Intergenic	Distal Intergenic	uc010tbb.2	9612	NCOR2	nuclear receptor corepressor 2	ENSG00000196498	-78769	YES
5DML_DMR_1006	chr21	46475428	46476573	678.714	0.521991	Distal Intergenic	Distal Intergenic	uc011afn.2	728039	SSR4P1	signal sequence receptor subunit 4 pseudogene 1	ENSG00000235374	16553	YES
5DML_DMR_1007	chr19	6241231	6242669	-678.495	-0.529505	Intron	Intron (uc002mek.3/4298, intron 9 of 11)	uc002mek.3	4298	MLLT1	MLLT1, super elongation complex subunit	ENSG00000130382	-37290	YES
5DML_DMR_1008	chr5	123729551	123732063	-678.267	-0.655349	Distal Intergenic	Distal Intergenic	uc003ktp.1	57507	ZNF608	zinc finger protein 608	ENSG00000168916	248291	YES
5DML_DMR_1009	chr8	53315093	53320121	-678.056	-0.568185	Exon	Exon (uc003xrc.3/9705, exon 3 of 3)	uc003xra.2	9705	ST18	ST18, C2H2C-type zinc finger	ENSG00000147488	-2318	YES
5DML_DMR_1010	chr15	70492394	70494461	677.793	0.566675	Distal Intergenic	Distal Intergenic	uc002asm.2	7090	TLE3	transducin like enhancer of split 3	ENSG00000140332	-102138	YES
5DML_DMR_1011	chr22	46406403	46408009	-677.74	-0.701757	3' UTR	3' UTR	uc011aqu.1	730668	LOC730668	dynein heavy chain -like pseudogene	ENSG00000280424	3907	YES
5DML_DMR_1012	chr1	233798677	233801445	677.492	0.493629	Intron	Intron (uc010pxo.1/3775, intron 1 of 2)	uc010pxo.1	3775	KCNK1	potassium two pore domain channel subfamily K member 1	ENSG00000135750	48927	YES
5DML_DMR_1013	chr2	220312959	220313678	677.1	0.343945	5' UTR	5' UTR	uc010fwg.3	10290	SPEG	SPEG complex locus	ENSG00000072195	13259	YES
5DML_DMR_1014	chr2	74664925	74667548	-677.02	-0.67897	5' UTR	5' UTR	uc002sle.3	6242	RTKN	rhotekin	ENSG00000114993	-1512	YES
5DML_DMR_1015	chr13	113410966	113412244	-677.012	-0.580454	Intron	Intron (uc001vsi.4/23250, intron 1 of 29)	uc001vsi.4	23250	ATP11A	ATPase phospholipid transporting 11A	ENSG00000068650	66323	YES
5DML_DMR_1016	chr22	46757413	46758836	-676.977	-0.57188	3' UTR	3' UTR	uc003bhw.1	9620	CELSR1	cadherin EGF LAG seven-pass G-type receptor 1	ENSG00000075275	-174231	YES
5DML_DMR_1017	chr9	97818968	97821579	-676.92	-0.561872	Intron	Intron (uc004auy.3/84909, intron 11 of 14)	uc004auy.3	84909	C9orf3	chromosome 9 open reading frame 3	ENSG00000148120	330017	YES
5DML_DMR_1018	chr16	86860288	86861590	-676.793	-0.562944	Distal Intergenic	Distal Intergenic	uc002fjr.3	2300	FOXL1	forkhead box L1	ENSG00000176678	248173	NO
5DML_DMR_1019	chr10	81138786	81141329	-676.715	-0.606904	Downstream	Downstream (<1kb)	uc001kai.3	10105	PPIF	peptidylprolyl isomerase F	ENSG00000108179	31566	YES
5DML_DMR_1020	chr7	35852626	35861480	-676.707	-0.519362	Intron	Intron (uc010kxc.3/989, intron 1 of 12)	uc010kxc.3	989	2018-09-07	septin 7	ENSG00000122545	12030	YES
5DML_DMR_1021	chr14	69094246	69095679	-676.698	-0.343326	Intron	Intron (uc001xkg.2/5890, intron 10 of 11)	uc001xkg.2	5890	RAD51B	RAD51 paralog B	ENSG00000182185	807750	YES
5DML_DMR_1022	chr2	171678202	171679231	676.589	0.386128	Exon	Exon (uc002ugh.3/2571, exon 3 of 7)	uc002ugi.3	2571	GAD1	glutamate decarboxylase 1	ENSG00000128683	5002	NO
5DML_DMR_1023	chr14	55787005	55789759	676.322	0.414591	Intron	Intron (uc001xbu.3/55030, intron 1 of 1)	uc001xbu.3	55030	FBXO34	F-box protein 34	ENSG00000178974	48984	YES
5DML_DMR_1024	chr3	13834534	13835282	-676.072	-0.747262	Distal Intergenic	Distal Intergenic	uc003bye.1	7476	WNT7A	Wnt family member 7A	ENSG00000154764	86336	YES
5DML_DMR_1025	chr13	111127880	111129417	675.99	0.639107	Intron	Intron (uc001vqx.3/1284, intron 29 of 47)	uc001vqx.3	1284	COL4A2	collagen type IV alpha 2 chain	ENSG00000134871	168249	NO
5DML_DMR_1026	chr6	170596830	170598180	-675.337	-0.46379	3' UTR	3' UTR	uc003qxm.3	28514	DLL1	delta like canonical Notch ligand 1	ENSG00000198719	-1517	YES
5DML_DMR_1027	chr16	299417	300810	675.139	0.466235	Promoter (<1.5kb)	Promoter	uc002cgh.3	83986	FAM234A	family with sequence similarity 234 member A	ENSG00000167930	0	YES
5DML_DMR_1028	chr17	36610463	36613256	-675.11	-0.565974	Intron	Intron (uc021twd.1/57636, intron 1 of 23)	uc021twd.1	57636	ARHGAP23	Rho GTPase activating protein 23	ENSG00000275832	25743	YES
5DML_DMR_1029	chr10	134168388	134169777	675.096	0.469398	Exon	Exon (uc001llg.2/80313, exon 8 of 12)	uc001llg.2	80313	LRRC27	leucine rich repeat containing 27	ENSG00000148814	22774	YES
5DML_DMR_1030	chr12	52406380	52408544	675.024	0.3605	Exon	Exon (uc001rzo.2/160622, exon 5 of 8)	uc001rzo.2	160622	GRASP	general receptor for phosphoinositides 1 associated scaffold protein	ENSG00000161835	5651	YES
5DML_DMR_1031	chr8	130640063	130641557	-674.903	-0.742897	Distal Intergenic	Distal Intergenic	uc003ysr.3	56169	GSDMC	gasdermin C	ENSG00000147697	157577	YES
5DML_DMR_1032	chr19	7747147	7747713	674.507	0.390408	3' UTR	3' UTR	uc002mhi.1	126003	TRAPPC5	trafficking protein particle complex 5	ENSG00000181029	1440	YES
5DML_DMR_1033	chr7	615445	616266	674.341	0.594468	Intron	Intron (uc031swi.1/5575, intron 2 of 9)	uc003siw.2	5575	PRKAR1B	protein kinase cAMP-dependent type I regulatory subunit beta	ENSG00000188191	-151047	YES
5DML_DMR_1034	chr1	231829345	231830684	-674.336	-0.620802	5' UTR	5' UTR	uc010pwl.2	100303453	TSNAX-DISC1	TSNAX-DISC1 readthrough (NMD candidate)	ENSG00000270106	164946	YES
5DML_DMR_1035	chr8	1011551	1013554	674.166	0.44121	Intron	Intron (uc003wpj.2/619343, intron 3 of 3)	uc003wpj.2	619343	ERICH1-AS1	ERICH1 antisense RNA 1	ENSG00000198010	323964	YES
5DML_DMR_1036	chr9	139917179	139918512	-674.116	-0.480637	Promoter (<1.5kb)	Promoter	uc004cko.1	20	ABCA2	ATP binding cassette subfamily A member 2	ENSG00000107331	0	YES
5DML_DMR_1037	chr20	59846047	59847506	-673.854	-0.571715	Intron	Intron (uc002ybn.2/1002, intron 2 of 15)	uc002ybn.2	1002	CDH4	cadherin 4	ENSG00000179242	18565	YES
5DML_DMR_1038	chr18	77336647	77338043	-673.694	-0.474543	Distal Intergenic	Distal Intergenic	uc010drc.3	4772	NFATC1	nuclear factor of activated T-cells 1	ENSG00000131196	49528	YES
5DML_DMR_1039	chr10	114534095	114536290	-673.682	-0.748498	Intron	Intron (uc001kzz.3/143187, intron 7 of 7)	uc001kzz.3	143187	VTI1A	vesicle transport through interaction with t-SNAREs 1A	ENSG00000151532	327339	YES
5DML_DMR_1040	chr20	10225525	10228720	673.571	0.510425	Intron	Intron (uc002wnq.2/6616, intron 1 of 7)	uc002wnq.2	6616	SNAP25	synaptosome associated protein 25	ENSG00000132639	26048	YES
5DML_DMR_1041	chr16	67219073	67219843	-673.491	-0.483788	Exon	Exon (uc002erv.1/283849, exon 10 of 19)	uc002erv.1	283849	EXOC3L1	exocyst complex component 3 like 1	ENSG00000179044	-4264	YES
5DML_DMR_1042	chr6	158955504	158956867	672.828	0.523443	Promoter (<1.5kb)	Promoter	uc010kjr.1	57583	TMEM181	transmembrane protein 181	ENSG00000146433	-601	YES
5DML_DMR_1043	chr11	8227603	8228707	-672.769	-0.546808	Distal Intergenic	Distal Intergenic	uc001mgc.2	79608	RIC3	RIC3 acetylcholine receptor chaperone	ENSG00000166405	-37013	YES
5DML_DMR_1044	chr14	105099560	105100699	-672.464	-0.712798	Distal Intergenic	Distal Intergenic	uc001yox.1	388021	TMEM179	transmembrane protein 179	ENSG00000258986	-28463	YES
5DML_DMR_1045	chr8	143538897	143540045	-672.446	-0.631679	Distal Intergenic	Distal Intergenic	uc003ywm.3	575	ADGRB1	adhesion G protein-coupled receptor B1	ENSG00000181790	-5332	YES
5DML_DMR_1046	chr3	69399868	69404707	-672.275	-0.512002	Intron	Intron (uc003dnv.2/23150, intron 22 of 22)	uc003dnw.2	23150	FRMD4B	FERM domain containing 4B	ENSG00000114541	-187026	YES
5DML_DMR_1047	chr12	103217858	103219968	-672.161	-0.309819	Promoter (<1.5kb)	Promoter	uc021rct.1	283432	LINC00485	long intergenic non-protein coding RNA 485	ENSG00000258169	0	NO
5DML_DMR_1048	chr19	31795763	31798140	672.027	0.423338	Intron	Intron (uc002nsy.4/57616, intron 1 of 1)	uc002nsy.4	57616	TSHZ3	teashirt zinc finger homeobox 3	ENSG00000121297	-42050	YES
5DML_DMR_1049	chr3	181172274	181177350	-671.962	-0.695219	Intron	Intron (uc003fkv.4/347689, intron 3 of 7)	uc003fkv.4	347689	SOX2-OT	SOX2 overlapping transcript	ENSG00000242808	397806	YES
5DML_DMR_1050	chr12	123448851	123450537	671.906	0.570115	Promoter (<1.5kb)	Promoter	uc021rfo.1	23457	ABCB9	ATP binding cassette subfamily B member 9	ENSG00000150967	-519	YES
5DML_DMR_1051	chr19	1860274	1861830	671.749	0.408531	Intron	Intron (uc002luc.3/83855, intron 1 of 1)	uc002luc.3	83855	KLF16	Kruppel like factor 16	ENSG00000129911	-1734	YES
5DML_DMR_1052	chr5	88055253	88058563	671.729	0.626372	Exon	Exon (uc003kji.2/4208, exon 3 of 9)	uc003kjl.3	4208	MEF2C	myocyte enhancer factor 2C	ENSG00000081189	-141359	YES
5DML_DMR_1053	chr9	130860929	130862618	671.702	0.453677	5' UTR	5' UTR	uc004btb.4	114789	SLC25A25	solute carrier family 25 member 25	ENSG00000148339	30450	YES
5DML_DMR_1054	chr2	219847345	219849013	-671.621	-0.281005	Promoter (<1.5kb)	Promoter	uc002vji.1	54738	FEV	FEV, ETS transcription factor	ENSG00000163497	-1366	NO
5DML_DMR_1055	chr8	1430188	1431323	671.395	0.421038	Distal Intergenic	Distal Intergenic	uc003wpl.4	9228	DLGAP2	DLG associated protein 2	ENSG00000198010	-18209	YES
5DML_DMR_1056	chr5	124682867	124685920	-671.383	-0.575454	Distal Intergenic	Distal Intergenic	uc003ktt.1	57507	ZNF608	zinc finger protein 608	ENSG00000168916	-598367	YES
5DML_DMR_1057	chr8	111905263	111907607	-671.035	-0.589533	Distal Intergenic	Distal Intergenic	uc010mcw.3	27012	KCNV1	potassium voltage-gated channel modifier subfamily V member 1	ENSG00000164794	-917187	YES
5DML_DMR_1058	chr12	12671307	12675125	-670.758	-0.657819	Promoter (<1.5kb)	Promoter	uc001ran.2	80824	DUSP16	dual specificity phosphatase 16	ENSG00000111266	0	YES
5DML_DMR_1059	chr5	134824841	134825635	-670.458	-0.487475	Distal Intergenic	Distal Intergenic	uc003law.4	497189	TIFAB	TIFA inhibitor	ENSG00000255833	-36752	NO
5DML_DMR_1060	chr15	78023382	78025656	670.298	0.490489	Distal Intergenic	Distal Intergenic	uc002bcu.1	84894	LINGO1	leucine rich repeat and Ig domain containing 1	ENSG00000169783	-34907	YES
5DML_DMR_1061	chr22	39172870	39173668	670.231	0.625252	Intron	Intron (uc010gxr.2/25777, intron 18 of 18)	uc010gxr.2	25777	SUN2	Sad1 and UNC84 domain containing 2	ENSG00000100242	-16493	YES
5DML_DMR_1062	chr6	39760484	39763214	-669.956	-0.514163	Promoter (<1.5kb)	Promoter	uc003oox.3	23500	DAAM2	dishevelled associated activator of morphogenesis 2	ENSG00000146122	0	YES
5DML_DMR_1063	chr19	35786433	35787916	-669.956	-0.633391	5' UTR	5' UTR	uc002nyz.2	4099	MAG	myelin associated glycoprotein	ENSG00000105695	3444	YES
5DML_DMR_1064	chr1	6389766	6391507	669.927	0.459267	Intron	Intron (uc001amq.3/11332, intron 5 of 8)	uc001amt.3	11332	ACOT7	acyl-CoA thioesterase 7	ENSG00000097021	-62319	YES
5DML_DMR_1065	chr15	83317054	83317991	-669.637	-0.562396	Exon	Exon (uc031qtd.1/283692, exon 1 of 4)	uc031qtd.1	283692	CPEB1-AS1	CPEB1 antisense RNA 1	ENSG00000259462	533	YES
5DML_DMR_1066	chr19	10336876	10338478	-669.171	-0.655825	Intron	Intron (uc002mnl.2/9294, intron 1 of 1)	uc002mnl.2	9294	S1PR2	sphingosine-1-phosphate receptor 2	ENSG00000267534	-3470	YES
5DML_DMR_1067	chr5	141693457	141695667	-668.745	-0.4211	5' UTR	5' UTR	uc003lml.2	81848	SPRY4	sprouty RTK signaling antagonist 4	ENSG00000187678	-8953	YES
5DML_DMR_1068	chr5	143585341	143593792	668.742	0.442364	5' UTR	5' UTR	uc003lnm.1	57528	KCTD16	potassium channel tetramerization domain containing 16	ENSG00000183775	34904	YES
5DML_DMR_1069	chr1	6204862	6206496	668.131	0.490892	Exon	Exon (uc001amb.2/26038, exon 11 of 42)	uc001amb.2	26038	CHD5	chromodomain helicase DNA binding protein 5	ENSG00000116254	-33698	YES
5DML_DMR_1070	chr7	73118933	73120705	667.843	0.580578	3' UTR	3' UTR	uc003tyw.1	114049	WBSCR22	Williams-Beuren syndrome chromosome region 22	ENSG00000071462	21035	YES
5DML_DMR_1071	chr11	1316264	1317108	667.62	0.547789	5' UTR	5' UTR	uc001lte.3	54472	TOLLIP	toll interacting protein	ENSG00000078902	-13784	YES
5DML_DMR_1072	chr5	5572332	5573601	667.483	0.538129	Distal Intergenic	Distal Intergenic	uc003jdm.5	23379	ICE1	interactor of little elongation complex ELL subunit 1	ENSG00000164151	149546	YES
5DML_DMR_1073	chr10	22843089	22844348	-667.278	-0.605927	Intron	Intron (uc010qcu.2/5305, intron 4 of 7)	uc001irl.4	5305	PIP4K2A	phosphatidylinositol-5-phosphate 4-kinase type 2 alpha	ENSG00000150867	-159155	YES
5DML_DMR_1074	chr19	5078299	5079694	-667.061	-0.48712	Intron	Intron (uc010xil.1/23030, intron 8 of 11)	uc002mbq.4	23030	KDM4B	lysine demethylase 4B	ENSG00000127663	109175	YES
5DML_DMR_1075	chr8	41573904	41576236	667.04	0.481238	Exon	Exon (uc003xoi.3/286, exon 11 of 43)	uc010lxa.1	157848	NKX6-3	NK6 homeobox 3	ENSG00000165066	-67149	YES
5DML_DMR_1076	chr16	16243769	16244670	-666.801	-0.643549	3' UTR	3' UTR	uc002den.4	368	ABCC6	ATP binding cassette subfamily C member 6	ENSG00000091262	-72658	YES
5DML_DMR_1077	chr11	1321988	1323471	666.686	0.465057	Intron	Intron (uc001ltd.3/54472, intron 5 of 5)	uc001lte.3	54472	TOLLIP	toll interacting protein	ENSG00000078902	-7421	YES
5DML_DMR_1078	chr3	9541341	9542517	-666.327	-0.532661	3' UTR	3' UTR	uc003bry.3	375323	LHFPL4	lipoma HMGIC fusion partner-like 4	ENSG00000156959	-52969	NO
5DML_DMR_1079	chr7	155255266	155258101	666.041	0.451164	3' UTR	3' UTR	uc003wmb.3	2020	EN2	engrailed homeobox 2	ENSG00000164778	4442	NO
5DML_DMR_1080	chr22	47074066	47074878	665.896	0.515364	3' UTR	3' UTR	uc003bhx.3	23151	GRAMD4	GRAM domain containing 4	ENSG00000075240	51418	YES
5DML_DMR_1081	chr11	119289428	119291981	665.89	0.540668	5' UTR	5' UTR	uc001pwp.2	100499227	USP2-AS1	USP2 antisense RNA 1 (head to head)	NA	36940	YES
5DML_DMR_1082	chr8	143386632	143387668	-665.551	-0.674448	Intron	Intron (uc003ywj.3/203062, intron 5 of 12)	uc003ywk.3	203062	TSNARE1	t-SNARE domain containing 1	ENSG00000171045	-96875	YES
5DML_DMR_1083	chr17	5987077	5988448	-664.88	-0.747707	Intron	Intron (uc031qyk.1/23302, intron 1 of 7)	uc031qyk.1	23302	WSCD1	WSC domain containing 1	ENSG00000179314	14651	YES
5DML_DMR_1084	chr16	117279	119026	-664.875	-0.613513	Intron	Intron (uc002cfl.4/64285, intron 17 of 17)	uc002cfl.4	64285	RHBDF1	rhomboid 5 homolog 1	ENSG00000007384	-3603	YES
5DML_DMR_1085	chr1	11791271	11792924	-664.724	-0.628984	Distal Intergenic	Distal Intergenic	uc001ast.3	57085	AGTRAP	angiotensin II receptor associated protein	ENSG00000177674	-3218	YES
5DML_DMR_1086	chr17	12820866	12822155	664.512	0.612764	Intron	Intron (uc002gnr.4/9912, intron 5 of 20)	uc002gnr.4	9912	ARHGAP44	Rho GTPase activating protein 44	ENSG00000006740	128037	YES
5DML_DMR_1087	chr17	77540073	77542309	663.963	0.511926	Distal Intergenic	Distal Intergenic	uc010dhs.4	146713	RBFOX3	RNA binding protein, fox-1 homolog 3	ENSG00000167281	-27843	YES
5DML_DMR_1088	chr4	2367579	2369190	663.838	0.598008	Intron	Intron (uc003gex.2/57732, intron 12 of 12)	uc003gex.2	57732	ZFYVE28	zinc finger FYVE-type containing 28	ENSG00000159733	-51180	YES
5DML_DMR_1089	chr16	88849381	88850555	-663.759	-0.606739	Promoter (<1.5kb)	Promoter	uc010vpb.2	9780	PIEZO1	piezo type mechanosensitive ion channel component 1	ENSG00000103335	-817	YES
5DML_DMR_1090	chr10	124244129	124247163	-663.336	-0.533104	Intron	Intron (uc001lgj.2/5654, intron 1 of 8)	uc001lgj.2	5654	HTRA1	HtrA serine peptidase 1	ENSG00000166033	23088	YES
5DML_DMR_1091	chr16	110609	111330	663.233	0.579488	3' UTR	3' UTR	uc002cfl.4	64285	RHBDF1	rhomboid 5 homolog 1	ENSG00000007384	-11299	YES
5DML_DMR_1092	chr9	136727632	136728773	-663.157	-0.446713	Intron	Intron (uc004cer.3/7410, intron 25 of 26)	uc004cer.3	7410	VAV2	vav guanine nucleotide exchange factor 2	ENSG00000160293	-128673	YES
5DML_DMR_1093	chr5	88141187	88145859	662.974	0.464022	Intron	Intron (uc003kjj.3/4208, intron 10 of 10)	uc003kjl.3	4208	MEF2C	myocyte enhancer factor 2C	ENSG00000081189	-54063	YES
5DML_DMR_1094	chr2	10424284	10426058	-662.955	-0.703696	Distal Intergenic	Distal Intergenic	uc002raj.4	3241	HPCAL1	hippocalcin like 1	ENSG00000115756	-16972	YES
5DML_DMR_1095	chr3	126755188	126756403	662.732	0.499374	3' UTR	3' UTR	uc003ejg.3	5361	PLXNA1	plexin A1	ENSG00000114554	47751	YES
5DML_DMR_1096	chr20	55970314	55971064	-662.476	-0.721637	Intron	Intron (uc021wfc.1/100616458, intron 1 of 1)	uc021wfc.1	100616458	MIR5095	microRNA 5095	ENSG00000266188	57101	YES
5DML_DMR_1097	chr19	8252733	8254310	662.335	0.509485	Distal Intergenic	Distal Intergenic	uc002mjg.3	79603	CERS4	ceramide synthase 4	ENSG00000090661	-19907	NO
5DML_DMR_1098	chr13	111837795	111840490	662.275	0.487033	Promoter (<1.5kb)	Promoter	uc001vrx.4	8874	ARHGEF7	Rho guanine nucleotide exchange factor 7	ENSG00000102606	0	YES
5DML_DMR_1099	chr12	103571381	103572700	-662.127	-0.707979	Distal Intergenic	Distal Intergenic	uc001tjr.4	429	ASCL1	achaete-scute family bHLH transcription factor 1	ENSG00000139352	219929	YES
5DML_DMR_1100	chr17	78165656	78166620	-662.124	-0.724221	Exon	Exon (uc002jxt.2/79092, exon 10 of 22)	uc002jxt.2	79092	CARD14	caspase recruitment domain family member 14	ENSG00000141527	21865	YES
5DML_DMR_1101	chr9	136008256	136009747	-662.015	-0.553137	Intron	Intron (uc004ccs.4/5900, intron 17 of 17)	uc011mcw.2	5900	RALGDS	ral guanine nucleotide dissociation stimulator	ENSG00000160271	-29554	YES
5DML_DMR_1102	chr19	19413922	19415117	661.969	0.608813	Promoter (<1.5kb)	Promoter	uc002nmg.3	57794	SUGP1	SURP and G-patch domain containing 1	ENSG00000105705	0	YES
5DML_DMR_1103	chr10	6161795	6163304	661.912	0.560367	Distal Intergenic	Distal Intergenic	uc001ijc.3	84991	RBM17	RNA binding motif protein 17	ENSG00000134453	5669	YES
5DML_DMR_1104	chr17	63553256	63555279	661.904	0.437009	Promoter (<1.5kb)	Promoter	uc002jfh.3	8313	AXIN2	axin 2	ENSG00000168646	0	YES
5DML_DMR_1105	chr19	42546430	42548094	661.779	0.528925	Promoter (<1.5kb)	Promoter	uc002osi.2	2901	GRIK5	glutamate ionotropic receptor kainate type subunit 5	ENSG00000105737	0	YES
5DML_DMR_1106	chr7	75498100	75500662	661.367	0.454653	Distal Intergenic	Distal Intergenic	uc003udv.1	57414	RHBDD2	rhomboid domain containing 2	ENSG00000005486	-7655	NO
5DML_DMR_1107	chr17	73497077	73498389	-661.309	-0.543856	3' UTR	3' UTR	uc002joc.4	57513	CASKIN2	CASK interacting protein 2	ENSG00000177303	-13275	YES
5DML_DMR_1108	chr1	221911600	221914152	-661.02	-0.619788	Promoter (<1.5kb)	Promoter	uc001hmy.2	11221	DUSP10	dual specificity phosphatase 10	ENSG00000143507	-1364	YES
5DML_DMR_1109	chr4	6009766	6010363	-661.013	-0.507715	Distal Intergenic	Distal Intergenic	uc021xky.1	100616201	MIR378D1	microRNA 378d-1	ENSG00000263631	-84711	NO
5DML_DMR_1110	chr17	77469361	77471505	660.981	0.584924	Intron	Intron (uc010dhs.4/146713, intron 13 of 14)	uc010dhs.4	146713	RBFOX3	RNA binding protein, fox-1 homolog 3	ENSG00000167281	-40725	YES
5DML_DMR_1111	chr2	121353726	121355122	-660.979	-0.701119	Distal Intergenic	Distal Intergenic	uc002tmo.2	84931	LINC01101	long intergenic non-protein coding RNA 1101	ENSG00000280409	-129801	YES
5DML_DMR_1112	chr21	40823279	40825376	-660.907	-0.646865	Promoter (<1.5kb)	Promoter	uc002yya.3	6450	SH3BGR	SH3 domain binding glutamate rich protein	ENSG00000185437	0	YES
5DML_DMR_1113	chr20	47442409	47443829	-660.859	-0.421767	Promoter (<1.5kb)	Promoter	uc002xtw.1	57580	PREX1	phosphatidylinositol-3,4,5-trisphosphate dependent Rac exchange factor 1	ENSG00000124126	-591	YES
5DML_DMR_1114	chr8	12957670	12958715	-660.299	-0.701078	Exon	Exon (uc011kxx.1/10395, exon 5 of 14)	uc003wwm.2	10395	DLC1	DLC1 Rho GTPase activating protein	ENSG00000164741	-413714	YES
5DML_DMR_1115	chr12	90064306	90069632	660.104	0.417633	Distal Intergenic	Distal Intergenic	uc001tbg.3	490	ATP2B1	ATPase plasma membrane Ca2+ transporting 1	ENSG00000070961	-14462	YES
5DML_DMR_1116	chr2	239946423	239948242	659.39	0.537959	Distal Intergenic	Distal Intergenic	uc021vyy.1	100616397	MIR4440	microRNA 4440	ENSG00000266109	42368	YES
5DML_DMR_1117	chr8	145823966	145825677	659.058	0.494166	Intron	Intron (uc003zds.1/80728, intron 10 of 12)	uc011llk.1	80728	ARHGAP39	Rho GTPase activating protein 39	ENSG00000147799	-85517	YES
5DML_DMR_1118	chr11	12235611	12238077	658.784	0.496574	Exon	Exon (uc010rch.1/9645, exon 8 of 23)	uc010rch.1	9645	MICAL2	microtubule associated monooxygenase, calponin and LIM domain containing 2	ENSG00000133816	120068	YES
5DML_DMR_1119	chr8	75147395	75149692	658.779	0.55495	3' UTR	3' UTR	uc003yae.3	56704	JPH1	junctophilin 1	ENSG00000104369	-83870	YES
5DML_DMR_1120	chr17	3791701	3793191	658.773	0.446531	Intron	Intron (uc002fwt.3/84254, intron 15 of 15)	uc002fwu.3	84254	CAMKK1	calcium/calmodulin dependent protein kinase kinase 1	ENSG00000004660	-3146	YES
5DML_DMR_1121	chr11	114011292	114013925	658.564	0.499488	Intron	Intron (uc001poo.1/7704, intron 2 of 3)	uc001pop.3	7704	ZBTB16	zinc finger and BTB domain containing 16	ENSG00000109906	80861	YES
5DML_DMR_1122	chr4	111396876	111398203	658.282	0.393686	Promoter (<1.5kb)	Promoter	uc003iab.4	2028	ENPEP	glutamyl aminopeptidase	ENSG00000138792	0	YES
5DML_DMR_1123	chr17	79100124	79101488	-657.922	-0.61306	Exon	Exon (uc021ueu.1/9625, exon 5 of 13)	uc010dia.3	9625	AATK	apoptosis associated tyrosine kinase	ENSG00000181409	-38384	YES
5DML_DMR_1124	chr21	44876275	44877286	657.875	0.538589	Distal Intergenic	Distal Intergenic	uc002zdg.3	284836	LINC00319	long intergenic non-protein coding RNA 319	ENSG00000188660	6371	YES
5DML_DMR_1125	chr5	6410368	6411758	657.824	0.571916	Distal Intergenic	Distal Intergenic	uc003jdo.3	84246	MED10	mediator complex subunit 10	ENSG00000133398	-31729	YES
5DML_DMR_1126	chr7	881238	883415	657.477	0.469118	Promoter (<1.5kb)	Promoter	uc003sjg.3	23353	SUN1	Sad1 and UNC84 domain containing 1	ENSG00000164828	0	YES
5DML_DMR_1127	chr5	71418106	71421699	657.392	0.461959	Intron	Intron (uc010iyw.1/4131, intron 2 of 5)	uc003kbw.4	4131	MAP1B	microtubule associated protein 1B	ENSG00000131711	14988	YES
5DML_DMR_1128	chr22	49098287	49098931	-657.267	-0.709205	Intron	Intron (uc003bim.4/25817, intron 2 of 3)	uc003bim.4	25817	FAM19A5	family with sequence similarity 19 member A5, C-C motif chemokine like	ENSG00000219438	212999	YES
5DML_DMR_1129	chr10	11248262	11250631	657.204	0.509094	Intron	Intron (uc010qbi.2/10659, intron 2 of 7)	uc001iki.4	10659	CELF2	CUGBP, Elav-like family member 2	ENSG00000048740	201003	YES
5DML_DMR_1130	chr8	622637	624371	656.957	0.505301	Promoter (<1.5kb)	Promoter	uc003wpi.3	157697	ERICH1	glutamate rich 1	ENSG00000104714	0	YES
5DML_DMR_1131	chr8	22858607	22861519	656.719	0.476213	Intron	Intron (uc003xcp.2/23221, intron 3 of 11)	uc003xcp.2	23221	RHOBTB2	Rho related BTB domain containing 2	ENSG00000008853	13677	YES
5DML_DMR_1132	chr5	171846216	171848823	-656.679	-0.578769	Intron	Intron (uc003mbr.3/285590, intron 11 of 12)	uc003mbr.3	285590	SH3PXD2B	SH3 and PX domains 2B	ENSG00000174705	-32704	YES
5DML_DMR_1133	chr17	72231136	72231826	-656.503	-0.774393	Intron	Intron (uc002jkc.3/94015, intron 3 of 13)	uc002jkc.3	94015	TTYH2	tweety family member 2	ENSG00000141540	21440	YES
5DML_DMR_1134	chr19	5070120	5071165	656.498	0.492912	Promoter (<1.5kb)	Promoter	uc002mbr.4	23030	KDM4B	lysine demethylase 4B	ENSG00000127663	0	YES
5DML_DMR_1135	chr3	129222643	129225725	655.99	0.533934	Exon	Exon (uc011bkx.1/55764, exon 17 of 20)	uc003eml.3	55764	IFT122	intraflagellar transport 122	ENSG00000163913	63675	YES
5DML_DMR_1136	chr5	88146672	88152538	655.874	0.443639	Intron	Intron (uc003kjj.3/4208, intron 10 of 10)	uc003kjl.3	4208	MEF2C	myocyte enhancer factor 2C	ENSG00000081189	-47384	NO
5DML_DMR_1137	chr16	87724934	87725992	655.776	0.594593	Intron	Intron (uc010vou.2/57338, intron 4 of 5)	uc010vou.2	57338	JPH3	junctophilin 3	ENSG00000154118	89493	YES
5DML_DMR_1138	chr11	2695496	2697312	-655.12	-0.564284	Exon	Exon (uc001lwp.3/10984, exon 1 of 1)	uc001lwn.3	3784	KCNQ1	potassium voltage-gated channel subfamily Q member 1	ENSG00000053918	229275	YES
5DML_DMR_1139	chr4	1202607	1203390	655.037	0.537587	Promoter (<1.5kb)	Promoter	uc003gcp.3	100130872	LOC100130872	uncharacterized LOC100130872	NA	0	YES
5DML_DMR_1140	chr16	88947303	88948237	-654.916	-0.464083	Promoter (<1.5kb)	Promoter	uc002fmk.2	863	CBFA2T3	CBFA2/RUNX1 translocation partner 3	ENSG00000129993	0	NO
5DML_DMR_1141	chr11	62693377	62694099	-654.872	-0.418104	Distal Intergenic	Distal Intergenic	uc001nwi.3	1128	CHRM1	cholinergic receptor muscarinic 1	ENSG00000168539	-4365	NO
5DML_DMR_1142	chr1	54723426	54724247	654.751	0.485959	Exon	Exon (uc001cxe.4/23648, exon 6 of 18)	uc001cxe.4	23648	SSBP3	single stranded DNA binding protein 3	ENSG00000157216	-147821	YES
5DML_DMR_1143	chr7	464770	465650	-654.731	-0.650854	Distal Intergenic	Distal Intergenic	uc011jvo.1	442497	LOC442497	uncharacterized LOC442497	ENSG00000249574	45379	YES
5DML_DMR_1144	chr19	1207092	1208136	654.677	0.434132	Exon	Exon (uc002lrl.1/6794, exon 1 of 10)	uc002lrl.1	6794	STK11	serine/threonine kinase 11	ENSG00000118046	1294	YES
5DML_DMR_1145	chr2	136358047	136363597	654.349	0.405218	5' UTR	5' UTR	uc002tuo.3	23518	R3HDM1	R3H domain containing 1	ENSG00000048991	68964	YES
5DML_DMR_1146	chr1	1974243	1975415	654.066	0.519369	Distal Intergenic	Distal Intergenic	uc001aiq.3	5590	PRKCZ	protein kinase C zeta	ENSG00000067606	-6494	YES
5DML_DMR_1147	chr7	1062002	1063036	654.003	0.366988	Promoter (<1.5kb)	Promoter	uc011jvv.1	442907	MIR339	microRNA 339	ENSG00000199023	0	YES
5DML_DMR_1148	chr22	38645435	38647004	653.951	0.63605	Intron	Intron (uc003avf.1/25829, intron 8 of 8)	uc003avg.2	25829	TMEM184B	transmembrane protein 184B	ENSG00000198792	-22036	YES
5DML_DMR_1149	chr13	111978428	111979598	653.809	0.515881	Intron	Intron (uc001vsa.3/121793, intron 2 of 5)	uc001vsa.3	121793	TEX29	testis expressed 29	ENSG00000153495	5413	NO
5DML_DMR_1150	chr5	139113028	139114882	-653.804	-0.796064	Distal Intergenic	Distal Intergenic	uc003leu.1	84249	PSD2	pleckstrin and Sec7 domain containing 2	ENSG00000146005	-60524	YES
5DML_DMR_1151	chr7	381584	382583	-653.663	-0.713053	Distal Intergenic	Distal Intergenic	uc011jvo.1	442497	LOC442497	uncharacterized LOC442497	ENSG00000249574	-36808	YES
5DML_DMR_1152	chr11	22364185	22365617	-653.658	-0.38471	Exon	Exon (uc001mqk.3/57084, exon 3 of 12)	uc001mqk.3	57084	SLC17A6	solute carrier family 17 member 6	ENSG00000091664	4518	NO
5DML_DMR_1153	chr14	104193910	104194615	653.611	0.487962	Exon	Exon (uc001yoc.3/79038, exon 3 of 7)	uc001yoc.3	79038	ZFYVE21	zinc finger FYVE-type containing 21	ENSG00000100711	11829	YES
5DML_DMR_1154	chr14	105433706	105434891	-652.809	-0.498941	Intron	Intron (uc001ypx.2/113146, intron 6 of 6)	uc010axc.1	113146	AHNAK2	AHNAK nucleoprotein 2	ENSG00000185567	-9803	YES
5DML_DMR_1155	chr4	715426	716334	652.782	0.559693	Intron	Intron (uc003gbc.2/10336, intron 1 of 4)	uc003gbe.3	10336	PCGF3	polycomb group ring finger 3	ENSG00000185619	15853	YES
5DML_DMR_1156	chr4	185369096	185370713	-652.756	-0.514112	Intron	Intron (uc003iwf.4/3660, intron 8 of 8)	uc003iwf.4	3660	IRF2	interferon regulatory factor 2	ENSG00000168310	-25013	YES
5DML_DMR_1157	chr11	1482116	1483116	652.698	0.475352	3' UTR	3' UTR	uc001lti.4	9024	BRSK2	BR serine/threonine kinase 2	ENSG00000174672	70987	YES
5DML_DMR_1158	chr3	12199836	12201268	-652.653	-0.497911	Promoter (<1.5kb)	Promoter	uc003bwo.3	7079	TIMP4	TIMP metallopeptidase inhibitor 4	ENSG00000157150	0	YES
5DML_DMR_1159	chr3	49663507	49667800	652.46	0.512455	Intron	Intron (uc003cxe.4/8927, intron 2 of 11)	uc003cxe.4	8927	BSN	bassoon presynaptic cytomatrix protein	ENSG00000164061	71585	YES
5DML_DMR_1160	chr15	31213948	31216298	-652.268	-0.536299	Exon	Exon (uc001zfe.3/22909, exon 9 of 16)	uc001zfe.3	22909	FAN1	FANCD2/FANCI-associated nuclease 1	ENSG00000198690	17872	YES
5DML_DMR_1161	chr8	133684755	133687154	652.266	0.410831	Promoter (<1.5kb)	Promoter	uc003ytk.4	23639	LRRC6	leucine rich repeat containing 6	ENSG00000129295	-709	YES
5DML_DMR_1162	chr8	103749837	103751680	652.095	0.499296	Distal Intergenic	Distal Intergenic	uc011lhk.1	7071	KLF10	Kruppel like factor 10	ENSG00000155090	-81854	YES
5DML_DMR_1163	chr2	60708040	60711865	651.828	0.528205	Intron	Intron (uc002sab.3/53335, intron 3 of 4)	uc002sab.3	53335	BCL11A	B-cell CLL/lymphoma 11A	ENSG00000119866	-68768	YES
5DML_DMR_1164	chr12	124910972	124912098	651.698	0.498528	Exon	Exon (uc010tbb.2/9612, exon 13 of 49)	uc010tbb.2	9612	NCOR2	nuclear receptor corepressor 2	ENSG00000196498	-139912	YES
5DML_DMR_1165	chr8	8744845	8748158	651.618	0.514819	Exon	Exon (uc003wsj.1/9258, exon 1 of 3)	uc003wsj.1	9258	MFHAS1	malignant fibrous histiocytoma amplified sequence 1	ENSG00000147324	-2973	YES
5DML_DMR_1166	chr9	137674911	137676230	651.594	0.455509	Intron	Intron (uc004cfe.4/1289, intron 29 of 65)	uc004cfe.4	1289	COL5A1	collagen type V alpha 1 chain	ENSG00000130635	141260	YES
5DML_DMR_1167	chr4	183060838	183062480	-651.591	-0.411186	Exon	Exon (uc003ivc.2/90768, exon 4 of 4)	uc003ivc.2	90768	LOC90768	uncharacterized LOC90768	NA	-3188	NO
5DML_DMR_1168	chr2	70982910	70985688	651.576	0.545136	Intron	Intron (uc010fds.2/119, intron 20 of 20)	uc010fds.2	119	ADD2	adducin 2	ENSG00000075340	-9687	YES
5DML_DMR_1169	chr8	65276957	65281752	651.069	0.532671	Distal Intergenic	Distal Intergenic	uc022avc.2	100130155	MIR124-2HG	MIR124-2 host gene	ENSG00000254377	-4023	YES
5DML_DMR_1170	chr10	126694016	126695228	650.883	0.558882	Promoter (<1.5kb)	Promoter	uc001lid.4	1488	CTBP2	C-terminal binding protein 2	ENSG00000175029	0	YES
5DML_DMR_1171	chr9	139403748	139404409	-650.09	-0.55088	Exon	Exon (uc004chz.3/4851, exon 18 of 34)	uc004chz.3	4851	NOTCH1	notch 1	ENSG00000148400	-35829	YES
5DML_DMR_1172	chr19	5096430	5097256	650.068	0.475183	Intron	Intron (uc010xil.1/23030, intron 9 of 11)	uc002mbq.4	23030	KDM4B	lysine demethylase 4B	ENSG00000127663	127306	NO
5DML_DMR_1173	chr22	19711363	19711978	649.648	0.308169	Exon	Exon (uc002zpx.1/100526833, exon 12 of 12)	uc002zpx.1	100526833	SEPT5-GP1BB	SEPT5-GP1BB readthrough	ENSG00000184702	6620	NO
5DML_DMR_1174	chr3	134085205	134087723	-649.647	-0.555039	Promoter (<1.5kb)	Promoter	uc003eqe.1	51421	AMOTL2	angiomotin like 2	ENSG00000114019	0	YES
5DML_DMR_1175	chr8	141536593	141538061	-649.538	-0.504289	Distal Intergenic	Distal Intergenic	uc022bbv.1	54108	CHRAC1	chromatin accessibility complex 1	ENSG00000104472	14512	YES
5DML_DMR_1176	chr1	4142409	4143936	-649.498	-0.65823	Distal Intergenic	Distal Intergenic	uc001ali.2	728716	LINC01346	long intergenic non-protein coding RNA 1346	NA	141737	YES
5DML_DMR_1177	chr5	78804734	78808130	649.475	0.504696	Intron	Intron (uc003kfy.4/9456, intron 8 of 8)	uc003kfy.4	9456	HOMER1	homer scaffolding protein 1	ENSG00000152413	-1529	YES
5DML_DMR_1178	chr12	50613216	50616779	-649.25	-0.623971	Promoter (<1.5kb)	Promoter	uc001rwh.4	51474	LIMA1	LIM domain and actin binding 1	ENSG00000050405	0	YES
5DML_DMR_1179	chr16	50573108	50574617	-649.232	-0.603286	Distal Intergenic	Distal Intergenic	uc002egg.2	85407	NKD1	naked cuticle homolog 1	ENSG00000140807	-7624	YES
5DML_DMR_1180	chr18	3498945	3499813	-649.06	-0.425606	3' UTR	3' UTR	uc002kmf.3	9229	DLGAP1	DLG associated protein 1	ENSG00000170579	-955453	YES
5DML_DMR_1181	chr8	145024450	145025105	649.037	0.441717	Promoter (<1.5kb)	Promoter	uc003zaf.1	5339	PLEC	plectin	ENSG00000178209	0	YES
5DML_DMR_1182	chr10	14604637	14608045	-648.938	-0.61261	Intron	Intron (uc009xjg.1/83641, intron 4 of 4)	uc001ina.1	83641	FAM107B	family with sequence similarity 107 member B	ENSG00000065809	-208851	YES
5DML_DMR_1183	chr15	102036840	102037854	648.754	0.549858	Distal Intergenic	Distal Intergenic	uc002bwy.3	5046	PCSK6	proprotein convertase subtilisin/kexin type 6	ENSG00000140479	-6653	YES
5DML_DMR_1184	chr16	3784620	3785458	648.495	0.556794	Intron	Intron (uc002cvv.3/1387, intron 3 of 30)	uc002cvv.3	1387	CREBBP	CREB binding protein	ENSG00000005339	-144663	NO
5DML_DMR_1185	chr7	746598	748521	648.41	0.457125	Intron	Intron (uc003siu.2/5575, intron 9 of 10)	uc003siw.2	5575	PRKAR1B	protein kinase cAMP-dependent type I regulatory subunit beta	ENSG00000188191	-18792	YES
5DML_DMR_1186	chr16	2082804	2084172	-647.771	-0.521821	Promoter (<1.5kb)	Promoter	uc002cok.3	9351	SLC9A3R2	SLC9A3 regulator 2	ENSG00000065054	0	YES
5DML_DMR_1187	chr19	5306862	5308238	647.636	0.460981	Intron	Intron (uc002mbu.1/5802, intron 30 of 30)	uc002mbu.1	5802	PTPRS	protein tyrosine phosphatase, receptor type S	ENSG00000105426	-32576	YES
5DML_DMR_1188	chr17	70497793	70499742	-647.367	-0.580795	Intron	Intron (uc002jiz.2/100499467, intron 3 of 3)	uc002jiz.2	100499467	LINC00673	long intergenic non-protein coding RNA 673	NA	-89201	YES
5DML_DMR_1189	chr7	158110279	158111178	-647.254	-0.396408	Intron	Intron (uc011kwa.2/5799, intron 21 of 22)	uc003wno.3	5799	PTPRN2	protein tyrosine phosphatase, receptor type N2	ENSG00000155093	-269304	YES
5DML_DMR_1190	chr1	17443371	17445351	-647.138	-0.601002	Promoter (<1.5kb)	Promoter	uc001baf.3	11240	PADI2	peptidyl arginine deiminase 2	ENSG00000117115	-597	YES
5DML_DMR_1191	chr16	4010242	4012526	-647.064	-0.514172	Downstream	Downstream (<1kb)	uc002cvv.3	1387	CREBBP	CREB binding protein	ENSG00000005339	-80121	YES
5DML_DMR_1192	chr17	80202453	80203288	646.842	0.457001	3' UTR	3' UTR	uc002kei.3	1453	CSNK1D	casein kinase 1 delta	ENSG00000141551	-28306	YES
5DML_DMR_1193	chr14	51259088	51261210	646.715	0.484615	Exon	Exon (uc001wyi.3/51199, exon 5 of 31)	uc001wyi.3	51199	NIN	ninein	ENSG00000100503	-36629	YES
5DML_DMR_1194	chr16	3022294	3024516	-646.625	-0.466212	3' UTR	3' UTR	uc002csj.4	124222	PAQR4	progestin and adipoQ receptor family member 4	ENSG00000162073	2952	YES
5DML_DMR_1195	chr3	186505332	186508333	646.538	0.404287	Promoter (<1.5kb)	Promoter	uc010hyx.1	619568	SNORA4	small nucleolar RNA, H/ACA box 4	ENSG00000263776	0	YES
5DML_DMR_1196	chr6	163684065	163685702	-646.456	-0.739803	Intron	Intron (uc003qua.3/135138, intron 5 of 6)	uc003qua.3	135138	PACRG	PARK2 coregulated	ENSG00000112530	535901	YES
5DML_DMR_1197	chr20	56591960	56593265	-645.446	-0.651353	Distal Intergenic	Distal Intergenic	uc021wfh.1	100616353	MIR4532	microRNA 4532	ENSG00000263453	121510	YES
5DML_DMR_1198	chr22	38845822	38847562	645.262	0.493926	Intron	Intron (uc003avt.2/3761, intron 1 of 1)	uc003avt.2	3761	KCNJ4	potassium voltage-gated channel subfamily J member 4	ENSG00000168135	-3643	YES
5DML_DMR_1199	chr10	14610664	14614421	-645.202	-0.65498	Promoter (<1.5kb)	Promoter	uc009xjg.1	83641	FAM107B	family with sequence similarity 107 member B	ENSG00000065809	0	YES
5DML_DMR_1200	chr2	240723371	240724497	644.932	0.582168	Distal Intergenic	Distal Intergenic	uc021vzc.2	150935	LOC150935	uncharacterized LOC150935	NA	38817	YES
5DML_DMR_1201	chr17	36105204	36107292	-644.898	-0.396575	Promoter (<1.5kb)	Promoter	uc002hok.4	6928	HNF1B	HNF1 homeobox B	ENSG00000275410	-108	NO
5DML_DMR_1202	chr16	56814893	56819948	644.802	0.435567	Promoter (<1.5kb)	Promoter	uc002ekb.3	9688	NUP93	nucleoporin 93	ENSG00000102900	0	YES
5DML_DMR_1203	chr10	133989202	133990869	-644.782	-0.596966	Intron	Intron (uc001lkx.4/282973, intron 23 of 23)	uc001lkx.4	282973	JAKMIP3	Janus kinase and microtubule interacting protein 3	ENSG00000188385	70889	YES
5DML_DMR_1204	chr10	5882304	5882996	-644.335	-0.692719	Distal Intergenic	Distal Intergenic	uc001iil.4	2665	GDI2	GDP dissociation inhibitor 2	ENSG00000057608	-26792	YES
5DML_DMR_1205	chr11	72346099	72348948	644.255	0.601964	Intron	Intron (uc001osn.3/5138, intron 20 of 20)	uc010rrc.2	5138	PDE2A	phosphodiesterase 2A	ENSG00000186642	-36549	YES
5DML_DMR_1206	chr2	20863303	20865516	-644.248	-0.337874	Promoter (<1.5kb)	Promoter	uc002rdz.1	151449	GDF7	growth differentiation factor 7	ENSG00000143869	-908	NO
5DML_DMR_1207	chr2	3199705	3201154	644.23	0.444209	Exon	Exon (uc002qxi.2/7260, exon 8 of 11)	uc002qxj.2	7260	TSSC1	tumor suppressing subtransferable candidate 1	ENSG00000032389	-180499	YES
5DML_DMR_1208	chr1	7307960	7309202	-644.09	-0.627785	Intron	Intron (uc001aoi.3/23261, intron 4 of 22)	uc001aoi.3	23261	CAMTA1	calmodulin binding transcription activator 1	ENSG00000171735	462576	YES
5DML_DMR_1209	chr2	219858860	219860616	-643.914	-0.461398	Promoter (<1.5kb)	Promoter	uc002vjj.1	1412	CRYBA2	crystallin beta A2	ENSG00000163499	-733	NO
5DML_DMR_1210	chr16	1782286	1783228	643.823	0.553422	Intron	Intron (uc002cmi.1/23162, intron 4 of 4)	uc002cmk.3	23162	MAPK8IP3	mitogen-activated protein kinase 8 interacting protein 3	ENSG00000138834	26065	YES
5DML_DMR_1211	chr14	55738998	55741033	643.567	0.565872	5' UTR	5' UTR	uc001xbu.3	55030	FBXO34	F-box protein 34	ENSG00000178974	977	YES
5DML_DMR_1212	chr7	44297033	44298660	643.518	0.620216	Exon	Exon (uc003tkp.2/816, exon 4 of 21)	uc003tkp.2	816	CAMK2B	calcium/calmodulin dependent protein kinase II beta	ENSG00000058404	-66570	YES
5DML_DMR_1213	chr22	23608857	23610947	643.436	0.458759	Exon	Exon (uc002zww.3/613, exon 5 of 23)	uc002zww.3	613	BCR	BCR, RhoGEF and GTPase activating protein	ENSG00000186716	86305	YES
5DML_DMR_1214	chr6	167064035	167065950	643.43	0.496666	Intron	Intron (uc003qvc.1/6196, intron 20 of 21)	uc003qvc.1	6196	RPS6KA2	ribosomal protein S6 kinase A2	ENSG00000071242	-209821	YES
5DML_DMR_1215	chr3	39851963	39853500	643.271	0.459651	Promoter (<1.5kb)	Promoter	uc010hhx.1	25924	MYRIP	myosin VIIA and Rab interacting protein	ENSG00000170011	0	NO
5DML_DMR_1216	chr2	7545797	7549017	643.264	0.518433	Distal Intergenic	Distal Intergenic	uc002qyv.3	100506274	LOC100506274	uncharacterized LOC100506274	ENSG00000229727	-12375	YES
5DML_DMR_1217	chr11	17758082	17760196	643.206	0.490502	Exon	Exon (uc001mnk.4/3746, exon 1 of 2)	uc009yhc.1	3746	KCNC1	potassium voltage-gated channel subfamily C member 1	ENSG00000129159	587	NO
5DML_DMR_1218	chr17	41832553	41833194	-643.098	-0.293004	3' UTR	3' UTR	uc002iec.1	50964	SOST	sclerostin	ENSG00000167941	-2962	NO
5DML_DMR_1219	chr7	4299675	4300835	642.934	0.571036	Intron	Intron (uc003smx.3/221935, intron 44 of 44)	uc003smx.3	221935	SDK1	sidekick cell adhesion molecule 1	ENSG00000146555	958595	YES
5DML_DMR_1220	chr2	45963785	45966026	642.538	0.51549	Intron	Intron (uc002rut.3/5581, intron 1 of 14)	uc002rut.3	5581	PRKCE	protein kinase C epsilon	ENSG00000171132	84742	YES
5DML_DMR_1221	chr9	100741116	100744829	-642.015	-0.527484	Promoter (<1.5kb)	Promoter	uc004aya.3	10541	ANP32B	acidic nuclear phosphoprotein 32 family member B	ENSG00000136938	-660	YES
5DML_DMR_1222	chr6	108484829	108485819	641.984	0.457007	Promoter (<1.5kb)	Promoter	uc003psg.3	7101	NR2E1	nuclear receptor subfamily 2 group E member 1	ENSG00000112333	-1396	NO
5DML_DMR_1223	chr10	134066143	134067990	641.675	0.340999	Intron	Intron (uc001lld.1/282974, intron 11 of 11)	uc010quu.1	282974	STK32C	serine/threonine kinase 32C	ENSG00000165752	-77366	YES
5DML_DMR_1224	chr22	32342529	32345633	641.449	0.578995	Promoter (<1.5kb)	Promoter	uc010gwm.3	7533	YWHAH	tyrosine 3-monooxygenase/tryptophan 5-monooxygenase activation protein eta	ENSG00000128245	0	YES
5DML_DMR_1225	chr6	110649087	110652041	641.398	0.508882	Intron	Intron (uc010kdu.1/728464, intron 4 of 4)	uc003pub.2	728464	METTL24	methyltransferase like 24	ENSG00000053328	-79898	YES
5DML_DMR_1226	chr2	206584921	206587398	-641.364	-0.635742	Exon	Exon (uc002vat.3/8828, exon 4 of 9)	uc002vaw.3	8828	NRP2	neuropilin 2	ENSG00000118257	37697	YES
5DML_DMR_1227	chr11	858205	859308	641.319	0.574356	Exon	Exon (uc001lsk.1/uc001lsk.1, exon 1 of 1)	uc001lsd.1	7106	TSPAN4	tetraspanin 4	ENSG00000214063	15381	YES
5DML_DMR_1228	chr3	127478841	127480182	641.257	0.620648	Intron	Intron (uc003ejw.4/11343, intron 5 of 7)	uc003ejx.4	11343	MGLL	monoglyceride lipase	ENSG00000074416	-61911	YES
5DML_DMR_1229	chr14	61614156	61615444	-641.251	-0.697437	Distal Intergenic	Distal Intergenic	uc010tsa.2	5583	PRKCH	protein kinase C eta	ENSG00000027075	-38843	YES
5DML_DMR_1230	chr14	99597871	99600229	641.165	0.458578	Distal Intergenic	Distal Intergenic	uc001yga.3	64919	BCL11B	B-cell CLL/lymphoma 11B	ENSG00000127152	137593	YES
5DML_DMR_1231	chr4	146123587	146125983	641.091	0.567567	Distal Intergenic	Distal Intergenic	uc003ika.4	54726	OTUD4	OTU deubiquitinase 4	ENSG00000164164	-22755	YES
5DML_DMR_1232	chr12	4029684	4030718	-640.943	-0.670265	Distal Intergenic	Distal Intergenic	uc001qml.2	57097	PARP11	poly(ADP-ribose) polymerase family member 11	ENSG00000111224	-47076	YES
5DML_DMR_1233	chr16	87249849	87250628	-640.826	-0.595338	Intron	Intron (uc031qxc.1/uc031qxc.1, intron 2 of 2)	uc002fju.3	100506581	C16orf95	chromosome 16 open reading frame 95	ENSG00000260456	100398	YES
5DML_DMR_1234	chr12	123595990	123597957	640.768	0.563046	Intron	Intron (uc001uek.1/57605, intron 25 of 25)	uc001uek.1	57605	PITPNM2	phosphatidylinositol transfer protein membrane associated 2	ENSG00000090975	-37328	YES
5DML_DMR_1235	chr8	21916771	21918686	640.722	0.598126	5' UTR	5' UTR	uc022asq.1	2039	DMTN	dematin actin binding protein	ENSG00000158856	5690	YES
5DML_DMR_1236	chr13	110434358	110434981	640.703	0.398254	Exon	Exon (uc001vqv.3/8660, exon 1 of 2)	uc001vqv.3	8660	IRS2	insulin receptor substrate 2	ENSG00000185950	-3933	YES
5DML_DMR_1237	chr1	204337748	204339947	-640.597	-0.619797	Promoter (<1.5kb)	Promoter	uc010pqu.1	127841	LINC00628	long intergenic non-protein coding RNA 628	ENSG00000280924	0	YES
5DML_DMR_1238	chr16	75457173	75459023	640.48	0.522427	Intron	Intron (uc002fdy.3/10428, intron 6 of 6)	uc002fdy.3	10428	CFDP1	craniofacial development protein 1	ENSG00000153774	-8364	YES
5DML_DMR_1239	chr6	138830701	138834276	-640.379	-0.489184	Intron	Intron (uc003qhx.3/57224, intron 6 of 6)	uc003qhx.3	57224	NHSL1	NHS like 1	ENSG00000135540	-59392	YES
5DML_DMR_1240	chr2	23546019	23547550	639.972	0.454862	Distal Intergenic	Distal Intergenic	uc010ykg.2	114818	KLHL29	kelch like family member 29	ENSG00000119771	-60748	YES
5DML_DMR_1241	chr9	135016157	135017902	-639.251	-0.399114	Distal Intergenic	Distal Intergenic	uc004cbh.2	84628	NTNG2	netrin G2	ENSG00000196358	-19432	YES
5DML_DMR_1242	chr16	29824149	29826553	639.191	0.521525	5' UTR	5' UTR	uc010bzb.2	552900	BOLA2	bolA family member 2	ENSG00000183336	-379074	YES
5DML_DMR_1243	chr10	11044620	11046888	639.137	0.576103	Promoter (<1.5kb)	Promoter	uc010qbi.2	10659	CELF2	CUGBP, Elav-like family member 2	ENSG00000048740	-371	YES
5DML_DMR_1244	chr8	143170499	143171529	-639.097	-0.676855	Distal Intergenic	Distal Intergenic	uc022bbz.1	100616268	MIR4472-1	microRNA 4472-1	ENSG00000265247	-86171	YES
5DML_DMR_1245	chr7	130697371	130700001	639.072	0.484958	Intron	Intron (uc011kpk.2/378805, intron 2 of 2)	uc003vqq.3	378805	LINC-PINT	long intergenic non-protein coding RNA, p53 induced transcript	ENSG00000231721	-94652	YES
5DML_DMR_1246	chr17	961540	963557	638.955	0.411276	Exon	Exon (uc010vqg.3/29, exon 6 of 18)	uc002fse.4	29	ABR	active BCR-related	ENSG00000159842	-127059	YES
5DML_DMR_1247	chr22	37879530	37880452	-638.825	-0.741315	Intron	Intron (uc011anj.2/4242, intron 6 of 6)	uc003ass.2	4242	MFNG	MFNG O-fucosylpeptide 3-beta-N-acetylglucosaminyltransferase	ENSG00000100060	-2026	YES
5DML_DMR_1248	chr1	156359587	156361685	-638.817	-0.544287	Distal Intergenic	Distal Intergenic	uc010phm.2	57127	RHBG	Rh family B glycoprotein (gene/pseudogene)	ENSG00000132677	20607	YES
5DML_DMR_1249	chr12	121079602	121082899	638.692	0.567294	Intron	Intron (uc001tyu.3/9478, intron 1 of 5)	uc001tyu.3	9478	CABP1	calcium binding protein 1	ENSG00000157782	1180	NO
5DML_DMR_1250	chr6	164062446	164064318	638.66	0.32269	Distal Intergenic	Distal Intergenic	uc003que.3	9444	QKI	QKI, KH domain containing RNA binding	ENSG00000112531	226771	NO
5DML_DMR_1251	chr17	79949420	79950309	-638.603	-0.561571	Intron	Intron (uc002kcx.3/79058, intron 4 of 15)	uc002kcx.3	79058	ASPSCR1	ASPSCR1, UBX domain containing tether for SLC2A4	ENSG00000169696	13994	YES
5DML_DMR_1252	chr8	141094907	141097156	638.542	0.532627	Intron	Intron (uc003yvj.2/83696, intron 6 of 22)	uc003yvh.2	83696	TRAPPC9	trafficking protein particle complex 9	ENSG00000167632	-371522	YES
5DML_DMR_1253	chr16	1261688	1262401	638.511	0.5475	Exon	Exon (uc002cks.3/8912, exon 24 of 35)	uc002cks.3	8912	CACNA1H	calcium voltage-gated channel subunit alpha1 H	ENSG00000196557	58447	NO
5DML_DMR_1254	chr16	66550178	66551528	-638.342	-0.711856	Promoter (<1.5kb)	Promoter	uc021tjp.1	7084	TK2	thymidine kinase 2, mitochondrial	ENSG00000166548	0	YES
5DML_DMR_1255	chr3	49693908	49695016	638.272	0.483076	Exon	Exon (uc003cxe.4/8927, exon 5 of 12)	uc003cxe.4	8927	BSN	bassoon presynaptic cytomatrix protein	ENSG00000164061	101986	YES
5DML_DMR_1256	chr1	208409554	208412366	638.066	0.479622	Intron	Intron (uc001hgz.3/5362, intron 31 of 31)	uc001hgz.3	5362	PLXNA2	plexin A2	ENSG00000076356	-5299	YES
5DML_DMR_1257	chr16	1758932	1760741	637.862	0.474792	Intron	Intron (uc002cmi.1/23162, intron 1 of 4)	uc002cmk.3	23162	MAPK8IP3	mitogen-activated protein kinase 8 interacting protein 3	ENSG00000138834	2711	YES
5DML_DMR_1258	chr5	175035725	175038005	637.761	0.604346	Distal Intergenic	Distal Intergenic	uc003mdc.4	3274	HRH2	histamine receptor H2	ENSG00000113749	-47035	YES
5DML_DMR_1259	chr10	104386392	104388820	-637.723	-0.501397	Exon	Exon (uc001kvy.2/51684, exon 11 of 12)	uc001kvy.2	51684	SUFU	SUFU negative regulator of hedgehog signaling	ENSG00000107882	122673	YES
5DML_DMR_1260	chr2	236485773	236486887	-637.621	-0.66955	Intron	Intron (uc021vyp.1/116987, intron 1 of 9)	uc002vvs.3	116987	AGAP1	ArfGAP with GTPase domain, ankyrin repeat and PH domain 1	ENSG00000157985	83040	YES
5DML_DMR_1261	chr2	105117438	105120258	-637.572	-0.525558	Intron	Intron (uc002tch.3/150568, intron 1 of 3)	uc002tch.3	150568	LINC01102	long intergenic non-protein coding RNA 1102	ENSG00000235597	66633	YES
5DML_DMR_1262	chr11	63868554	63870074	-637.234	-0.547656	Intron	Intron (uc001nyh.3/28992, intron 8 of 10)	uc001nyh.3	28992	MACROD1	MACRO domain containing 1	ENSG00000133315	-63511	YES
5DML_DMR_1263	chr2	105404786	105406955	-637.172	-0.550358	Distal Intergenic	Distal Intergenic	uc002tcj.2	284998	LINC01114	long intergenic non-protein coding RNA 1114	ENSG00000234177	-30609	YES
5DML_DMR_1264	chr16	89603251	89604236	-637.1	-0.612973	3' UTR	3' UTR	uc002fnj.3	6687	SPG7	SPG7, paraplegin matrix AAA peptidase subunit	ENSG00000197912	28446	YES
5DML_DMR_1265	chr11	61342746	61345017	637.096	0.518985	Intron	Intron (uc001nrv.3/9066, intron 8 of 8)	uc001nrv.3	9066	SYT7	synaptotagmin 7	ENSG00000011347	-3327	YES
5DML_DMR_1266	chr11	1297920	1298918	637.09	0.485361	3' UTR	3' UTR	uc001lte.3	54472	TOLLIP	toll interacting protein	ENSG00000078902	-31974	YES
5DML_DMR_1267	chr2	240365721	240367683	-637.025	-0.664955	Distal Intergenic	Distal Intergenic	uc010fza.2	9759	HDAC4	histone deacetylase 4	ENSG00000068024	-42375	YES
5DML_DMR_1268	chr14	105945497	105946563	636.933	0.455949	3' UTR	3' UTR	uc010tyr.2	1397	CRIP2	cysteine rich protein 2	ENSG00000182809	6222	YES
5DML_DMR_1269	chr9	136374249	136375406	-636.804	-0.586015	Distal Intergenic	Distal Intergenic	uc011mdk.2	389827	TMEM8C	transmembrane protein 8C	ENSG00000187616	14662	YES
5DML_DMR_1270	chr6	5672034	5673973	635.273	0.517697	Intron	Intron (uc010jnv.1/10667, intron 6 of 6)	uc010jnv.1	10667	FARS2	phenylalanyl-tRNA synthetase 2, mitochondrial	ENSG00000145982	410757	YES
5DML_DMR_1271	chr3	197826808	197828258	634.998	0.40731	Distal Intergenic	Distal Intergenic	uc003fyx.3	348840	ANKRD18DP	ankyrin repeat domain 18D, pseudogene	ENSG00000226435	-19266	NO
5DML_DMR_1272	chr22	29724470	29725905	634.794	0.559322	3' UTR	3' UTR	uc003afi.3	162	AP1B1	adaptor related protein complex 1 beta 1 subunit	ENSG00000100280	-58667	YES
5DML_DMR_1273	chr20	47353953	47356176	-634.685	-0.745125	Intron	Intron (uc002xtw.1/57580, intron 37 of 39)	uc002xtw.1	57580	PREX1	phosphatidylinositol-3,4,5-trisphosphate dependent Rac exchange factor 1	ENSG00000124126	-88244	YES
5DML_DMR_1274	chr1	51436337	51440609	-634.606	-0.451293	3' UTR	3' UTR	uc001csf.3	1031	CDKN2C	cyclin dependent kinase inhibitor 2C	ENSG00000123080	2729	YES
5DML_DMR_1275	chr3	126072855	126075103	-634.284	-0.366449	Promoter (<1.5kb)	Promoter	uc011bkk.1	28999	KLF15	Kruppel like factor 15	ENSG00000163884	-1133	YES
5DML_DMR_1276	chr9	138131684	138133558	634.164	0.507778	Distal Intergenic	Distal Intergenic	uc031tfm.1	401557	LOC401557	uncharacterized LOC401557	NA	58229	YES
5DML_DMR_1277	chr19	31764399	31765880	634.155	0.513784	3' UTR	3' UTR	uc002nsy.4	57616	TSHZ3	teashirt zinc finger homeobox 3	ENSG00000121297	-74310	YES
5DML_DMR_1278	chr7	1126796	1128243	-633.729	-0.484423	Promoter (<1.5kb)	Promoter	uc003skb.2	2852	GPER1	G protein-coupled estrogen receptor 1	ENSG00000164850	0	YES
5DML_DMR_1279	chr10	99675093	99676882	-633.682	-0.635581	Intron	Intron (uc001kot.2/55118, intron 9 of 11)	uc001kou.2	55118	CRTAC1	cartilage acidic protein 1	ENSG00000095713	-113703	YES
5DML_DMR_1280	chr6	163744423	163746571	-633.564	-0.647428	Promoter (<1.5kb)	Promoter	uc011egh.2	285796	PACRG-AS1	PACRG antisense RNA 1	ENSG00000281692	0	YES
5DML_DMR_1281	chr7	155282971	155283996	-633.382	-0.587489	Distal Intergenic	Distal Intergenic	uc003wmb.3	2020	EN2	engrailed homeobox 2	ENSG00000164778	32147	NO
5DML_DMR_1282	chr8	65296925	65303617	633.315	0.504317	Distal Intergenic	Distal Intergenic	uc003xvf.3	406908	MIR124-2	microRNA 124-2	ENSG00000207816	5219	YES
5DML_DMR_1283	chr11	12258938	12262480	633.206	0.473305	Promoter (<1.5kb)	Promoter	uc001mkf.3	9645	MICAL2	microtubule associated monooxygenase, calponin and LIM domain containing 2	ENSG00000133816	0	YES
5DML_DMR_1284	chr19	5322091	5323083	633.042	0.568741	Intron	Intron (uc002mbu.1/5802, intron 30 of 30)	uc002mbu.1	5802	PTPRS	protein tyrosine phosphatase, receptor type S	ENSG00000105426	-17731	YES
5DML_DMR_1285	chr1	226592424	226594901	632.891	0.574805	Promoter (<1.5kb)	Promoter	uc001hqd.4	142	PARP1	poly(ADP-ribose) polymerase 1	ENSG00000143799	-900	YES
5DML_DMR_1286	chr3	13515438	13517430	632.846	0.483704	Distal Intergenic	Distal Intergenic	uc010heb.3	79885	HDAC11	histone deacetylase 11	ENSG00000163517	-3794	YES
5DML_DMR_1287	chr16	88472452	88473429	-632.778	-0.584244	Distal Intergenic	Distal Intergenic	uc002fku.2	84627	ZNF469	zinc finger protein 469	ENSG00000225614	-20450	YES
5DML_DMR_1288	chr15	40395327	40396526	-632.629	-0.61334	Exon	Exon (uc001zkt.4/90427, exon 2 of 3)	uc001zku.4	90427	BMF	Bcl2 modifying factor	ENSG00000104081	-4559	YES
5DML_DMR_1289	chr16	87551045	87552127	632.489	0.576367	Distal Intergenic	Distal Intergenic	uc002fjz.1	23174	ZCCHC14	zinc finger CCHC-type containing 14	ENSG00000140948	-25585	YES
5DML_DMR_1290	chr15	78015611	78017281	632.278	0.532748	Distal Intergenic	Distal Intergenic	uc002bcu.1	84894	LINGO1	leucine rich repeat and Ig domain containing 1	ENSG00000169783	-27136	YES
5DML_DMR_1291	chr19	2693314	2695405	-632.108	-0.606488	Intron	Intron (uc002lwd.2/2788, intron 4 of 4)	uc002lwd.2	2788	GNG7	G protein subunit gamma 7	ENSG00000176533	-7341	YES
5DML_DMR_1292	chr1	2996173	2997074	-631.91	-0.615771	Intron	Intron (uc001akc.3/63976, intron 1 of 16)	uc001akc.3	63976	PRDM16	PR/SET domain 16	ENSG00000142611	10431	YES
5DML_DMR_1293	chr2	394542	396091	631.84	0.480542	Distal Intergenic	Distal Intergenic	uc002qwi.4	285016	FAM150B	family with sequence similarity 150 member B	ENSG00000189292	-106234	YES
5DML_DMR_1294	chr4	11422707	11425718	631.584	0.53289	Intron	Intron (uc003gmq.3/9957, intron 1 of 1)	uc003gmq.3	9957	HS3ST1	heparan sulfate-glucosamine 3-sulfotransferase 1	ENSG00000002587	-4819	YES
5DML_DMR_1295	chr20	20312881	20315976	631.228	0.455275	Intron	Intron (uc002wru.3/26074, intron 25 of 26)	uc002wru.3	26074	CFAP61	cilia and flagella associated protein 61	ENSG00000089101	279723	YES
5DML_DMR_1296	chr16	88454252	88455437	-631.139	-0.684601	Distal Intergenic	Distal Intergenic	uc002fku.2	84627	ZNF469	zinc finger protein 469	ENSG00000225614	-38442	YES
5DML_DMR_1297	chr2	175664421	175667594	631.024	0.490024	3' UTR	3' UTR	uc002ujj.3	1123	CHN1	chimerin 1	ENSG00000128656	-202513	YES
5DML_DMR_1298	chr11	1574275	1576249	630.886	0.521125	3' UTR	3' UTR	uc001ltq.2	81532	MOB2	MOB kinase activator 2	ENSG00000182208	-209252	YES
5DML_DMR_1299	chr6	157876060	157877382	-630.631	-0.60872	Intron	Intron (uc003qqs.3/79683, intron 1 of 8)	uc003qqs.3	79683	ZDHHC14	zinc finger DHHC-type containing 14	ENSG00000175048	73503	YES
5DML_DMR_1300	chr3	114815519	114820404	-630.166	-0.472169	Intron	Intron (uc003ebn.3/26137, intron 9 of 9)	uc003ebn.3	26137	ZBTB20	zinc finger and BTB domain containing 20	ENSG00000181722	-45723	YES
5DML_DMR_1301	chr16	7066461	7068037	630.114	0.474717	Intron	Intron (uc002cyr.1/54715, intron 3 of 11)	uc002cys.2	54715	RBFOX1	RNA binding protein, fox-1 homolog 1	ENSG00000078328	997329	YES
5DML_DMR_1302	chr10	11308456	11312154	629.998	0.486432	Exon	Exon (uc010qbj.1/10659, exon 6 of 14)	uc001iki.4	10659	CELF2	CUGBP, Elav-like family member 2	ENSG00000048740	261197	YES
5DML_DMR_1303	chr11	2828077	2828960	-629.976	-0.440418	Intron	Intron (uc001lwn.3/3784, intron 15 of 15)	uc001lwn.3	3784	KCNQ1	potassium voltage-gated channel subfamily Q member 1	ENSG00000053918	361856	YES
5DML_DMR_1304	chr11	122851902	122853341	-629.718	-0.474296	Promoter (<1.5kb)	Promoter	uc010rzs.2	390259	BSX	brain specific homeobox	ENSG00000188909	0	NO
5DML_DMR_1305	chr10	11313857	11316407	629.575	0.501794	Intron	Intron (uc010qbi.2/10659, intron 5 of 7)	uc001iki.4	10659	CELF2	CUGBP, Elav-like family member 2	ENSG00000048740	266598	YES
5DML_DMR_1306	chr12	111536805	111539183	629.497	0.374415	Promoter (<1.5kb)	Promoter	uc001tsb.2	23316	CUX2	cut like homeobox 2	ENSG00000111249	0	YES
5DML_DMR_1307	chr1	117205593	117209393	629.146	0.473245	Promoter (<1.5kb)	Promoter	uc001egr.2	3321	IGSF3	immunoglobulin superfamily member 3	ENSG00000143061	-984	YES
5DML_DMR_1308	chr10	18690131	18693669	629.142	0.58762	Exon	Exon (uc001ipr.2/783, exon 3 of 14)	uc001ipr.2	783	CACNB2	calcium voltage-gated channel auxiliary subunit beta 2	ENSG00000165995	260525	YES
5DML_DMR_1309	chr2	127830077	127832435	-628.851	-0.603907	Intron	Intron (uc010yzf.2/274, intron 11 of 12)	uc002tns.2	274	BIN1	bridging integrator 1	ENSG00000136717	-32468	YES
5DML_DMR_1310	chr1	244218035	244218742	628.794	0.658838	3' UTR	3' UTR	uc031psv.1	10472	ZBTB18	zinc finger and BTB domain containing 18	ENSG00000179456	5794	YES
5DML_DMR_1311	chr8	38645627	38648416	628.788	0.454934	5' UTR	5' UTR	uc003xlz.3	6867	TACC1	transforming acidic coiled-coil containing protein 1	ENSG00000147526	59923	YES
5DML_DMR_1312	chr10	134596189	134597626	-628.601	-0.354407	3' UTR	3' UTR	uc001llp.3	3632	INPP5A	inositol polyphosphate-5-phosphatase A	ENSG00000068383	244836	YES
5DML_DMR_1313	chr21	43447310	43448773	628.317	0.635545	Distal Intergenic	Distal Intergenic	uc002yzy.4	49854	ZBTB21	zinc finger and BTB domain containing 21	ENSG00000173276	-16814	YES
5DML_DMR_1314	chr7	2720760	2722399	-628.249	-0.583277	Intron	Intron (uc003smr.1/155185, intron 1 of 6)	uc003smr.1	155185	AMZ1	archaelysin family metallopeptidase 1	ENSG00000174945	1597	YES
5DML_DMR_1315	chr12	122791619	122795429	628.037	0.633243	Exon	Exon (uc001ucg.2/6249, exon 20 of 26)	uc001ucg.2	6249	CLIP1	CAP-Gly domain containing linker protein 1	ENSG00000130779	-111687	YES
5DML_DMR_1316	chr12	123321109	123323195	-627.941	-0.467828	Intron	Intron (uc001udg.1/9026, intron 1 of 17)	uc001udg.1	9026	HIP1R	huntingtin interacting protein 1 related	ENSG00000130787	1814	YES
5DML_DMR_1317	chr1	110706325	110708864	627.386	0.571436	Intron	Intron (uc009wfq.3/388662, intron 1 of 11)	uc009wfq.3	388662	SLC6A17	solute carrier family 6 member 17	ENSG00000197106	13193	YES
5DML_DMR_1318	chr20	17296077	17296958	-627.14	-0.501746	Intron	Intron (uc002wpl.3/5126, intron 3 of 12)	uc002wpl.3	5126	PCSK2	proprotein convertase subtilisin/kexin type 2	ENSG00000125851	89325	NO
5DML_DMR_1319	chr1	10894722	10896415	-627.117	-0.413522	Distal Intergenic	Distal Intergenic	uc001aro.4	54897	CASZ1	castor zinc finger 1	ENSG00000130940	-37989	NO
5DML_DMR_1320	chr16	88511671	88512348	-626.848	-0.483748	Distal Intergenic	Distal Intergenic	uc002fkv.3	161882	ZFPM1	zinc finger protein, FOG family member 1	ENSG00000179588	-7666	NO
5DML_DMR_1321	chr22	48912618	48914130	-626.721	-0.501659	Intron	Intron (uc003bim.4/25817, intron 1 of 3)	uc003bim.4	25817	FAM19A5	family with sequence similarity 19 member A5, C-C motif chemokine like	ENSG00000219438	27330	YES
5DML_DMR_1322	chr10	43757368	43759410	626.534	0.512457	Intron	Intron (uc001jap.1/221002, intron 12 of 12)	uc001jap.1	221002	RASGEF1A	RasGEF domain family member 1A	ENSG00000198915	-2957	YES
5DML_DMR_1323	chr22	38421977	38423802	-626.444	-0.524552	Distal Intergenic	Distal Intergenic	uc003auq.3	9463	PICK1	protein interacting with PRKCA 1	ENSG00000100151	-29460	YES
5DML_DMR_1324	chr9	139949525	139950852	-626.281	-0.582904	Promoter (<1.5kb)	Promoter	uc004ckw.2	954	ENTPD2	ectonucleoside triphosphate diphosphohydrolase 2	ENSG00000054179	-1022	YES
5DML_DMR_1325	chr1	160031021	160033400	-625.975	-0.668427	Intron	Intron (uc001fuw.2/3766, intron 1 of 1)	uc001fuw.2	3766	KCNJ10	potassium voltage-gated channel subfamily J member 10	ENSG00000177807	-6651	YES
5DML_DMR_1326	chr9	92050020	92052170	-625.918	-0.652501	Intron	Intron (uc011ltm.1/10507, intron 19 of 20)	uc011ltm.1	10507	SEMA4D	semaphorin 4D	ENSG00000187764	-42441	YES
5DML_DMR_1327	chr13	36421242	36427016	625.825	0.473762	3' UTR	3' UTR	uc001uvc.3	100302239	MIR548F5	microRNA 548f-5	ENSG00000221348	-88366	YES
5DML_DMR_1328	chr12	125147545	125148932	-625.729	-0.68351	Distal Intergenic	Distal Intergenic	uc010tbb.2	9612	NCOR2	nuclear receptor corepressor 2	ENSG00000196498	-95535	YES
5DML_DMR_1329	chr1	26258788	26261197	625.391	0.541545	Distal Intergenic	Distal Intergenic	uc001blc.3	3925	STMN1	stathmin 1	ENSG00000117632	-25420	YES
5DML_DMR_1330	chr17	75315081	75316103	625.352	0.538788	Promoter (<1.5kb)	Promoter	uc002jtu.4	10801	2018-09-09	septin 9	ENSG00000184640	0	YES
5DML_DMR_1331	chr11	2211624	2212433	-625.292	-0.602491	Distal Intergenic	Distal Intergenic	uc021qce.1	100616126	MIR4686	microRNA 4686	ENSG00000265258	17331	YES
5DML_DMR_1332	chr4	2270589	2271992	625.28	0.545066	3' UTR	3' UTR	uc003gex.2	57732	ZFYVE28	zinc finger FYVE-type containing 28	ENSG00000159733	-148378	YES
5DML_DMR_1333	chr20	62097155	62097806	625.215	0.431967	Intron	Intron (uc002yey.1/3785, intron 16 of 16)	uc002yey.1	3785	KCNQ2	potassium voltage-gated channel subfamily Q member 2	ENSG00000075043	-6187	YES
5DML_DMR_1334	chr4	1491884	1492713	-625.115	-0.561407	Distal Intergenic	Distal Intergenic	uc003gdf.2	285464	CRIPAK	cysteine rich PAK1 inhibitor	ENSG00000179979	106544	NO
5DML_DMR_1335	chr21	47808445	47809310	625.111	0.446165	Exon	Exon (uc002zji.4/5116, exon 18 of 47)	uc002zji.4	5116	PCNT	pericentrin	ENSG00000160299	64409	NO
5DML_DMR_1336	chr1	14585393	14586763	-625.026	-0.617944	Distal Intergenic	Distal Intergenic	uc009vog.1	23254	KAZN	kazrin, periplakin interacting protein	ENSG00000189337	-338450	YES
5DML_DMR_1337	chr7	150828219	150829677	-624.913	-0.525493	Intron	Intron (uc003wje.1/116988, intron 10 of 15)	uc003wje.1	116988	AGAP3	ArfGAP with GTPase domain, ankyrin repeat and PH domain 3	ENSG00000133612	45265	YES
5DML_DMR_1338	chr19	19342833	19343962	624.867	0.578961	Intron	Intron (uc002nlz.3/1463, intron 8 of 14)	uc002nlz.3	1463	NCAN	neurocan	ENSG00000130287	20051	YES
5DML_DMR_1339	chr5	912193	913537	624.863	0.414437	Intron	Intron (uc003jbr.3/9319, intron 10 of 12)	uc003jbr.3	9319	TRIP13	thyroid hormone receptor interactor 13	ENSG00000071539	19224	YES
5DML_DMR_1340	chr18	46245650	46247492	624.769	0.644181	Intron	Intron (uc002ldc.3/9811, intron 7 of 11)	uc002ldc.3	9811	CTIF	cap binding complex dependent translation initiation factor	ENSG00000134030	180223	YES
5DML_DMR_1341	chr1	41116256	41119275	624.708	0.520615	Intron	Intron (uc001cfu.1/9783, intron 7 of 7)	uc001cfu.1	9783	RIMS3	regulating synaptic membrane exocytosis 3	ENSG00000117016	-12049	YES
5DML_DMR_1342	chr4	3375360	3376807	624.395	0.335328	Intron	Intron (uc003ggu.2/6002, intron 3 of 6)	uc010ics.1	6002	RGS12	regulator of G-protein signaling 12	ENSG00000159788	80605	YES
5DML_DMR_1343	chr3	71720453	71721789	623.799	0.619378	Distal Intergenic	Distal Intergenic	uc003dov.4	317649	EIF4E3	eukaryotic translation initiation factor 4E family member 3	ENSG00000163412	52737	NO
5DML_DMR_1344	chr1	54085686	54087220	-623.712	-0.713227	Intron	Intron (uc001cvr.1/148979, intron 9 of 9)	uc001cvr.1	148979	GLIS1	GLIS family zinc finger 1	ENSG00000174332	-112657	YES
5DML_DMR_1345	chr20	36914748	36916873	-623.693	-0.574681	Intron	Intron (uc002xia.2/uc002xia.2, intron 1 of 2)	uc002xib.2	671	BPI	bactericidal/permeability-increasing protein	ENSG00000101425	-15679	YES
5DML_DMR_1346	chr1	51444209	51448506	-623.629	-0.594528	Distal Intergenic	Distal Intergenic	uc001csg.3	1031	CDKN2C	cyclin dependent kinase inhibitor 2C	ENSG00000123080	8567	YES
5DML_DMR_1347	chr7	61086857	61091873	-623.597	-0.446317	Distal Intergenic	Distal Intergenic	uc011kdj.2	643955	ZNF733P	zinc finger protein 733, pseudogene	ENSG00000185037	1672561	NO
5DML_DMR_1348	chr1	37548425	37550041	-623.574	-0.65898	Distal Intergenic	Distal Intergenic	uc001caz.2	2899	GRIK3	glutamate ionotropic receptor kainate type subunit 3	ENSG00000163873	-48581	YES
5DML_DMR_1349	chr9	133788357	133789030	-623.438	-0.653046	Intron	Intron (uc004bzz.3/84929, intron 3 of 6)	uc011mcc.2	84929	FIBCD1	fibrinogen C domain containing 1	ENSG00000130720	-25425	YES
5DML_DMR_1350	chr17	42991877	42993111	-623.387	-0.577856	Promoter (<1.5kb)	Promoter	uc002ihq.3	2670	GFAP	glial fibrillary acidic protein	ENSG00000131095	0	YES
5DML_DMR_1351	chr21	46889123	46890200	-623.162	-0.631644	Intron	Intron (uc002zhg.3/80781, intron 3 of 41)	uc002zhg.3	80781	COL18A1	collagen type XVIII alpha 1 chain	ENSG00000182871	64026	YES
5DML_DMR_1352	chr11	379296	379966	623.121	0.340072	Exon	Exon (uc001lpb.3/338707, exon 15 of 20)	uc001lpb.3	338707	B4GALNT4	beta-1,4-N-acetyl-galactosaminyltransferase 4	ENSG00000182272	9501	NO
5DML_DMR_1353	chr1	44086945	44088646	623.086	0.552132	3' UTR	3' UTR	uc001cjr.3	5792	PTPRF	protein tyrosine phosphatase, receptor type F	ENSG00000142949	90398	YES
5DML_DMR_1354	chr7	4764636	4765568	-623.055	-0.338269	Intron	Intron (uc003sna.1/221937, intron 4 of 11)	uc003sna.1	221937	FOXK1	forkhead box K1	ENSG00000164916	81248	NO
5DML_DMR_1355	chr20	61715153	61716122	-622.994	-0.540274	Exon	Exon (uc002yec.1/63930, exon 4 of 5)	uc002yec.1	63930	LOC63930	uncharacterized LOC63930	ENSG00000272259	74418	NO
5DML_DMR_1356	chr19	36003882	36005652	-622.988	-0.49167	Promoter (<1.5kb)	Promoter	uc002nzm.4	93099	DMKN	dermokine	ENSG00000161249	0	YES
5DML_DMR_1357	chr22	49316522	49317752	-622.966	-0.716297	Distal Intergenic	Distal Intergenic	uc003bip.3	100128946	LINC01310	long intergenic non-protein coding RNA 1310	ENSG00000205632	53940	YES
5DML_DMR_1358	chr18	3808097	3812055	622.953	0.484573	Intron	Intron (uc002kme.2/9229, intron 8 of 9)	uc002kmf.3	9229	DLGAP1	DLG associated protein 1	ENSG00000170579	-643211	YES
5DML_DMR_1359	chr1	6391666	6392875	622.943	0.591305	Intron	Intron (uc001amq.3/11332, intron 5 of 8)	uc001amt.3	11332	ACOT7	acyl-CoA thioesterase 7	ENSG00000097021	-60951	YES
5DML_DMR_1360	chr22	20199966	20201388	622.803	0.603536	Distal Intergenic	Distal Intergenic	uc002zrt.2	150197	LINC00896	long intergenic non-protein coding RNA 896	ENSG00000236499	6111	YES
5DML_DMR_1361	chr7	75911976	75912490	-622.786	-0.369341	5' UTR	5' UTR	uc010ldi.2	222183	SRRM3	serine/arginine repetitive matrix 3	ENSG00000177679	80760	NO
5DML_DMR_1362	chr13	110884525	110886412	622.696	0.449009	Intron	Intron (uc001vqw.4/1282, intron 50 of 51)	uc001vqw.4	1282	COL4A1	collagen type IV alpha 1 chain	ENSG00000187498	-73084	YES
5DML_DMR_1363	chr16	10265257	10269816	622.65	0.548561	Intron	Intron (uc002czo.4/2903, intron 11 of 12)	uc010uym.2	2903	GRIN2A	glutamate ionotropic receptor NMDA type subunit 2A	ENSG00000183454	-6795	YES
5DML_DMR_1364	chr1	2046030	2046985	622.643	0.382254	Intron	Intron (uc001aiq.3/5590, intron 4 of 17)	uc001aiq.3	5590	PRKCZ	protein kinase C zeta	ENSG00000067606	64121	YES
5DML_DMR_1365	chr14	69441292	69444505	622.392	0.445115	Promoter (<1.5kb)	Promoter	uc010ttb.2	87	ACTN1	actinin alpha 1	ENSG00000072110	0	YES
5DML_DMR_1366	chr2	236585566	236587183	-621.993	-0.598481	Intron	Intron (uc021vyp.1/116987, intron 1 of 9)	uc002vvs.3	116987	AGAP1	ArfGAP with GTPase domain, ankyrin repeat and PH domain 1	ENSG00000157985	182833	YES
5DML_DMR_1367	chr4	185726313	185729965	-621.909	-0.651888	Promoter (<1.5kb)	Promoter	uc003iww.2	2180	ACSL1	acyl-CoA synthetase long-chain family member 1	ENSG00000151726	0	YES
5DML_DMR_1368	chr5	160737299	160740172	621.316	0.455259	Intron	Intron (uc011deh.1/2561, intron 1 of 6)	uc003lys.1	2561	GABRB2	gamma-aminobutyric acid type A receptor beta2 subunit	ENSG00000145864	-234958	YES
5DML_DMR_1369	chr2	242529399	242530706	-621.292	-0.505204	Intron	Intron (uc002wbs.3/51078, intron 1 of 4)	uc002wbt.3	51078	THAP4	THAP domain containing 4	ENSG00000176946	-46019	YES
5DML_DMR_1370	chr19	55598594	55599258	-621.218	-0.466135	3' UTR	3' UTR	uc002qis.4	54869	EPS8L1	EPS8 like 1	ENSG00000131037	11373	YES
5DML_DMR_1371	chr6	170594753	170596735	-621.184	-0.56169	3' UTR	3' UTR	uc003qxm.3	28514	DLL1	delta like canonical Notch ligand 1	ENSG00000198719	-2962	YES
5DML_DMR_1372	chr11	47552486	47555161	620.715	0.487546	Intron	Intron (uc001nfn.3/10658, intron 13 of 13)	uc001nfn.3	10658	CELF1	CUGBP, Elav-like family member 1	ENSG00000149187	-19631	YES
5DML_DMR_1373	chr15	31591878	31593741	-620.696	-0.58158	Distal Intergenic	Distal Intergenic	uc001zfo.3	51621	KLF13	Kruppel like factor 13	ENSG00000169926	-25342	YES
5DML_DMR_1374	chr1	4735676	4736954	620.652	0.527466	Intron	Intron (uc001alm.1/55966, intron 1 of 5)	uc001aln.3	55966	AJAP1	adherens junctions associated protein 1	ENSG00000196581	20571	YES
5DML_DMR_1375	chr10	48573001	48574455	-620.486	-0.573933	Distal Intergenic	Distal Intergenic	uc001jfb.3	2662	GDF10	growth differentiation factor 10	ENSG00000266524	-133863	YES
5DML_DMR_1376	chr12	114370123	114371521	-620.278	-0.689997	Intron	Intron (uc009zwi.2/9904, intron 9 of 24)	uc009zwi.2	9904	RBM19	RNA binding motif protein 19	ENSG00000122965	-32655	YES
5DML_DMR_1377	chr11	728699	730261	-620.064	-0.65867	Distal Intergenic	Distal Intergenic	uc001lqy.3	64787	EPS8L2	EPS8 like 2	ENSG00000177106	4137	YES
5DML_DMR_1378	chr2	86561303	86563899	619.988	0.451265	Promoter (<1.5kb)	Promoter	uc021vke.1	65055	REEP1	receptor accessory protein 1	ENSG00000068615	-1307	YES
5DML_DMR_1379	chr7	97737391	97739397	619.554	0.515299	Intron	Intron (uc003upd.2/22853, intron 1 of 13)	uc003upd.2	22853	LMTK2	lemur tyrosine kinase 2	ENSG00000164715	1194	YES
5DML_DMR_1380	chr17	78892592	78893612	619.233	0.631355	Intron	Intron (uc002jyt.1/57521, intron 21 of 33)	uc002jyt.1	57521	RPTOR	regulatory associated protein of MTOR complex 1	ENSG00000141564	373967	YES
5DML_DMR_1381	chr16	67683169	67684007	-619.217	-0.449669	Exon	Exon (uc010cel.1/146206, exon 19 of 29)	uc002etn.3	146206	CARMIL2	capping protein regulator and myosin 1 linker 2	ENSG00000159753	4139	NO
5DML_DMR_1382	chr22	24983954	24985330	-619.163	-0.660019	Promoter (<1.5kb)	Promoter	uc003aao.2	388886	LRRC75B	leucine rich repeat containing 75B	ENSG00000178026	0	YES
5DML_DMR_1383	chr19	3374935	3376153	-619.13	-0.595272	Intron	Intron (uc002lxo.3/4782, intron 1 of 10)	uc002lxo.3	4782	NFIC	nuclear factor I C	ENSG00000141905	15374	YES
5DML_DMR_1384	chr19	716990	718144	619.13	0.479742	Intron	Intron (uc010xft.2/5064, intron 1 of 5)	uc002lpm.1	5064	PALM	paralemmin	ENSG00000099864	8037	YES
5DML_DMR_1385	chr17	41495173	41497220	618.741	0.524007	Distal Intergenic	Distal Intergenic	uc002idt.3	379	ARL4D	ADP ribosylation factor like GTPase 4D	ENSG00000175906	18820	YES
5DML_DMR_1386	chr19	47967732	47969469	618.34	0.444249	Exon	Exon (uc010ele.3/6543, exon 1 of 9)	uc002pgx.3	6543	SLC8A2	solute carrier family 8 member A2	ENSG00000118160	-5838	YES
5DML_DMR_1387	chr13	113545666	113546662	-618.3	-0.468393	Distal Intergenic	Distal Intergenic	uc010ago.3	23250	ATP11A	ATPase phospholipid transporting 11A	ENSG00000068650	49076	YES
5DML_DMR_1388	chr19	10403279	10403908	-618.283	-0.370624	Exon	Exon (uc002mnu.4/7087, exon 5 of 11)	uc002mnu.4	7087	ICAM5	intercellular adhesion molecule 5	ENSG00000105376	2624	NO
5DML_DMR_1389	chr3	134082290	134084266	-618.237	-0.374638	Intron	Intron (uc003eqe.1/51421, intron 5 of 6)	uc003eqf.2	51421	AMOTL2	angiomotin like 2	ENSG00000114019	-9993	YES
5DML_DMR_1390	chr20	47269379	47271088	-618.1	-0.446197	Exon	Exon (uc002xtv.1/57580, exon 3 of 23)	uc002xtw.1	57580	PREX1	phosphatidylinositol-3,4,5-trisphosphate dependent Rac exchange factor 1	ENSG00000124126	-173332	YES
5DML_DMR_1391	chr8	10227621	10230421	617.994	0.393587	Intron	Intron (uc003wsx.3/4482, intron 5 of 5)	uc003wsx.3	4482	MSRA	methionine sulfoxide reductase A	ENSG00000175806	315791	YES
5DML_DMR_1392	chr11	129182552	129183939	617.903	0.574691	Distal Intergenic	Distal Intergenic	uc001qfc.4	8538	BARX2	BARX homeobox 2	ENSG00000043039	-61942	YES
5DML_DMR_1393	chr17	77911477	77912186	-617.616	-0.640859	3' UTR	3' UTR	uc002jxj.4	125058	TBC1D16	TBC1 domain family member 16	ENSG00000167291	-97471	YES
5DML_DMR_1394	chr19	46519514	46520354	-617.469	-0.324004	Exon	Exon (uc021uwd.2/729440, exon 6 of 10)	uc021uwd.2	729440	CCDC61	coiled-coil domain containing 61	ENSG00000104983	20795	YES
5DML_DMR_1395	chr1	145562218	145563571	-617.072	-0.358744	Exon	Exon (uc010oyx.1/148741, exon 9 of 9)	uc021ott.2	100288142	NBPF20	neuroblastoma breakpoint family member 20	ENSG00000162825	1415407	YES
5DML_DMR_1396	chr1	66458791	66466621	-616.935	-0.459898	Exon	Exon (uc001dcp.3/5142, exon 1 of 15)	uc001dcn.3	5142	PDE4B	phosphodiesterase 4B	ENSG00000184588	200598	YES
5DML_DMR_1397	chr5	176023778	176024304	616.933	0.334347	3' UTR	3' UTR	uc003meo.1	114787	GPRIN1	G protein regulated inducer of neurite outgrowth 1	ENSG00000169258	-12827	YES
5DML_DMR_1398	chr9	136423286	136424534	616.889	0.580286	Intron	Intron (uc011mdl.2/9719, intron 11 of 18)	uc011mdl.2	9719	ADAMTSL2	ADAMTS like 2	ENSG00000197859	26000	YES
5DML_DMR_1399	chr15	72489039	72489874	-616.88	-0.379968	Promoter (<1.5kb)	Promoter	uc002atq.3	196996	GRAMD2	GRAM domain containing 2	ENSG00000175318	-262	YES
5DML_DMR_1400	chr6	167616346	167617325	616.727	0.494639	Distal Intergenic	Distal Intergenic	uc010kkp.3	401285	TCP10L2	t-complex 10-like 2	ENSG00000166984	32265	YES
5DML_DMR_1401	chr22	48499899	48501071	616.695	0.530914	Distal Intergenic	Distal Intergenic	uc021wrs.1	100422916	MIR3201	microRNA 3201	ENSG00000266508	-169105	YES
5DML_DMR_1402	chr8	42333130	42334381	616.691	0.52466	Intron	Intron (uc010lxl.4/6575, intron 10 of 10)	uc003xpe.4	6575	SLC20A2	solute carrier family 20 member 2	ENSG00000168575	-62975	YES
5DML_DMR_1403	chr16	31013225	31015207	616.556	0.564738	Intron	Intron (uc010cad.2/112755, intron 9 of 9)	uc010cad.2	112755	STX1B	syntaxin 1B	ENSG00000099365	-6622	YES
5DML_DMR_1404	chr12	105113745	105114787	-616.528	-0.606945	Intron	Intron (uc001tky.3/50515, intron 2 of 2)	uc001tky.3	50515	CHST11	carbohydrate sulfotransferase 11	ENSG00000171310	263053	YES
5DML_DMR_1405	chr1	150533429	150534327	-616.478	-0.419992	Distal Intergenic	Distal Intergenic	uc009wlx.3	54507	ADAMTSL4	ADAMTS like 4	ENSG00000143382	3008	YES
5DML_DMR_1406	chr1	11518295	11519756	-616.447	-0.68306	Distal Intergenic	Distal Intergenic	uc009vmz.1	57540	DISP3	dispatched RND transporter family member 3	ENSG00000204624	-19539	YES
5DML_DMR_1407	chr17	30817371	30819451	616.223	0.534722	3' UTR	3' UTR	uc002hhn.3	8851	CDK5R1	cyclin dependent kinase 5 regulatory subunit 1	ENSG00000176749	3266	YES
5DML_DMR_1408	chr22	28037547	28038762	-616.025	-0.69545	Distal Intergenic	Distal Intergenic	uc010gvg.4	4330	MN1	MN1 proto-oncogene, transcriptional regulator	ENSG00000169184	149109	YES
5DML_DMR_1409	chr5	65223090	65225571	-615.827	-0.389343	Intron	Intron (uc003jui.2/55914, intron 1 of 24)	uc003jui.2	55914	ERBIN	erbb2 interacting protein	ENSG00000112851	708	YES
5DML_DMR_1410	chr10	11128402	11131840	615.733	0.418155	Intron	Intron (uc010qbi.2/10659, intron 1 of 7)	uc001iki.4	10659	CELF2	CUGBP, Elav-like family member 2	ENSG00000048740	81143	YES
5DML_DMR_1411	chr17	75405303	75406223	-615.673	-0.672269	Intron	Intron (uc002jts.4/10801, intron 3 of 11)	uc002jts.4	10801	2018-09-09	septin 9	ENSG00000184640	127811	YES
5DML_DMR_1412	chr9	139526901	139527765	615.279	0.521495	Distal Intergenic	Distal Intergenic	uc004cid.3	51162	EGFL7	EGF like domain multiple 7	ENSG00000172889	-25543	NO
5DML_DMR_1413	chr2	20798607	20800347	-615.142	-0.692606	Distal Intergenic	Distal Intergenic	uc002rdw.1	64342	HS1BP3	HCLS1 binding protein 3	ENSG00000118960	50517	YES
5DML_DMR_1414	chr19	5290212	5291449	-615.046	-0.614411	Intron	Intron (uc002mbu.1/5802, intron 30 of 30)	uc002mbu.1	5802	PTPRS	protein tyrosine phosphatase, receptor type S	ENSG00000105426	-49365	YES
5DML_DMR_1415	chr20	61750092	61751523	-614.811	-0.627933	Distal Intergenic	Distal Intergenic	uc002yee.1	768097	HAR1B	highly accelerated region 1B (non-protein coding)	ENSG00000231133	-16421	YES
5DML_DMR_1416	chr1	244302441	244303723	614.763	0.535264	Distal Intergenic	Distal Intergenic	uc001iae.4	10472	ZBTB18	zinc finger and BTB domain containing 18	ENSG00000179456	85934	YES
5DML_DMR_1417	chr17	79012761	79014295	614.708	0.553406	Intron	Intron (uc002jyz.4/10458, intron 1 of 12)	uc002jzd.2	10458	BAIAP2	BAI1 associated protein 2	ENSG00000175866	3814	YES
5DML_DMR_1418	chr19	35617212	35618084	-614.596	-0.482838	Exon	Exon (uc002nxx.2/163175, exon 7 of 9)	uc002nxy.1	163175	LGI4	leucine rich repeat LGI family member 4	ENSG00000153902	-15271	YES
5DML_DMR_1419	chr17	76170369	76171498	-614.47	-0.61819	3' UTR	3' UTR	uc002juw.2	7083	TK1	thymidine kinase 1	ENSG00000167900	-11787	YES
5DML_DMR_1420	chr2	144706436	144714697	614.447	0.40189	3' UTR	3' UTR	uc002tvr.3	79712	GTDC1	glycosyltransferase like domain containing 1	ENSG00000121964	-375386	YES
5DML_DMR_1421	chr12	124426227	124427832	614.321	0.589214	Exon	Exon (uc001ufv.1/80212, exon 2 of 3)	uc001ufw.1	80212	CCDC92	coiled-coil domain containing 92	ENSG00000119242	-29331	YES
5DML_DMR_1422	chr5	176270775	176272311	614.318	0.4178	Intron	Intron (uc003mex.1/90249, intron 1 of 5)	uc003mey.3	90249	UNC5A	unc-5 netrin receptor A	ENSG00000113763	33215	NO
5DML_DMR_1423	chr17	1810320	1811517	614.064	0.500639	Distal Intergenic	Distal Intergenic	uc002fto.2	6117	RPA1	replication protein A1	ENSG00000132383	77047	YES
5DML_DMR_1424	chr12	130494153	130495487	613.996	0.546922	Distal Intergenic	Distal Intergenic	uc031qkh.1	100190940	LOC100190940	uncharacterized LOC100190940	ENSG00000214039	31400	YES
5DML_DMR_1425	chr1	2827786	2828339	613.662	0.536329	Distal Intergenic	Distal Intergenic	uc001ajz.3	140625	ACTRT2	actin related protein T2	ENSG00000169717	-109707	YES
5DML_DMR_1426	chr3	185762492	185763977	-613.287	-0.587988	Downstream	Downstream (<1kb)	uc003fpy.3	2119	ETV5	ETS variant 5	ENSG00000244405	62385	YES
5DML_DMR_1427	chr17	79022492	79024002	613.142	0.431856	Intron	Intron (uc002jyz.4/10458, intron 1 of 12)	uc002jzd.2	10458	BAIAP2	BAI1 associated protein 2	ENSG00000175866	13545	YES
5DML_DMR_1428	chr18	72178965	72180691	-613.028	-0.624178	Exon	Exon (uc002llm.2/55748, exon 7 of 12)	uc002llm.2	55748	CNDP2	CNDP dipeptidase 2 (metallopeptidase M20 family)	ENSG00000133313	15465	YES
5DML_DMR_1429	chr13	30726876	30728651	612.943	0.477943	Distal Intergenic	Distal Intergenic	uc001uss.4	84056	KATNAL1	katanin catalytic subunit A1 like 1	ENSG00000102781	152540	YES
5DML_DMR_1430	chr3	71804061	71805946	612.912	0.399955	Exon	Exon (uc011bge.2/2850, exon 1 of 1)	uc011bge.2	2850	GPR27	G protein-coupled receptor 27	ENSG00000170837	860	NO
5DML_DMR_1431	chr7	61554319	61560726	-612.842	-0.359171	Distal Intergenic	Distal Intergenic	uc011kdj.2	643955	ZNF733P	zinc finger protein 733, pseudogene	ENSG00000185037	1203708	NO
5DML_DMR_1432	chr16	81711838	81713253	612.5	0.470106	Exon	Exon (uc002fgp.3/80790, exon 10 of 21)	uc002fgp.3	80790	CMIP	c-Maf inducing protein	ENSG00000153815	233063	YES
5DML_DMR_1433	chr20	60545282	60546158	-612.307	-0.590019	Distal Intergenic	Distal Intergenic	uc021wfv.1	100302168	MIR1257	microRNA 1257	ENSG00000130699	-16564	YES
5DML_DMR_1434	chr12	113952680	113954243	-611.866	-0.502796	Distal Intergenic	Distal Intergenic	uc001tvj.1	64211	LHX5	LIM homeobox 5	ENSG00000089116	-42803	NO
5DML_DMR_1435	chr7	1105009	1105916	-611.721	-0.309151	Intron	Intron (uc003sju.2/84310, intron 3 of 4)	uc003sju.2	84310	C7orf50	chromosome 7 open reading frame 50	ENSG00000146540	-71977	YES
5DML_DMR_1436	chr19	42428938	42431153	-611.562	-0.445992	Intron	Intron (uc002osc.3/9138, intron 19 of 20)	uc002osc.3	9138	ARHGEF1	Rho guanine nucleotide exchange factor 1	ENSG00000076928	29516	NO
5DML_DMR_1437	chr7	50107824	50109538	-611.483	-0.697986	Intron	Intron (uc003tou.3/11055, intron 5 of 7)	uc003tou.3	11055	ZPBP	zona pellucida binding protein	ENSG00000042813	-23322	YES
5DML_DMR_1438	chr11	17406080	17408439	611.125	0.601781	3' UTR	3' UTR	uc001mnb.4	3767	KCNJ11	potassium voltage-gated channel subfamily J member 11	ENSG00000187486	-2439	YES
5DML_DMR_1439	chr9	130733406	130736307	-611.078	-0.379483	Intron	Intron (uc004bsx.2/399665, intron 10 of 10)	uc004bsx.2	399665	FAM102A	family with sequence similarity 102 member A	ENSG00000167106	-6505	YES
5DML_DMR_1440	chr2	1990608	1993192	611.064	0.526479	Intron	Intron (uc002qxd.3/23040, intron 20 of 24)	uc002qxd.3	23040	MYT1L	myelin transcription factor 1 like	ENSG00000186487	-341853	YES
5DML_DMR_1441	chr11	1578460	1579115	611.031	0.494872	Exon	Exon (uc001lts.2/1850, exon 6 of 7)	uc001ltq.2	81532	MOB2	MOB kinase activator 2	ENSG00000182208	-206386	YES
5DML_DMR_1442	chr19	4047425	4048206	610.993	0.409155	3' UTR	3' UTR	uc002lzi.3	51341	ZBTB7A	zinc finger and BTB domain containing 7A	ENSG00000178951	-18610	NO
5DML_DMR_1443	chr14	93435565	93436822	610.707	0.594745	Intron	Intron (uc001ybe.2/3705, intron 6 of 10)	uc001ybe.2	3705	ITPK1	inositol-tetrakisphosphate 1-kinase	ENSG00000100605	-145441	YES
5DML_DMR_1444	chr10	10404816	10408745	610.481	0.432327	Distal Intergenic	Distal Intergenic	uc001ikf.1	207107	SFTA1P	surfactant associated 1, pseudogene	ENSG00000225383	428132	YES
5DML_DMR_1445	chr9	139724913	139726034	610.403	0.437131	Promoter (<1.5kb)	Promoter	uc022bpu.1	100422860	MIR4292	microRNA 4292	ENSG00000265806	0	YES
5DML_DMR_1446	chr22	20779347	20779898	610.393	0.536102	3' UTR	3' UTR	uc002zsj.2	91179	SCARF2	scavenger receptor class F member 2	ENSG00000244486	-12248	YES
5DML_DMR_1447	chr9	93374029	93375838	610.012	0.464273	3' UTR	3' UTR	uc004aqx.1	54769	DIRAS2	DIRAS family GTPase 2	ENSG00000165023	-29270	YES
5DML_DMR_1448	chr1	6054230	6055399	609.982	0.535974	Intron	Intron (uc009vlv.2/8514, intron 1 of 15)	uc009vlv.2	8514	KCNAB2	potassium voltage-gated channel subfamily A regulatory beta subunit 2	ENSG00000069424	1872	YES
5DML_DMR_1449	chr8	127646867	127648781	-609.963	-0.591087	Distal Intergenic	Distal Intergenic	uc003yrz.2	157638	FAM84B	family with sequence similarity 84 member B	ENSG00000168672	-76156	YES
5DML_DMR_1450	chr20	61939677	61940868	-609.109	-0.436147	Exon	Exon (uc011aau.2/57642, exon 8 of 36)	uc011aau.2	57642	COL20A1	collagen type XX alpha 1 chain	ENSG00000101203	15139	YES
5DML_DMR_1451	chr2	97203870	97205094	-609.059	-0.540197	5' UTR	5' UTR	uc002swe.3	10865	ARID5A	AT-rich interaction domain 5A	ENSG00000196843	1406	YES
5DML_DMR_1452	chr9	35960378	35962539	608.89	0.505237	Promoter vicinity (1.5kb-3kb)	Distal Intergenic	uc011lpi.2	56656	OR2S2	olfactory receptor family 2 subfamily S member 2 (gene/pseudogene)	ENSG00000278889	-2227	YES
5DML_DMR_1453	chr20	52629217	52633523	-608.79	-0.583315	Intron	Intron (uc010gim.2/8537, intron 6 of 6)	uc002xws.2	8537	BCAS1	breast carcinoma amplified sequence 1	ENSG00000064787	-53781	YES
5DML_DMR_1454	chr11	113966426	113969695	608.136	0.497533	Intron	Intron (uc001poo.1/7704, intron 2 of 3)	uc001pop.3	7704	ZBTB16	zinc finger and BTB domain containing 16	ENSG00000109906	35995	YES
5DML_DMR_1455	chr17	63534027	63534619	608.024	0.57886	3' UTR	3' UTR	uc002jfi.3	8313	AXIN2	axin 2	ENSG00000168646	-23121	YES
5DML_DMR_1456	chr12	99160560	99164654	607.824	0.435852	Intron	Intron (uc010svd.2/56899, intron 2 of 9)	uc001tge.2	56899	ANKS1B	ankyrin repeat and sterile alpha motif domain containing 1B	ENSG00000185046	-1213778	YES
5DML_DMR_1457	chr2	46686836	46688438	-607.691	-0.696375	Distal Intergenic	Distal Intergenic	uc010yod.3	388946	TMEM247	transmembrane protein 247	ENSG00000187600	-18266	YES
5DML_DMR_1458	chr22	46744384	46745597	607.657	0.487149	Intron	Intron (uc011arb.1/55687, intron 4 of 7)	uc003bhp.3	55687	TRMU	tRNA 5-methylaminomethyl-2-thiouridylate methyltransferase	ENSG00000100416	13086	YES
5DML_DMR_1459	chr6	44240377	44241421	607.455	0.690069	Promoter (<1.5kb)	Promoter	uc003oxg.3	221409	SPATS1	spermatogenesis associated serine rich 1	ENSG00000249481	0	YES
5DML_DMR_1460	chr17	79094355	79095506	-607.182	-0.495824	Exon	Exon (uc010dhz.3/9625, exon 1 of 6)	uc010dia.3	9625	AATK	apoptosis associated tyrosine kinase	ENSG00000181409	-44366	YES
5DML_DMR_1461	chr6	4460976	4461840	-606.797	-0.800104	Distal Intergenic	Distal Intergenic	uc003mwi.3	9425	CDYL	chromodomain Y-like	ENSG00000153046	-244553	YES
5DML_DMR_1462	chr11	62686344	62688692	606.643	0.711586	Promoter (<1.5kb)	Promoter	uc001nwi.3	1128	CHRM1	cholinergic receptor muscarinic 1	ENSG00000168539	-320	YES
5DML_DMR_1463	chr13	107246814	107249736	606.459	0.499368	Distal Intergenic	Distal Intergenic	uc031qne.1	283483	LINC00551	long intergenic non-protein coding RNA 551	ENSG00000272274	-20422	YES
5DML_DMR_1464	chr8	28919427	28920851	606.45	0.519607	Exon	Exon (uc022atk.1/uc022atk.1, exon 1 of 1)	uc011laz.2	23303	KIF13B	kinesin family member 13B	ENSG00000197892	35907	YES
5DML_DMR_1465	chr2	47745883	47747963	606.365	0.504004	3' UTR	3' UTR	uc002rvz.4	4436	MSH2	mutS homolog 2	ENSG00000095002	115677	YES
5DML_DMR_1466	chr21	42618998	42619784	606.356	0.397892	Intron	Intron (uc002yyw.3/25825, intron 6 of 8)	uc002yyw.3	25825	BACE2	beta-site APP-cleaving enzyme 2	ENSG00000182240	79270	YES
5DML_DMR_1467	chr9	82589813	82591826	-606.288	-0.566632	Distal Intergenic	Distal Intergenic	uc004alf.3	7091	TLE4	transducin like enhancer of split 4	ENSG00000106829	400025	YES
5DML_DMR_1468	chr6	163734916	163737114	-606.053	-0.665448	3' UTR	3' UTR	uc003qua.3	135138	PACRG	PARK2 coregulated	ENSG00000112530	586752	YES
5DML_DMR_1469	chr13	111976016	111977742	606.027	0.383945	Intron	Intron (uc001vsa.3/121793, intron 2 of 5)	uc001vsa.3	121793	TEX29	testis expressed 29	ENSG00000153495	3001	YES
5DML_DMR_1470	chr10	71160272	71161516	606.025	0.521589	3' UTR	3' UTR	uc001jpg.4	3098	HK1	hexokinase 1	ENSG00000156515	130516	YES
5DML_DMR_1471	chr12	13896106	13899803	605.885	0.449149	Intron	Intron (uc001rbt.2/2904, intron 10 of 12)	uc001rbt.2	2904	GRIN2B	glutamate ionotropic receptor NMDA type subunit 2B	ENSG00000273079	-233219	YES
5DML_DMR_1472	chr3	64201536	64206133	605.854	0.462365	Intron	Intron (uc003dmf.3/166336, intron 7 of 7)	uc003dmf.3	166336	PRICKLE2	prickle planar cell polarity protein 2	ENSG00000163637	-4998	YES
5DML_DMR_1473	chr11	126581435	126582372	605.638	0.653773	Intron	Intron (uc001qea.3/84623, intron 16 of 16)	uc001qea.3	84623	KIRREL3	kin of IRRE like 3 (Drosophila)	ENSG00000149571	-288394	YES
5DML_DMR_1474	chr5	3116754	3118986	605.367	0.405039	Distal Intergenic	Distal Intergenic	uc003jdc.3	153571	C5orf38	chromosome 5 open reading frame 38	ENSG00000186493	364492	NO
5DML_DMR_1475	chr20	62200283	62201071	-605.313	-0.573984	Exon	Exon (uc002yfm.2/85441, exon 5 of 20)	uc002yfm.2	85441	HELZ2	helicase with zinc finger 2	ENSG00000130589	-4521	YES
5DML_DMR_1476	chr10	3513706	3514966	-605.097	-0.548892	Intron	Intron (uc001igy.1/uc001igy.1, intron 1 of 1)	uc001igr.2	10531	PITRM1	pitrilysin metallopeptidase 1	ENSG00000107959	-298673	YES
5DML_DMR_1477	chr3	184434111	184436046	-604.921	-0.570744	Distal Intergenic	Distal Intergenic	uc003fpa.3	64110	MAGEF1	MAGE family member F1	ENSG00000177383	-4275	YES
5DML_DMR_1478	chr11	72460910	72463331	-604.697	-0.42564	Intron	Intron (uc001osu.3/116985, intron 34 of 34)	uc001osv.3	116985	ARAP1	ArfGAP with RhoGAP domain, ankyrin repeat and PH domain 1	ENSG00000186635	-41419	YES
5DML_DMR_1479	chr2	60521940	60523036	-604.646	-0.732542	Distal Intergenic	Distal Intergenic	uc021vie.1	100616473	MIR4432	microRNA 4432	ENSG00000266078	91544	YES
5DML_DMR_1480	chr22	37964451	37966130	-604.561	-0.652104	3' UTR	3' UTR	uc003asz.4	11135	CDC42EP1	CDC42 effector protein 1	ENSG00000128283	7980	YES
5DML_DMR_1481	chr14	105936238	105936983	604.416	0.425648	3' UTR	3' UTR	uc001yqx.3	9112	MTA1	metastasis associated 1	ENSG00000182979	50052	YES
5DML_DMR_1482	chr7	139343698	139346834	-604.28	-0.686626	Intron	Intron (uc003vvd.4/28996, intron 13 of 14)	uc003vvd.4	28996	HIPK2	homeodomain interacting protein kinase 2	ENSG00000064393	-130859	YES
5DML_DMR_1483	chr12	3239375	3240799	604.094	0.518331	Intron	Intron (uc001qlp.3/10867, intron 2 of 8)	uc001qlp.3	10867	TSPAN9	tetraspanin 9	ENSG00000011105	52854	YES
5DML_DMR_1484	chr4	565997	568334	604.036	0.391468	Distal Intergenic	Distal Intergenic	uc003gao.4	5158	PDE6B	phosphodiesterase 6B	ENSG00000133256	-51029	NO
5DML_DMR_1485	chr17	3793310	3795350	603.864	0.531801	Promoter (<1.5kb)	Promoter	uc002fwt.3	84254	CAMKK1	calcium/calmodulin dependent protein kinase kinase 1	ENSG00000004660	0	YES
5DML_DMR_1486	chr2	235882933	235883959	-603.697	-0.699962	Intron	Intron (uc002vvp.3/23677, intron 1 of 5)	uc002vvp.3	23677	SH3BP4	SH3 domain binding protein 4	ENSG00000130147	22305	YES
5DML_DMR_1487	chr9	87581710	87585529	603.16	0.582631	Intron	Intron (uc004anz.1/4915, intron 19 of 20)	uc004anz.1	4915	NTRK2	neurotrophic receptor tyrosine kinase 2	ENSG00000148053	298244	YES
5DML_DMR_1488	chr11	3021385	3023688	-603.093	-0.446017	3' UTR	3' UTR	uc001lxe.3	833	CARS	cysteinyl-tRNA synthetase	ENSG00000110619	-54993	YES
5DML_DMR_1489	chr5	175114737	175117418	603.021	0.384195	Distal Intergenic	Distal Intergenic	uc003mdd.2	3274	HRH2	histamine receptor H2	ENSG00000113749	6273	YES
5DML_DMR_1490	chr20	55527455	55528505	602.901	0.527027	Distal Intergenic	Distal Intergenic	uc010gip.1	655	BMP7	bone morphogenetic protein 7	ENSG00000101144	313202	NO
5DML_DMR_1491	chr1	2883303	2884508	-602.898	-0.634775	Distal Intergenic	Distal Intergenic	uc001ajz.3	140625	ACTRT2	actin related protein T2	ENSG00000169717	-53538	YES
5DML_DMR_1492	chr20	32253980	32255010	-602.683	-0.361668	Promoter (<1.5kb)	Promoter	uc002wzt.3	170487	ACTL10	actin like 10	ENSG00000182584	0	YES
5DML_DMR_1493	chr15	79048629	79049731	-602.613	-0.710925	Downstream	Downstream (1-2kb)	uc002bei.3	646938	LOC646938	TBC1 domain family member 2B pseudogene	ENSG00000238166	4250	YES
5DML_DMR_1494	chr5	36662265	36663182	-602.572	-0.58048	Intron	Intron (uc003jkj.4/6507, intron 3 of 9)	uc003jkj.4	6507	SLC1A3	solute carrier family 1 member 3	ENSG00000079215	55808	YES
5DML_DMR_1495	chr17	70472323	70474224	-602.436	-0.578597	Intron	Intron (uc002jiz.2/100499467, intron 3 of 3)	uc002jiz.2	100499467	LINC00673	long intergenic non-protein coding RNA 673	NA	-114719	YES
5DML_DMR_1496	chr8	61593361	61597535	-602.362	-0.489866	Intron	Intron (uc003xue.3/55636, intron 1 of 37)	uc003xue.3	55636	CHD7	chromodomain helicase DNA binding protein 7	ENSG00000171316	2037	YES
5DML_DMR_1497	chr10	11421071	11422216	-602.25	-0.644815	Distal Intergenic	Distal Intergenic	uc001iks.1	9712	USP6NL	USP6 N-terminal like	ENSG00000148429	152058	YES
5DML_DMR_1498	chr2	105483301	105484323	-602.219	-0.245761	3' UTR	3' UTR	uc010ywg.2	5455	POU3F3	POU class 3 homeobox 3	ENSG00000198914	11332	NO
5DML_DMR_1499	chr2	220503463	220504720	602.075	0.533155	Exon	Exon (uc002vmo.4/6508, exon 19 of 23)	uc002vmo.4	6508	SLC4A3	solute carrier family 4 member 3	ENSG00000114923	11171	YES
5DML_DMR_1500	chr1	3087317	3088224	-602.039	-0.465308	Intron	Intron (uc001akc.3/63976, intron 1 of 16)	uc001akc.3	63976	PRDM16	PR/SET domain 16	ENSG00000142611	101575	YES
5DML_DMR_1501	chr6	157534530	157535822	601.719	0.643759	Distal Intergenic	Distal Intergenic	uc003sih.4	729515	TMEM242	transmembrane protein 242	ENSG00000215712	209431	YES
5DML_DMR_1502	chr11	66084077	66084970	-601.583	-0.502749	Promoter (<1.5kb)	Promoter	uc001ohm.1	57124	CD248	CD248 molecule	ENSG00000174807	0	YES
5DML_DMR_1503	chr10	11303057	11306888	601.535	0.573724	Intron	Intron (uc010qbi.2/10659, intron 4 of 7)	uc001iki.4	10659	CELF2	CUGBP, Elav-like family member 2	ENSG00000048740	255798	YES
5DML_DMR_1504	chr19	13121341	13122150	601.501	0.51409	Intron	Intron (uc002mwd.3/4784, intron 1 of 9)	uc002mwd.3	4784	NFIX	nuclear factor I X	ENSG00000008441	14757	YES
5DML_DMR_1505	chr19	41116093	41116965	-601.3	-0.570274	5' UTR	5' UTR	uc002oog.1	8425	LTBP4	latent transforming growth factor beta binding protein 4	ENSG00000090006	17021	YES
5DML_DMR_1506	chr9	23822997	23824351	601.156	0.351526	Intron	Intron (uc003zpu.3/1993, intron 6 of 6)	uc003zpu.3	1993	ELAVL2	ELAV like RNA binding protein 2	ENSG00000107105	-1712	NO
5DML_DMR_1507	chr5	176157993	176159804	601.108	0.546203	Distal Intergenic	Distal Intergenic	uc003mex.1	90249	UNC5A	unc-5 netrin receptor A	ENSG00000113763	-77756	YES
5DML_DMR_1508	chr20	48755012	48756046	-601.044	-0.657603	Intron	Intron (uc002xvf.3/387522, intron 6 of 7)	uc002xvf.3	387522	TMEM189-UBE2V1	TMEM189-UBE2V1 readthrough	ENSG00000124208	-14289	YES
5DML_DMR_1509	chr18	74768360	74769686	-600.976	-0.608716	Intron	Intron (uc010xfd.2/4155, intron 6 of 8)	uc010xfd.2	4155	MBP	myelin basic protein	ENSG00000197971	-75088	YES
5DML_DMR_1510	chr16	1014397	1015459	-600.855	-0.585753	Intron	Intron (uc010bri.2/64788, intron 7 of 7)	uc002ckk.2	64788	LMF1	lipase maturation factor 1	ENSG00000103227	-15859	YES
5DML_DMR_1511	chr20	62823071	62826271	-600.83	-0.531356	Intron	Intron (uc002yih.3/4661, intron 2 of 15)	uc002yih.3	4661	MYT1	myelin transcription factor 1	ENSG00000196132	39927	NO
5DML_DMR_1512	chr11	133887093	133888792	600.776	0.498207	Distal Intergenic	Distal Intergenic	uc001qha.1	100128239	LOC100128239	uncharacterized LOC100128239	ENSG00000204241	-13375	YES
5DML_DMR_1513	chr12	128245266	128246052	600.686	0.500214	Distal Intergenic	Distal Intergenic	uc001uhp.2	400087	FLJ37505	uncharacterized LOC400087	ENSG00000256597	-120110	YES
5DML_DMR_1514	chr7	681688	682545	600.639	0.488032	Intron	Intron (uc031swi.1/5575, intron 7 of 9)	uc003siw.2	5575	PRKAR1B	protein kinase cAMP-dependent type I regulatory subunit beta	ENSG00000188191	-84768	NO
5DML_DMR_1515	chr4	3414886	3415757	600.623	0.500551	Promoter (<1.5kb)	Promoter	uc003ghb.2	6002	RGS12	regulator of G-protein signaling 12	ENSG00000159788	0	YES
5DML_DMR_1516	chr19	2685577	2686344	-600.467	-0.720694	Intron	Intron (uc002lwd.2/2788, intron 4 of 4)	uc002lwd.2	2788	GNG7	G protein subunit gamma 7	ENSG00000176533	-16402	YES
5DML_DMR_1517	chr12	133088181	133089544	-600.445	-0.563003	Intron	Intron (uc001ukf.3/57666, intron 2 of 16)	uc001ukf.3	57666	FBRSL1	fibrosin like 1	ENSG00000112787	21024	YES
5DML_DMR_1518	chr9	97791426	97794438	-600.368	-0.531303	Intron	Intron (uc004auy.3/84909, intron 11 of 14)	uc004auy.3	84909	C9orf3	chromosome 9 open reading frame 3	ENSG00000148120	302475	YES
5DML_DMR_1519	chr18	9535108	9536125	-599.572	-0.556991	3' UTR	3' UTR	uc002kob.3	10928	RALBP1	ralA binding protein 1	ENSG00000017797	60101	YES
5DML_DMR_1520	chr4	1827933	1828834	599.435	0.564166	Intron	Intron (uc003gdv.3/3954, intron 8 of 13)	uc003gdv.3	3954	LETM1	leucine zipper and EF-hand containing transmembrane protein 1	ENSG00000168924	-29140	YES
5DML_DMR_1521	chr9	130727312	130729433	-599.393	-0.471579	Intron	Intron (uc004bsx.2/399665, intron 10 of 10)	uc004bsx.2	399665	FAM102A	family with sequence similarity 102 member A	ENSG00000167106	-13379	YES
5DML_DMR_1522	chr15	26235038	26235951	599.393	0.582176	Intron	Intron (uc021sgd.1/100128714, intron 1 of 4)	uc021sgd.1	100128714	LOC100128714	uncharacterized LOC100128714	ENSG00000206187	87531	YES
5DML_DMR_1523	chr11	502834	504249	-599.342	-0.54957	Promoter (<1.5kb)	Promoter	uc001lpk.1	6050	RNH1	ribonuclease/angiogenin inhibitor 1	ENSG00000023191	0	YES
5DML_DMR_1524	chr6	156828187	156829744	599.122	0.568974	Distal Intergenic	Distal Intergenic	uc003qqn.3	57492	ARID1B	AT-rich interaction domain 1B	ENSG00000049618	-269320	YES
5DML_DMR_1525	chr1	25031134	25032457	-599.034	-0.766691	Distal Intergenic	Distal Intergenic	uc001bjo.2	25932	CLIC4	chloride intracellular channel 4	ENSG00000169504	-39303	YES
5DML_DMR_1526	chr2	134431257	134433441	-598.842	-0.450156	Distal Intergenic	Distal Intergenic	uc002ttp.3	344148	NCKAP5	NCK associated protein 5	ENSG00000176771	-105226	YES
5DML_DMR_1527	chr12	110062589	110064955	-598.79	-0.674985	Distal Intergenic	Distal Intergenic	uc021rdo.1	4598	MVK	mevalonate kinase	ENSG00000110921	49966	YES
5DML_DMR_1528	chr12	120428290	120430988	598.73	0.481552	Intron	Intron (uc001txk.2/92558, intron 1 of 6)	uc001txl.1	92558	BICDL1	BICD family like cargo adaptor 1	ENSG00000135127	642	YES
5DML_DMR_1529	chr5	140887525	140889374	598.681	0.584293	Intron	Intron (uc003lji.2/56114, intron 3 of 3)	uc003lji.2	56114	PCDHGA1	protocadherin gamma subfamily A, 1	ENSG00000204956	177273	YES
5DML_DMR_1530	chr1	244094297	244095185	-598.542	-0.643682	Intron	Intron (uc001iac.3/339529, intron 1 of 11)	uc001iac.3	339529	LOC339529	uncharacterized LOC339529	ENSG00000226828	13593	YES
5DML_DMR_1531	chr10	125847296	125848932	598.441	0.555447	Intron	Intron (uc001lhm.4/51363, intron 7 of 7)	uc001lhn.4	51363	CHST15	carbohydrate sulfotransferase 15	ENSG00000182022	-4191	YES
5DML_DMR_1532	chr9	136404382	136405004	-598.134	-0.690076	Exon	Exon (uc011mdl.2/9719, exon 5 of 19)	uc011mdl.2	9719	ADAMTSL2	ADAMTS like 2	ENSG00000197859	7096	YES
5DML_DMR_1533	chr12	10515778	10517650	-597.99	-0.490496	Exon	Exon (uc001qya.1/uc001qya.1, exon 1 of 4)	uc009zhj.3	22914	KLRK1	killer cell lectin like receptor K1	ENSG00000213809	25003	YES
5DML_DMR_1534	chr13	113677091	113678049	-597.553	-0.528697	Intron	Intron (uc031qnk.1/23263, intron 2 of 27)	uc031qnk.1	23263	MCF2L	MCF.2 cell line derived transforming sequence like	ENSG00000126217	54277	YES
5DML_DMR_1535	chr5	16699031	16700985	-597.539	-0.575119	Promoter (<1.5kb)	Promoter	uc011cnc.2	4651	MYO10	myosin X	ENSG00000145555	0	YES
5DML_DMR_1536	chr5	67595709	67598701	597.524	0.386215	3' UTR	3' UTR	uc003jva.3	5295	PIK3R1	phosphoinositide-3-kinase regulatory subunit 1	ENSG00000145675	84125	YES
5DML_DMR_1537	chr15	70896901	70898468	-597.449	-0.62904	Distal Intergenic	Distal Intergenic	uc002asq.3	55075	UACA	uveal autoantigen with coiled-coil domains and ankyrin repeats	ENSG00000137831	96152	YES
5DML_DMR_1538	chr9	135084353	135085252	597.448	0.380411	Intron	Intron (uc004cbh.2/84628, intron 3 of 7)	uc004cbh.2	84628	NTNG2	netrin G2	ENSG00000196358	47019	NO
5DML_DMR_1539	chr11	46400567	46401992	597.399	0.404403	3' UTR	3' UTR	uc001nch.2	8525	DGKZ	diacylglycerol kinase zeta	ENSG00000149091	46112	YES
5DML_DMR_1540	chr8	65180338	65185886	597.392	0.450548	Distal Intergenic	Distal Intergenic	uc022avc.2	100130155	MIR124-2HG	MIR124-2 host gene	ENSG00000254377	-99889	YES
5DML_DMR_1541	chr14	102484712	102486275	597.328	0.48628	Exon	Exon (uc001yks.2/1778, exon 41 of 78)	uc001yks.2	1778	DYNC1H1	dynein cytoplasmic 1 heavy chain 1	ENSG00000197102	53847	YES
5DML_DMR_1542	chr11	64406051	64409908	597.161	0.671023	Intron	Intron (uc001oap.3/9379, intron 6 of 6)	uc001oas.3	9379	NRXN2	neurexin 2	ENSG00000110076	-80752	YES
5DML_DMR_1543	chr12	111636515	111638748	596.896	0.355452	Intron	Intron (uc001tsa.2/23316, intron 1 of 21)	uc001tsa.2	23316	CUX2	cut like homeobox 2	ENSG00000111249	164687	YES
5DML_DMR_1544	chr14	51223814	51226040	596.721	0.459898	Exon	Exon (uc001wyi.3/51199, exon 18 of 31)	uc001wyi.3	51199	NIN	ninein	ENSG00000100503	-71799	YES
5DML_DMR_1545	chr21	44753162	44754003	596.677	0.579903	Distal Intergenic	Distal Intergenic	uc002zdf.2	150094	SIK1	salt inducible kinase 1	ENSG00000142178	92999	YES
5DML_DMR_1546	chr5	156771096	156773372	596.549	0.57262	Promoter (<1.5kb)	Promoter	uc003lwu.2	408263	FNDC9	fibronectin type III domain containing 9	ENSG00000172568	0	YES
5DML_DMR_1547	chr6	41528267	41528957	596.473	0.462842	Intron	Intron (uc003oql.3/116113, intron 1 of 16)	uc003oql.3	116113	FOXP4	forkhead box P4	ENSG00000137166	14103	YES
5DML_DMR_1548	chr9	133972502	133973910	-596.342	-0.590257	Intron	Intron (uc004cab.2/83543, intron 2 of 5)	uc004cab.2	83543	AIF1L	allograft inflammatory factor 1 like	ENSG00000126878	639	YES
5DML_DMR_1549	chr17	79434941	79436267	-595.967	-0.608528	Distal Intergenic	Distal Intergenic	uc021ufa.1	100422944	MIR3186	microRNA 3186	ENSG00000266189	-16727	YES
5DML_DMR_1550	chr19	47963680	47965682	595.964	0.381704	Intron	Intron (uc010ele.3/6543, intron 8 of 8)	uc002pgx.3	6543	SLC8A2	solute carrier family 8 member A2	ENSG00000118160	-9625	YES
5DML_DMR_1551	chr2	16824542	16827969	595.93	0.500889	Intron	Intron (uc002rck.2/81553, intron 11 of 11)	uc002rck.2	81553	FAM49A	family with sequence similarity 49 member A	ENSG00000197872	-19165	YES
5DML_DMR_1552	chr3	10547892	10549709	595.86	0.468761	Intron	Intron (uc003bvw.3/491, intron 19 of 21)	uc003bvw.3	491	ATP2B2	ATPase plasma membrane Ca2+ transporting 2	ENSG00000157087	-200007	YES
5DML_DMR_1553	chr21	38140652	38142212	-595.858	-0.660826	Intron	Intron (uc010gnb.3/3141, intron 5 of 11)	uc002yvs.3	3141	HLCS	holocarboxylase synthetase	ENSG00000159267	-220333	YES
5DML_DMR_1554	chr20	60023090	60024458	-595.691	-0.661163	Intron	Intron (uc002ybn.2/1002, intron 2 of 15)	uc002ybn.2	1002	CDH4	cadherin 4	ENSG00000179242	195608	YES
5DML_DMR_1555	chr13	43565831	43566711	-595.608	-0.289449	Promoter (<1.5kb)	Promoter	uc001uyw.2	94240	EPSTI1	epithelial stromal interaction 1 (breast)	ENSG00000133106	0	NO
5DML_DMR_1556	chr11	62211145	62212509	-595.409	-0.503357	Intron	Intron (uc001ntk.2/79026, intron 1 of 5)	uc001ntk.2	79026	AHNAK	AHNAK nucleoprotein	ENSG00000124942	-101823	YES
5DML_DMR_1557	chr10	123282816	123284354	-595.398	-0.566467	Intron	Intron (uc021pzv.1/2263, intron 10 of 14)	uc001lfn.5	2263	FGFR2	fibroblast growth factor receptor 2	ENSG00000066468	-73618	YES
5DML_DMR_1558	chr6	41671934	41674381	-595.376	-0.562818	Promoter (<1.5kb)	Promoter	uc003oqw.1	7942	TFEB	transcription factor EB	ENSG00000112561	0	YES
5DML_DMR_1559	chr7	127668115	127669747	595.321	0.4638	3' UTR	3' UTR	uc003vmi.3	27044	SND1	staphylococcal nuclease and tudor domain containing 1	ENSG00000197157	375913	YES
5DML_DMR_1560	chr2	242499464	242500749	-595.102	-0.568085	Intron	Intron (uc002wbq.3/666, intron 2 of 4)	uc002wbq.3	666	BOK	BOK, BCL2 family apoptosis regulator	ENSG00000176720	1318	YES
5DML_DMR_1561	chr1	19393195	19394304	-594.901	-0.672988	Distal Intergenic	Distal Intergenic	uc001bbf.3	23352	UBR4	ubiquitin protein ligase E3 component n-recognin 4	ENSG00000127481	13836	YES
5DML_DMR_1562	chr8	110654066	110656484	594.683	0.4187	Promoter (<1.5kb)	Promoter	uc003yni.4	55638	SYBU	syntabulin	ENSG00000147642	0	YES
5DML_DMR_1563	chr1	239551796	239553937	594.568	0.596236	Intron	Intron (uc001hyo.1/1131, intron 1 of 8)	uc001hyo.1	1131	CHRM3	cholinergic receptor muscarinic 3	ENSG00000133019	1931	NO
5DML_DMR_1564	chr20	61476945	61478336	594.351	0.492321	5' UTR	5' UTR	uc002ydp.3	10732	TCFL5	transcription factor like 5	ENSG00000101190	-14779	YES
5DML_DMR_1565	chr13	113139922	113141450	594.08	0.410748	3' UTR	3' UTR	uc001vse.1	10426	TUBGCP3	tubulin gamma complex associated protein 3	ENSG00000126216	-101031	YES
5DML_DMR_1566	chr17	56012288	56014338	-594.071	-0.644592	Intron	Intron (uc002ive.2/404093, intron 10 of 10)	uc002ive.2	404093	CUEDC1	CUE domain containing 1	ENSG00000180891	-18346	YES
5DML_DMR_1567	chr20	57720866	57722938	593.977	0.573007	Distal Intergenic	Distal Intergenic	uc002yan.3	128611	ZNF831	zinc finger protein 831	ENSG00000124203	-43137	YES
5DML_DMR_1568	chr9	140424963	140426299	593.576	0.545027	Intron	Intron (uc004cnf.2/375775, intron 27 of 33)	uc004cnf.2	375775	PNPLA7	patatin like phospholipase domain containing 7	ENSG00000130653	-18687	YES
5DML_DMR_1569	chr16	27728909	27730796	-593.522	-0.784236	Intron	Intron (uc002dow.3/23247, intron 13 of 27)	uc002dow.3	23247	KIAA0556	KIAA0556	ENSG00000047578	167441	YES
5DML_DMR_1570	chr19	6509121	6510846	-593.515	-0.689437	Distal Intergenic	Distal Intergenic	uc002mfg.1	10382	TUBB4A	tubulin beta 4A class IVa	ENSG00000104833	-6791	YES
5DML_DMR_1571	chr4	183722068	183723569	593.477	0.625426	3' UTR	3' UTR	uc003ivd.1	55714	TENM3	teneurin transmembrane protein 3	ENSG00000218336	476969	YES
5DML_DMR_1572	chr14	23829824	23832039	-593.445	-0.679356	Exon	Exon (uc001wjo.4/10278, exon 2 of 6)	uc001wjo.4	10278	EFS	embryonal Fyn-associated substrate	ENSG00000100842	-2803	YES
5DML_DMR_1573	chr10	126840965	126842353	-593.323	-0.543509	Intron	Intron (uc009yak.3/1488, intron 10 of 10)	uc001lih.4	1488	CTBP2	C-terminal binding protein 2	ENSG00000175029	-7271	YES
5DML_DMR_1574	chr6	3385293	3387278	-593.241	-0.617249	Intron	Intron (uc003mvn.3/63027, intron 7 of 10)	uc003mvm.3	63027	SLC22A23	solute carrier family 22 member 23	ENSG00000137266	-69515	YES
5DML_DMR_1575	chr17	71715157	71716469	-593.007	-0.661021	Distal Intergenic	Distal Intergenic	uc021uco.1	400620	LOC400620	uncharacterized LOC400620	ENSG00000234721	-66492	YES
5DML_DMR_1576	chr2	71205335	71206268	-592.909	-0.369728	Promoter (<1.5kb)	Promoter	uc002shk.4	79998	ANKRD53	ankyrin repeat domain 53	ENSG00000144031	0	YES
5DML_DMR_1577	chr17	36638041	36639362	-592.745	-0.663734	Exon	Exon (uc021twd.1/57636, exon 15 of 24)	uc021twd.1	57636	ARHGAP23	Rho GTPase activating protein 23	ENSG00000275832	53321	YES
5DML_DMR_1578	chr19	47233996	47235562	592.452	0.415111	Exon	Exon (uc002pfl.3/29888, exon 6 of 18)	uc010xyf.2	29888	STRN4	striatin 4	ENSG00000090372	-14689	YES
5DML_DMR_1579	chr1	240257093	240260686	592.407	0.53893	Intron	Intron (uc010pyd.2/56776, intron 1 of 17)	uc010pyd.2	56776	FMN2	formin 2	ENSG00000155816	1908	YES
5DML_DMR_1580	chr4	83679256	83680572	-592.207	-0.670951	Intron	Intron (uc003hna.2/79966, intron 4 of 4)	uc003hna.2	79966	SCD5	stearoyl-CoA desaturase 5	ENSG00000145284	-39438	YES
5DML_DMR_1581	chr7	150082211	150084060	-592.199	-0.534806	Intron	Intron (uc003whf.1/285971, intron 1 of 2)	uc003whf.1	285971	ZNF775	zinc finger protein 775	ENSG00000196456	5805	YES
5DML_DMR_1582	chr19	14376109	14377000	-592.117	-0.489076	Distal Intergenic	Distal Intergenic	uc010xnn.2	22859	ADGRL1	adhesion G protein-coupled receptor L1	ENSG00000072071	-59112	NO
5DML_DMR_1583	chr12	10367446	10370965	592.107	0.424236	Exon	Exon (uc010shb.1/23710, exon 2 of 3)	uc001qxs.3	23710	GABARAPL1	GABA type A receptor associated protein like 1	ENSG00000139112	1957	YES
5DML_DMR_1584	chr20	31062710	31063485	-592.003	-0.602787	Intron	Intron (uc002wxu.5/140688, intron 7 of 7)	uc031rss.1	140688	NOL4L	nucleolar protein 4 like	ENSG00000197183	-109390	NO
5DML_DMR_1585	chr11	1320603	1321929	591.711	0.550288	Intron	Intron (uc001ltd.3/54472, intron 5 of 5)	uc001lte.3	54472	TOLLIP	toll interacting protein	ENSG00000078902	-8963	YES
5DML_DMR_1586	chr17	80670739	80671783	591.707	0.500204	Promoter vicinity (1.5kb-3kb)	Distal Intergenic	uc002kfu.3	79672	FN3KRP	fructosamine 3 kinase related protein	ENSG00000141560	-2799	YES
5DML_DMR_1587	chr16	19589160	19590815	-591.691	-0.652637	Promoter (<1.5kb)	Promoter	uc002dgp.2	57020	C16orf62	chromosome 16 open reading frame 62	ENSG00000103544	0	YES
5DML_DMR_1588	chr9	562341	564251	-591.497	-0.727891	Intron	Intron (uc003zgl.2/23189, intron 5 of 15)	uc003zgl.2	23189	KANK1	KN motif and ankyrin repeat domains 1	ENSG00000107104	92047	YES
5DML_DMR_1589	chr12	14115791	14119665	591.474	0.495202	Intron	Intron (uc001rbt.2/2904, intron 12 of 12)	uc001rbt.2	2904	GRIN2B	glutamate ionotropic receptor NMDA type subunit 2B	ENSG00000273079	-13357	YES
5DML_DMR_1590	chr2	131626841	131627914	-591.255	-0.760834	Intron	Intron (uc002try.1/uc002try.1, intron 1 of 1)	uc002trz.1	50649	ARHGEF4	Rho guanine nucleotide exchange factor 4	ENSG00000136002	-44872	YES
5DML_DMR_1591	chr21	35946643	35947883	591.132	0.549751	Intron	Intron (uc002yuc.3/1827, intron 3 of 3)	uc002yue.3	1827	RCAN1	regulator of calcineurin 1	ENSG00000159200	-39499	YES
5DML_DMR_1592	chr3	60788715	60790835	-590.785	-0.530699	Intron	Intron (uc003dkx.4/2272, intron 6 of 9)	uc003dkx.4	2272	FHIT	fragile histidine triad	ENSG00000189283	-446298	YES
5DML_DMR_1593	chr6	41418736	41419831	590.59	0.619244	Distal Intergenic	Distal Intergenic	uc003oql.3	116113	FOXP4	forkhead box P4	ENSG00000137166	-94333	YES
5DML_DMR_1594	chr5	149653223	149657904	590.461	0.543428	Intron	Intron (uc003lrt.2/815, intron 18 of 18)	uc003lrt.2	815	CAMK2A	calcium/calmodulin dependent protein kinase II alpha	ENSG00000070808	-11499	YES
5DML_DMR_1595	chr10	3816634	3818357	590.433	0.571747	3' UTR	3' UTR	uc001iha.3	1316	KLF6	Kruppel like factor 6	ENSG00000067082	-9116	YES
5DML_DMR_1596	chr4	7770700	7772260	590.323	0.483311	Exon	Exon (uc003gkg.1/60312, exon 16 of 17)	uc003gkd.4	84740	AFAP1-AS1	AFAP1 antisense RNA 1	ENSG00000272620	14883	YES
5DML_DMR_1597	chr19	18532925	18534672	590.312	0.4739	Intron	Intron (uc010ebp.3/170463, intron 1 of 7)	uc002niy.3	170463	SSBP4	single stranded DNA binding protein 4	ENSG00000130511	2779	YES
5DML_DMR_1598	chr6	170571125	170572147	-590.3	-0.486878	Promoter (<1.5kb)	Promoter	uc003qxl.2	154449	LOC154449	uncharacterized LOC154449	ENSG00000230960	0	YES
5DML_DMR_1599	chr20	17643707	17645088	-590.278	-0.601451	Intron	Intron (uc002wpv.1/6238, intron 24 of 25)	uc002wpv.1	6238	RRBP1	ribosome binding protein 1	ENSG00000125844	-17840	YES
5DML_DMR_1600	chr1	10509603	10510691	590.213	0.582156	Promoter (<1.5kb)	Promoter	uc001ari.4	1325	CORT	cortistatin	ENSG00000241563	0	YES
5DML_DMR_1601	chr16	1741800	1742526	590.016	0.541994	Exon	Exon (uc002cmg.3/90861, exon 3 of 5)	uc002cmg.3	90861	HN1L	hematological and neurological expressed 1 like	ENSG00000206053	13522	YES
5DML_DMR_1602	chr3	72424604	72429894	-590.011	-0.365184	3' UTR	3' UTR	uc003dpe.3	23429	RYBP	RING1 and YY1 binding protein	ENSG00000281766	-65880	YES
5DML_DMR_1603	chr16	87046489	87047241	-589.786	-0.645206	Distal Intergenic	Distal Intergenic	uc002fju.3	100506581	C16orf95	chromosome 16 open reading frame 95	ENSG00000260456	303785	YES
5DML_DMR_1604	chr12	123333902	123334866	-589.755	-0.614302	3' UTR	3' UTR	uc001udg.1	9026	HIP1R	huntingtin interacting protein 1 related	ENSG00000130787	14607	YES
5DML_DMR_1605	chr10	440119	440996	-589.745	-0.707731	Intron	Intron (uc001ifp.3/22982, intron 27 of 36)	uc001ifp.3	22982	DIP2C	disco interacting protein 2 homolog C	ENSG00000151240	-294612	YES
5DML_DMR_1606	chr1	1120336	1121153	-589.74	-0.629824	3' UTR	3' UTR	uc001acy.2	254173	TTLL10	tubulin tyrosine ligase like 10	ENSG00000162571	11050	YES
5DML_DMR_1607	chr11	13379029	13381215	589.639	0.534888	Exon	Exon (uc001mko.3/406, exon 8 of 20)	uc001mko.3	406	ARNTL	aryl hydrocarbon receptor nuclear translocator like	ENSG00000133794	79704	YES
5DML_DMR_1608	chr1	6157775	6158872	589.459	0.522947	3' UTR	3' UTR	uc009vlv.2	8514	KCNAB2	potassium voltage-gated channel subfamily A regulatory beta subunit 2	ENSG00000069424	105417	YES
5DML_DMR_1609	chr3	63963383	63966385	589.427	0.55737	3' UTR	3' UTR	uc003dlw.4	6314	ATXN7	ataxin 7	ENSG00000163635	113150	YES
5DML_DMR_1610	chr6	157356215	157358979	-589.245	-0.537167	Exon	Exon (uc003qqq.1/57492, exon 2 of 6)	uc003qqn.3	57492	ARID1B	AT-rich interaction domain 1B	ENSG00000049618	257151	YES
5DML_DMR_1611	chr16	88122111	88123455	589.151	0.42988	3' UTR	3' UTR	uc002fkr.3	54971	BANP	BTG3 associated nuclear protein	ENSG00000172530	118487	YES
5DML_DMR_1612	chr8	143472292	143473509	589.125	0.423874	Intron	Intron (uc003ywk.3/203062, intron 13 of 13)	uc003ywk.3	203062	TSNARE1	t-SNARE domain containing 1	ENSG00000171045	-11034	YES
5DML_DMR_1613	chr3	170670945	170671904	-589.016	-0.655625	Distal Intergenic	Distal Intergenic	uc003fhd.3	56648	EIF5A2	eukaryotic translation initiation factor 5A2	ENSG00000163577	-44519	YES
5DML_DMR_1614	chr17	9911914	9913670	588.574	0.4269	Intron	Intron (uc010vvd.1/8522, intron 12 of 12)	uc002gmg.1	8522	GAS7	growth arrest specific 7	ENSG00000007237	-188198	YES
5DML_DMR_1615	chr2	236715744	236716504	-588.355	-0.522636	Exon	Exon (uc021vyp.1/116987, exon 9 of 10)	uc002vvs.3	116987	AGAP1	ArfGAP with GTPase domain, ankyrin repeat and PH domain 1	ENSG00000157985	313011	YES
5DML_DMR_1616	chr12	125550600	125552268	588.327	0.585973	Intron	Intron (uc009zyg.2/65985, intron 1 of 8)	uc001uhc.3	65985	AACS	acetoacetyl-CoA synthetase	ENSG00000081760	675	YES
5DML_DMR_1617	chr18	13279059	13280590	588.193	0.576912	Intron	Intron (uc002ksb.3/753, intron 2 of 5)	uc002ksb.3	753	LDLRAD4	low density lipoprotein receptor class A domain containing 4	ENSG00000168675	60330	YES
5DML_DMR_1618	chr7	153685720	153686514	587.586	0.569294	Intron	Intron (uc003wli.3/1804, intron 1 of 25)	uc003wli.3	1804	DPP6	dipeptidyl peptidase like 6	ENSG00000130226	101301	NO
5DML_DMR_1619	chr16	1024265	1025286	-587.426	-0.601407	Intron	Intron (uc002ckk.2/64788, intron 11 of 11)	uc002ckk.2	64788	LMF1	lipase maturation factor 1	ENSG00000103227	-6032	YES
5DML_DMR_1620	chr12	52346599	52349317	587.26	0.47236	Promoter (<1.5kb)	Promoter	uc021qya.1	91	ACVR1B	activin A receptor type 1B	ENSG00000135503	0	YES
5DML_DMR_1621	chr8	53321667	53322975	-587.091	-0.559568	Promoter (<1.5kb)	Promoter	uc010lyb.2	9705	ST18	ST18, C2H2C-type zinc finger	ENSG00000147488	0	YES
5DML_DMR_1622	chr9	100853141	100855440	587.063	0.514052	Promoter (<1.5kb)	Promoter	uc011luz.1	9830	TRIM14	tripartite motif containing 14	ENSG00000106785	0	NO
5DML_DMR_1623	chr5	1161770	1162842	-587.02	-0.475542	Distal Intergenic	Distal Intergenic	uc003jbw.4	340024	SLC6A19	solute carrier family 6 member 19	ENSG00000174358	-38868	YES
5DML_DMR_1624	chr21	45564669	45566221	586.903	0.457734	3' UTR	3' UTR	uc002zec.4	8209	C21orf33	chromosome 21 open reading frame 33	ENSG00000160221	11175	YES
5DML_DMR_1625	chr1	233764908	233767199	586.88	0.56781	Promoter (<1.5kb)	Promoter	uc031pst.1	3775	KCNK1	potassium two pore domain channel subfamily K member 1	ENSG00000135750	0	YES
5DML_DMR_1626	chr1	3132142	3132909	-586.743	-0.755541	Intron	Intron (uc001akc.3/63976, intron 2 of 16)	uc001akc.3	63976	PRDM16	PR/SET domain 16	ENSG00000142611	146400	YES
5DML_DMR_1627	chr1	181059459	181062415	586.414	0.456579	3' UTR	3' UTR	uc001got.4	51278	IER5	immediate early response 5	ENSG00000162783	1821	YES
5DML_DMR_1628	chr10	43905490	43906768	586.379	0.527519	Promoter (<1.5kb)	Promoter	uc001jau.2	3185	HNRNPF	heterogeneous nuclear ribonucleoprotein F	ENSG00000169813	-794	YES
5DML_DMR_1629	chr19	49116121	49116757	-586.237	-0.601856	Promoter (<1.5kb)	Promoter	uc002pjn.2	54854	FAM83E	family with sequence similarity 83 member E	ENSG00000105523	0	YES
5DML_DMR_1630	chr2	199181882	199189417	585.92	0.459066	Intron	Intron (uc002uux.1/uc002uux.1, intron 1 of 1)	uc002uuv.4	5334	PLCL1	phospholipase C like 1	ENSG00000115896	512456	YES
5DML_DMR_1631	chr4	54974423	54975593	585.717	0.426336	Intron	Intron (uc003haa.3/5156, intron 12 of 23)	uc003haa.3	5156	PDGFRA	platelet derived growth factor receptor alpha	ENSG00000134853	730603	NO
5DML_DMR_1632	chr8	142981103	142981943	-585.664	-0.553914	Distal Intergenic	Distal Intergenic	uc022bbz.1	100616268	MIR4472-1	microRNA 4472-1	ENSG00000265247	-275757	YES
5DML_DMR_1633	chr1	228657007	228658093	-585.521	-0.480752	Distal Intergenic	Distal Intergenic	uc021pkh.1	100616308	MIR4666A	microRNA 4666a	ENSG00000266174	7232	NO
5DML_DMR_1634	chr18	72201352	72203999	-585.483	-0.669381	Promoter (<1.5kb)	Promoter	uc002llq.3	84735	CNDP1	carnosine dipeptidase 1	ENSG00000150656	0	YES
5DML_DMR_1635	chr10	1796420	1797675	-585.427	-0.661664	Distal Intergenic	Distal Intergenic	uc009xhq.3	105	ADARB2	adenosine deaminase, RNA specific B2 (inactive)	ENSG00000185736	-16750	YES
5DML_DMR_1636	chr19	485193	486349	-585.344	-0.440805	Distal Intergenic	Distal Intergenic	uc002los.3	8174	MADCAM1	mucosal vascular addressin cell adhesion molecule 1	ENSG00000099866	-10141	YES
5DML_DMR_1637	chr9	136565601	136567394	585.181	0.425763	Intron	Intron (uc004cen.3/1757, intron 8 of 8)	uc004ceo.3	1757	SARDH	sarcosine dehydrogenase	ENSG00000123453	-37683	YES
5DML_DMR_1638	chr17	950009	951558	585.166	0.518076	Intron	Intron (uc010vqg.3/29, intron 7 of 17)	uc002fse.4	29	ABR	active BCR-related	ENSG00000159842	-139058	YES
5DML_DMR_1639	chr15	100653630	100655158	-585.122	-0.563736	Intron	Intron (uc002bvv.1/170691, intron 9 of 21)	uc002bvv.1	170691	ADAMTS17	ADAM metallopeptidase with thrombospondin type 1 motif 17	ENSG00000140470	-227025	YES
5DML_DMR_1640	chr11	133022548	133023915	585.09	0.568735	Intron	Intron (uc001qgu.3/4978, intron 7 of 7)	uc001qgu.3	4978	OPCML	opioid binding protein/cell adhesion molecule like	ENSG00000183715	-378488	YES
5DML_DMR_1641	chr6	31702879	31704774	-585.002	-0.435978	Promoter (<1.5kb)	Promoter	uc003nwr.3	1192	CLIC1	chloride intracellular channel 1	ENSG00000213719	0	NO
5DML_DMR_1642	chr12	117476704	117478146	584.537	0.392466	3' UTR	3' UTR	uc001twh.3	54997	TESC	tescalcin	ENSG00000088992	-59105	YES
5DML_DMR_1643	chr22	20229988	20230998	584.428	0.440607	5' UTR	5' UTR	uc002zrv.3	65078	RTN4R	reticulon 4 receptor	ENSG00000040608	-24818	YES
5DML_DMR_1644	chr16	69832194	69834126	-584.403	-0.640378	Exon	Exon (uc031qwu.1/11060, exon 3 of 9)	uc002exu.2	11060	WWP2	WW domain containing E3 ubiquitin protein ligase 2	ENSG00000198373	36007	YES
5DML_DMR_1645	chr1	245580795	245582653	-584.246	-0.589729	Intron	Intron (uc010pyq.1/55083, intron 3 of 9)	uc001ibf.1	55083	KIF26B	kinesin family member 26B	ENSG00000162849	262508	YES
5DML_DMR_1646	chr3	52265959	52267014	584.033	0.489527	Exon	Exon (uc003ddd.3/11344, exon 3 of 9)	uc003ddd.3	11344	TWF2	twinfilin actin binding protein 2	ENSG00000247596	-6169	YES
5DML_DMR_1647	chr4	141272268	141273253	-584.026	-0.671586	Intron	Intron (uc003iib.2/60592, intron 2 of 4)	uc003iib.2	60592	SCOC	short coiled-coil protein	ENSG00000153130	93828	YES
5DML_DMR_1648	chr17	79000564	79001530	583.878	0.515555	Downstream	Downstream (1-2kb)	uc002jyy.2	440465	BAIAP2-AS1	BAIAP2 antisense RNA 1 (head to head)	ENSG00000226137	6989	YES
5DML_DMR_1649	chr2	232506522	232508067	583.848	0.383323	Distal Intergenic	Distal Intergenic	uc002vrz.3	165100	C2orf57	chromosome 2 open reading frame 57	ENSG00000177673	48947	YES
5DML_DMR_1650	chr9	116753157	116755586	-583.843	-0.559822	Intron	Intron (uc004bib.1/114991, intron 3 of 8)	uc004bic.3	114991	ZNF618	zinc finger protein 618	ENSG00000157657	114595	YES
5DML_DMR_1651	chr22	46774000	46774940	-583.611	-0.630948	Exon	Exon (uc003bhw.1/9620, exon 23 of 35)	uc003bhw.1	9620	CELSR1	cadherin EGF LAG seven-pass G-type receptor 1	ENSG00000075275	-158127	YES
5DML_DMR_1652	chr7	97770833	97773669	583.505	0.456998	Exon	Exon (uc003upd.2/22853, exon 3 of 14)	uc003upd.2	22853	LMTK2	lemur tyrosine kinase 2	ENSG00000164715	34636	YES
5DML_DMR_1653	chr7	75896210	75896815	-583.477	-0.416724	5' UTR	5' UTR	uc010ldi.2	222183	SRRM3	serine/arginine repetitive matrix 3	ENSG00000177679	64994	NO
5DML_DMR_1654	chr14	70346944	70349325	-583.315	-0.450067	Intron	Intron (uc001xls.2/64093, intron 1 of 11)	uc001xls.2	64093	SMOC1	SPARC related modular calcium binding 1	ENSG00000198732	830	YES
5DML_DMR_1655	chr20	56257524	56258585	583.291	0.695662	Intron	Intron (uc031ruk.1/56937, intron 3 of 3)	uc002xyt.4	56937	PMEPA1	prostate transmembrane protein, androgen induced 1	ENSG00000124225	-28007	YES
5DML_DMR_1656	chr2	3225605	3227404	583.27	0.507811	Intron	Intron (uc002qxi.2/7260, intron 5 of 10)	uc002qxj.2	7260	TSSC1	tumor suppressing subtransferable candidate 1	ENSG00000032389	-154249	YES
5DML_DMR_1657	chr6	17282863	17287799	583.223	0.440117	Promoter (<1.5kb)	Promoter	uc003nca.3	221662	RBM24	RNA binding motif protein 24	ENSG00000112183	0	YES
5DML_DMR_1658	chr20	62723484	62724371	583.213	0.633452	Promoter (<1.5kb)	Promoter	uc002yif.4	4987	OPRL1	opioid related nociceptin receptor 1	ENSG00000125510	0	YES
5DML_DMR_1659	chr19	56661368	56662867	583.158	0.417941	Intron	Intron (uc002qmm.3/55311, intron 3 of 4)	uc002qmm.3	55311	ZNF444	zinc finger protein 444	ENSG00000167685	8833	NO
5DML_DMR_1660	chr1	6363098	6364113	583.094	0.581534	Intron	Intron (uc001amq.3/11332, intron 3 of 8)	uc001amt.3	11332	ACOT7	acyl-CoA thioesterase 7	ENSG00000097021	-89713	YES
5DML_DMR_1661	chr13	44732439	44735951	582.991	0.448665	Promoter (<1.5kb)	Promoter	uc031qlj.1	100874377	SMIM2-IT1	SMIM2 intronic transcript 1	ENSG00000235285	-81	YES
5DML_DMR_1662	chr5	142522112	142525489	582.971	0.548535	Intron	Intron (uc003lmt.3/23092, intron 19 of 22)	uc003lmt.3	23092	ARHGAP26	Rho GTPase activating protein 26	ENSG00000145819	371820	YES
5DML_DMR_1663	chr17	17628550	17630533	582.914	0.521095	Intron	Intron (uc002grm.3/10743, intron 2 of 5)	uc002grm.3	10743	RAI1	retinoic acid induced 1	ENSG00000108557	43763	YES
5DML_DMR_1664	chr17	69971438	69972657	-582.899	-0.675949	Distal Intergenic	Distal Intergenic	uc002jiw.3	6662	SOX9	SRY-box 9	ENSG00000125398	-144504	YES
5DML_DMR_1665	chr10	134563676	134564465	582.884	0.463082	Intron	Intron (uc001llo.1/3632, intron 11 of 12)	uc001llp.3	3632	INPP5A	inositol polyphosphate-5-phosphatase A	ENSG00000068383	212323	NO
5DML_DMR_1666	chr10	11114115	11118471	582.784	0.477578	Exon	Exon (uc001ikn.2/439950, exon 5 of 7)	uc001iki.4	10659	CELF2	CUGBP, Elav-like family member 2	ENSG00000048740	66856	YES
5DML_DMR_1667	chr18	77218411	77219026	-582.618	-0.598774	Intron	Intron (uc002lnc.1/4772, intron 6 of 7)	uc002lnd.3	4772	NFATC1	nuclear factor of activated T-cells 1	ENSG00000131196	62639	YES
5DML_DMR_1668	chr10	11318184	11320394	582.34	0.539804	Intron	Intron (uc010qbi.2/10659, intron 6 of 7)	uc001iki.4	10659	CELF2	CUGBP, Elav-like family member 2	ENSG00000048740	270925	YES
5DML_DMR_1669	chr1	61553397	61556012	-582.298	-0.527655	Exon	Exon (uc001czy.3/4774, exon 2 of 11)	uc001czy.3	4774	NFIA	nuclear factor I A	ENSG00000162599	10451	YES
5DML_DMR_1670	chr2	71822646	71823667	-582.236	-0.687966	Intron	Intron (uc002sie.3/8291, intron 32 of 54)	uc002sie.3	8291	DYSF	dysferlin	ENSG00000135636	141893	YES
5DML_DMR_1671	chr9	80384276	80386330	-581.908	-0.689133	Intron	Intron (uc011lso.2/2776, intron 2 of 5)	uc004akw.3	2776	GNAQ	G protein subunit alpha q	ENSG00000156052	-259889	YES
5DML_DMR_1672	chr3	193983007	193983739	-581.838	-0.671725	Distal Intergenic	Distal Intergenic	uc003ftr.2	100131551	LINC00887	long intergenic non-protein coding RNA 887	ENSG00000214145	46854	YES
5DML_DMR_1673	chr21	17651480	17655379	-581.635	-0.586323	Intron	Intron (uc002ykb.2/388815, intron 4 of 7)	uc002ykb.2	388815	MIR99AHG	mir-99a-let-7c cluster host gene	NA	208638	YES
5DML_DMR_1674	chr4	88896193	88900417	-581.496	-0.432798	Promoter (<1.5kb)	Promoter	uc003hra.3	6696	SPP1	secreted phosphoprotein 1	ENSG00000118785	0	YES
5DML_DMR_1675	chr6	30038882	30039801	-581.339	-0.310266	3' UTR	3' UTR	uc003npd.3	80352	RNF39	ring finger protein 39	ENSG00000204618	-3827	NO
5DML_DMR_1676	chr19	17710343	17712014	581.266	0.481328	Downstream	Downstream (<1kb)	uc010eax.1	79709	COLGALT1	collagen beta(1-O)galactosyltransferase 1	ENSG00000130309	31025	NO
5DML_DMR_1677	chr20	37463091	37464969	-581.22	-0.560899	5' UTR	5' UTR	uc002xje.3	26051	PPP1R16B	protein phosphatase 1 regulatory subunit 16B	ENSG00000101445	28743	YES
5DML_DMR_1678	chr10	133776988	133778602	581.219	0.443578	Downstream	Downstream (2-3kb)	uc001lkv.1	664	BNIP3	BCL2 interacting protein 3	ENSG00000176171	16833	YES
5DML_DMR_1679	chr19	55783378	55784761	581.188	0.34073	Intron	Intron (uc002qjx.3/23640, intron 4 of 6)	uc002qkc.3	23640	HSPBP1	HSPA (Hsp70) binding protein 1	ENSG00000133265	-6990	NO
5DML_DMR_1680	chr2	233741639	233743479	581.179	0.438404	3' UTR	3' UTR	uc002vts.2	25791	NGEF	neuronal guanine nucleotide exchange factor	ENSG00000066248	-134472	YES
5DML_DMR_1681	chr6	168448938	168449549	-581.051	-0.739891	Distal Intergenic	Distal Intergenic	uc003qwm.4	79981	FRMD1	FERM domain containing 1	ENSG00000153303	17109	YES
5DML_DMR_1682	chr19	10131955	10133495	-580.929	-0.525142	3' UTR	3' UTR	uc002mmr.4	50700	RDH8	retinol dehydrogenase 8 (all-trans)	ENSG00000080511	8030	NO
5DML_DMR_1683	chr5	92910769	92914520	580.553	0.405691	Intron	Intron (uc011cue.1/441094, intron 2 of 2)	uc003kkf.2	441094	NR2F1-AS1	NR2F1 antisense RNA 1	ENSG00000237187	-2483	YES
5DML_DMR_1684	chr10	126745538	126746695	-580.479	-0.604903	Intron	Intron (uc009yak.3/1488, intron 9 of 10)	uc001lih.4	1488	CTBP2	C-terminal binding protein 2	ENSG00000175029	-102929	YES
5DML_DMR_1685	chr1	19992335	19992848	-580.154	-0.513686	Exon	Exon (uc001bcl.3/3362, exon 1 of 3)	uc001bcl.3	3362	HTR6	5-hydroxytryptamine receptor 6	ENSG00000158748	555	NO
5DML_DMR_1686	chr1	110771697	110773186	579.865	0.499756	Intron	Intron (uc001dzg.3/3749, intron 3 of 3)	uc001dzg.3	3749	KCNC4	potassium voltage-gated channel subfamily C member 4	ENSG00000116396	18361	YES
5DML_DMR_1687	chr1	212838399	212839309	-579.754	-0.488054	Distal Intergenic	Distal Intergenic	uc001hjl.2	55509	BATF3	basic leucine zipper ATF-like transcription factor 3	ENSG00000123685	34018	YES
5DML_DMR_1688	chr12	110210061	110211516	-579.741	-0.498096	Promoter (<1.5kb)	Promoter	uc031qjl.1	84983	FAM222A-AS1	FAM222A antisense RNA 1	ENSG00000255650	0	YES
5DML_DMR_1689	chr7	3988587	3989599	579.727	0.639306	Intron	Intron (uc003smx.3/221935, intron 5 of 44)	uc003smx.3	221935	SDK1	sidekick cell adhesion molecule 1	ENSG00000146555	647507	YES
5DML_DMR_1690	chr19	34310745	34311335	-579.564	-0.483018	Distal Intergenic	Distal Intergenic	uc002nux.4	79047	KCTD15	potassium channel tetramerization domain containing 15	ENSG00000153885	21339	NO
5DML_DMR_1691	chr9	140056553	140057287	-579.543	-0.306003	Exon	Exon (uc004cli.1/2902, exon 13 of 19)	uc004clk.3	2902	GRIN1	glutamate ionotropic receptor NMDA type subunit 1	ENSG00000176884	22944	NO
5DML_DMR_1692	chr19	1389343	1390100	-579.487	-0.628489	Intron	Intron (uc002lsf.2/374291, intron 5 of 7)	uc002lsf.2	374291	NDUFS7	NADH:ubiquinone oxidoreductase core subunit S7	ENSG00000115286	5817	YES
5DML_DMR_1693	chr13	112236487	112237489	579.417	0.54143	Distal Intergenic	Distal Intergenic	uc001vsa.3	121793	TEX29	testis expressed 29	ENSG00000153495	263472	NO
5DML_DMR_1694	chr8	95962078	95965023	-579.338	-0.460588	Promoter (<1.5kb)	Promoter	uc003yhg.3	94241	TP53INP1	tumor protein p53 inducible nuclear protein 1	ENSG00000164938	-463	YES
5DML_DMR_1695	chr3	50313603	50314108	579.288	0.401132	Exon	Exon (uc003cyt.3/7869, exon 19 of 19)	uc003cyt.3	7869	SEMA3B	semaphorin 3B	ENSG00000012171	8563	YES
5DML_DMR_1696	chr22	26088162	26090377	579.107	0.440035	Intron	Intron (uc010gux.3/157, intron 12 of 15)	uc003abx.4	157	GRK3	G protein-coupled receptor kinase 3	ENSG00000100077	127301	YES
5DML_DMR_1697	chr6	166835788	166836895	-579.072	-0.521374	5' UTR	5' UTR	uc003qvc.1	6196	RPS6KA2	ribosomal protein S6 kinase A2	ENSG00000071242	-438876	YES
5DML_DMR_1698	chr5	137792493	137794252	578.928	0.57366	Distal Intergenic	Distal Intergenic	uc003ldb.1	1958	EGR1	early growth response 1	ENSG00000120738	-6929	YES
5DML_DMR_1699	chr18	9993414	9994665	-578.838	-0.608968	Distal Intergenic	Distal Intergenic	uc002koj.3	9218	VAPA	VAMP associated protein A	ENSG00000101558	79459	YES
5DML_DMR_1700	chr10	21816616	21818202	-578.815	-0.457119	Promoter vicinity (1.5kb-3kb)	Distal Intergenic	uc009xkd.3	387640	SKIDA1	SKI/DACH domain containing 1	ENSG00000180592	-2005	YES
5DML_DMR_1701	chr8	18664039	18667058	-578.774	-0.656459	Promoter (<1.5kb)	Promoter	uc003wyy.3	23362	PSD3	pleckstrin and Sec7 domain containing 3	ENSG00000156011	0	YES
5DML_DMR_1702	chr20	61968102	61970038	578.759	0.480023	Distal Intergenic	Distal Intergenic	uc010gke.1	1137	CHRNA4	cholinergic receptor nicotinic alpha 4 subunit	ENSG00000101204	21013	YES
5DML_DMR_1703	chr2	241852828	241853954	-578.687	-0.572732	Distal Intergenic	Distal Intergenic	uc002wae.4	79919	C2orf54	chromosome 2 open reading frame 54	ENSG00000172478	-17255	YES
5DML_DMR_1704	chr11	70367037	70368444	578.606	0.651701	Intron	Intron (uc009ysn.1/uc009ysn.1, intron 1 of 1)	uc001oqc.3	22941	SHANK2	SH3 and multiple ankyrin repeat domains 2	ENSG00000162105	-567398	YES
5DML_DMR_1705	chr10	22909106	22911663	-578.446	-0.577054	Intron	Intron (uc001irl.4/5305, intron 9 of 9)	uc001irl.4	5305	PIP4K2A	phosphatidylinositol-5-phosphate 4-kinase type 2 alpha	ENSG00000150867	-91840	YES
5DML_DMR_1706	chr15	89912803	89914373	578.431	0.364232	Intron	Intron (uc002bnv.2/254559, intron 1 of 6)	uc002bnv.2	254559	MIR9-3HG	MIR9-3 host gene	ENSG00000255571	1473	YES
5DML_DMR_1707	chr16	2636648	2638404	578.343	0.418072	Exon	Exon (uc002cqs.4/5170, exon 11 of 14)	uc002cqs.4	5170	PDPK1	3-phosphoinositide dependent protein kinase 1	ENSG00000140992	48683	YES
5DML_DMR_1708	chr2	104667609	104670116	-578.247	-0.550646	Distal Intergenic	Distal Intergenic	uc010ywf.1	100287010	LOC100287010	uncharacterized LOC100287010	NA	354674	YES
5DML_DMR_1709	chr7	4798129	4798894	578.137	0.474143	Exon	Exon (uc003sna.1/221937, exon 9 of 12)	uc003sna.1	221937	FOXK1	forkhead box K1	ENSG00000164916	114741	NO
5DML_DMR_1710	chr12	2598016	2599953	577.681	0.560148	Intron	Intron (uc001qjz.2/775, intron 6 of 46)	uc001qjz.2	775	CACNA1C	calcium voltage-gated channel subunit alpha1 C	ENSG00000151067	435600	YES
5DML_DMR_1711	chr13	36427212	36431726	577.597	0.403872	Promoter (<1.5kb)	Promoter	uc001uve.4	9201	DCLK1	doublecortin like kinase 1	ENSG00000133083	0	YES
5DML_DMR_1712	chr20	45837594	45839569	577.498	0.306097	3' UTR	3' UTR	uc002xss.2	23613	ZMYND8	zinc finger MYND-type containing 8	ENSG00000101040	-145905	YES
5DML_DMR_1713	chr12	107038391	107039852	-577.475	-0.632404	Intron	Intron (uc001tlr.3/5992, intron 3 of 17)	uc021rdg.1	100287944	LOC100287944	uncharacterized LOC100287944	ENSG00000257545	-128757	YES
5DML_DMR_1714	chr11	47205935	47207136	-577.411	-0.549264	Promoter (<1.5kb)	Promoter	uc001ndx.3	29763	PACSIN3	protein kinase C and casein kinase substrate in neurons 3	ENSG00000165912	-874	YES
5DML_DMR_1715	chr16	70681525	70683887	576.988	0.512724	Intron	Intron (uc002ezh.2/146433, intron 2 of 6)	uc002ezh.2	146433	IL34	interleukin 34	ENSG00000157368	67727	YES
5DML_DMR_1716	chr8	1847755	1850351	576.931	0.313159	Intron	Intron (uc003wpq.1/9639, intron 16 of 22)	uc003wpr.3	9639	ARHGEF10	Rho guanine nucleotide exchange factor 10	ENSG00000104728	75606	YES
5DML_DMR_1717	chr22	49314215	49315507	-576.73	-0.751115	Distal Intergenic	Distal Intergenic	uc003bip.3	100128946	LINC01310	long intergenic non-protein coding RNA 1310	ENSG00000205632	51633	YES
5DML_DMR_1718	chr10	114751489	114752348	-576.629	-0.748888	Intron	Intron (uc001lac.4/6934, intron 3 of 13)	uc001lac.4	6934	TCF7L2	transcription factor 7 like 2	ENSG00000148737	41480	YES
5DML_DMR_1719	chr1	4786585	4787534	576.526	0.632298	Intron	Intron (uc001alm.1/55966, intron 2 of 5)	uc001aln.3	55966	AJAP1	adherens junctions associated protein 1	ENSG00000196581	71480	YES
5DML_DMR_1720	chr7	102947773	102954111	576.502	0.343742	3' UTR	3' UTR	uc003vbl.3	9512	PMPCB	peptidase, mitochondrial processing beta subunit	ENSG00000105819	9900	YES
5DML_DMR_1721	chr17	74912825	74914330	576.429	0.44069	Intron	Intron (uc002jth.3/146664, intron 8 of 16)	uc002jth.3	146664	MGAT5B	mannosyl (alpha-1,6-)-glycoprotein beta-1,6-N-acetyl-glucosaminyltransferase, isozyme B	ENSG00000167889	48027	YES
5DML_DMR_1722	chr3	72220475	72223561	-576.1	-0.733405	Exon	Exon (uc003dpd.2/201617, exon 3 of 3)	uc003dpd.2	201617	LINC00870	long intergenic non-protein coding RNA 870	ENSG00000243083	20067	YES
5DML_DMR_1723	chr8	41199865	41201020	-576.033	-0.719314	Distal Intergenic	Distal Intergenic	uc003xnt.3	6422	SFRP1	secreted frizzled related protein 1	ENSG00000104332	-32875	YES
5DML_DMR_1724	chr3	130367387	130368808	575.956	0.571369	Exon	Exon (uc010htl.3/131873, exon 32 of 36)	uc010htl.3	131873	COL6A6	collagen type VI alpha 6 chain	ENSG00000206384	88209	NO
5DML_DMR_1725	chr11	70458536	70459597	575.856	0.461789	Intron	Intron (uc009ysn.1/uc009ysn.1, intron 1 of 1)	uc001oqc.3	22941	SHANK2	SH3 and multiple ankyrin repeat domains 2	ENSG00000162105	-476245	YES
5DML_DMR_1726	chr4	185136688	185139177	-575.853	-0.469503	Promoter (<1.5kb)	Promoter	uc003iwc.3	133121	ENPP6	ectonucleotide pyrophosphatase/phosphodiesterase 6	ENSG00000164303	0	YES
5DML_DMR_1727	chr12	60662713	60663739	575.843	0.395127	Distal Intergenic	Distal Intergenic	uc001squ.4	9194	SLC16A7	solute carrier family 16 member 7	ENSG00000118596	579595	NO
5DML_DMR_1728	chr15	40573544	40574128	-575.814	-0.425804	Promoter (<1.5kb)	Promoter	uc021sjf.1	100131244	ANKRD63	ankyrin repeat domain 63	ENSG00000230778	-659	NO
5DML_DMR_1729	chr1	3230017	3230942	-575.778	-0.476625	Intron	Intron (uc001akc.3/63976, intron 3 of 16)	uc001akc.3	63976	PRDM16	PR/SET domain 16	ENSG00000142611	244275	NO
5DML_DMR_1730	chr6	163674728	163676194	-575.755	-0.724929	Intron	Intron (uc003qua.3/135138, intron 5 of 6)	uc003qua.3	135138	PACRG	PARK2 coregulated	ENSG00000112530	526564	YES
5DML_DMR_1731	chr10	134087659	134088692	575.481	0.535937	Intron	Intron (uc001lld.1/282974, intron 11 of 11)	uc010quu.1	282974	STK32C	serine/threonine kinase 32C	ENSG00000165752	-56664	YES
5DML_DMR_1732	chr4	26219513	26220706	-575.478	-0.717803	Distal Intergenic	Distal Intergenic	uc003grx.2	3516	RBPJ	recombination signal binding protein for immunoglobulin kappa J region	ENSG00000168214	-100626	YES
5DML_DMR_1733	chr2	43019854	43020394	-575.251	-0.43437	Promoter (<1.5kb)	Promoter	uc002rst.4	23498	HAAO	3-hydroxyanthranilate 3,4-dioxygenase	ENSG00000162882	-103	NO
5DML_DMR_1734	chr19	38745675	38746877	-575.245	-0.390085	Promoter (<1.5kb)	Promoter	uc002ohq.3	94274	PPP1R14A	protein phosphatase 1 regulatory inhibitor subunit 14A	ENSG00000167641	-354	YES
5DML_DMR_1735	chr4	183167473	183168844	575.244	0.494111	Intron	Intron (uc010irv.1/55714, intron 1 of 3)	uc010irv.1	55714	TENM3	teneurin transmembrane protein 3	ENSG00000218336	102333	YES
5DML_DMR_1736	chr10	126412256	126413997	-575.153	-0.592878	Intron	Intron (uc001lhu.1/9679, intron 4 of 8)	uc001lhu.1	9679	FAM53B	family with sequence similarity 53 member B	ENSG00000189319	-64910	YES
5DML_DMR_1737	chr22	45596389	45597997	575.152	0.526167	Promoter (<1.5kb)	Promoter	uc021wrh.1	100302149	MIR1249	microRNA 1249	ENSG00000221598	0	YES
5DML_DMR_1738	chr6	17031943	17032967	-575.082	-0.531592	Distal Intergenic	Distal Intergenic	uc021ymc.1	401236	STMND1	stathmin domain containing 1	ENSG00000230873	-69522	YES
5DML_DMR_1739	chr12	125554714	125556472	575.075	0.530764	Intron	Intron (uc009zyg.2/65985, intron 1 of 8)	uc001uhc.3	65985	AACS	acetoacetyl-CoA synthetase	ENSG00000081760	4789	YES
5DML_DMR_1740	chr22	50236782	50238315	575.072	0.531009	Distal Intergenic	Distal Intergenic	uc003bix.2	9889	ZBED4	zinc finger BED-type containing 4	ENSG00000100426	-9182	NO
5DML_DMR_1741	chr8	64615981	64618780	575.008	0.406339	Distal Intergenic	Distal Intergenic	uc003xvc.3	286184	LINC01289	long intergenic non-protein coding RNA 1289	ENSG00000253734	-63208	YES
5DML_DMR_1742	chr14	90091459	90092160	-574.963	-0.710258	Distal Intergenic	Distal Intergenic	uc001xxo.4	1112	FOXN3	forkhead box N3	ENSG00000053254	-5965	YES
5DML_DMR_1743	chr19	54467523	54469064	574.626	0.57743	Intron	Intron (uc002qcs.2/59283, intron 1 of 3)	uc002qcs.2	59283	CACNG8	calcium voltage-gated channel auxiliary subunit gamma 8	ENSG00000142408	1233	NO
5DML_DMR_1744	chr5	139138747	139139398	574.572	0.608483	Distal Intergenic	Distal Intergenic	uc003leu.1	84249	PSD2	pleckstrin and Sec7 domain containing 2	ENSG00000146005	-36008	YES
5DML_DMR_1745	chr6	3151839	3154238	574.553	0.462991	3' UTR	3' UTR	uc003muy.3	670	BPHL	biphenyl hydrolase like	ENSG00000137274	32913	YES
5DML_DMR_1746	chr1	151811997	151814046	-574.546	-0.349799	Promoter (<1.5kb)	Promoter	uc010pdq.1	100191040	C2CD4D	C2 calcium dependent domain containing 4D	ENSG00000225556	0	YES
5DML_DMR_1747	chr3	10543085	10545172	574.447	0.477162	Intron	Intron (uc003bvt.3/491, intron 22 of 22)	uc003bvw.3	491	ATP2B2	ATPase plasma membrane Ca2+ transporting 2	ENSG00000157087	-204544	YES
5DML_DMR_1748	chr2	25472778	25473965	574.032	0.62406	Intron	Intron (uc002rgb.4/1788, intron 18 of 18)	uc002rgd.4	1788	DNMT3A	DNA methyltransferase 3 alpha	ENSG00000119772	-91494	YES
5DML_DMR_1749	chr7	73938140	73938844	573.959	0.578448	Exon	Exon (uc003uap.3/9569, exon 8 of 27)	uc003uap.3	9569	GTF2IRD1	GTF2I repeat domain containing 1	ENSG00000006704	70020	NO
5DML_DMR_1750	chr2	136377911	136382963	573.816	0.374529	Exon	Exon (uc002tuo.3/23518, exon 6 of 26)	uc002tuo.3	23518	R3HDM1	R3H domain containing 1	ENSG00000048991	88828	NO
5DML_DMR_1751	chr7	55138183	55141178	573.755	0.435747	Intron	Intron (uc003tqh.3/1956, intron 1 of 9)	uc003tqk.3	1956	EGFR	epidermal growth factor receptor	ENSG00000146648	51458	YES
5DML_DMR_1752	chr20	60615308	60616116	573.285	0.472109	Intron	Intron (uc002ybs.3/6874, intron 14 of 14)	uc002ybs.3	6874	TAF4	TATA-box binding protein associated factor 4	ENSG00000130699	-24750	YES
5DML_DMR_1753	chr10	130085380	130087149	-573.064	-0.524872	Exon	Exon (uc001lkg.1/uc001lkg.1, exon 3 of 7)	uc001lke.3	4288	MKI67	marker of proliferation Ki-67	ENSG00000148773	-160912	NO
5DML_DMR_1754	chr15	29362157	29364300	-572.876	-0.538496	Promoter (<1.5kb)	Promoter	uc001zcm.1	321	APBA2	amyloid beta precursor protein binding family A member 2	ENSG00000034053	0	YES
5DML_DMR_1755	chr21	38026551	38027549	-572.845	-0.708672	Distal Intergenic	Distal Intergenic	uc002yvp.3	6493	SIM2	single-minded family bHLH transcription factor 2	ENSG00000159263	-44442	YES
5DML_DMR_1756	chr6	138569957	138572631	572.833	0.573058	Intron	Intron (uc003qhu.3/57221, intron 8 of 33)	uc003qhu.3	57221	ARFGEF3	ARFGEF family member 3	ENSG00000112379	86904	YES
5DML_DMR_1757	chr4	99508026	99509538	-572.61	-0.590959	Intron	Intron (uc011cdz.2/10098, intron 7 of 7)	uc003hub.3	10098	TSPAN5	tetraspanin 5	ENSG00000168785	-70274	YES
5DML_DMR_1758	chr15	27217153	27219284	572.491	0.644917	Intron	Intron (uc001zbf.4/2567, intron 1 of 5)	uc001zbg.2	2567	GABRG3	gamma-aminobutyric acid type A receptor gamma3 subunit	ENSG00000182256	724	YES
5DML_DMR_1759	chr8	101958590	101960651	572.419	0.566522	Intron	Intron (uc011lhe.1/7534, intron 4 of 5)	uc003yjx.2	7534	YWHAZ	tyrosine 3-monooxygenase/tryptophan 5-monooxygenase activation protein zeta	ENSG00000164924	-4972	YES
5DML_DMR_1760	chr6	163586388	163587583	-572.406	-0.607918	3' UTR	3' UTR	uc003qua.3	135138	PACRG	PARK2 coregulated	ENSG00000112530	438224	YES
5DML_DMR_1761	chr10	124233801	124235417	-572.212	-0.504828	Intron	Intron (uc001lgj.2/5654, intron 1 of 8)	uc001lgj.2	5654	HTRA1	HtrA serine peptidase 1	ENSG00000166033	12760	YES
5DML_DMR_1762	chr1	35351400	35351880	-572.2	-0.484059	Exon	Exon (uc001byc.3/58512, exon 4 of 10)	uc001byc.3	58512	DLGAP3	DLG associated protein 3	ENSG00000116544	-19104	NO
5DML_DMR_1763	chr13	107028507	107030020	572.086	0.445367	Promoter (<1.5kb)	Promoter	uc001vqg.3	728192	LINC00460	long intergenic non-protein coding RNA 460	NA	0	YES
5DML_DMR_1764	chr21	46886378	46887339	-572.067	-0.58229	Intron	Intron (uc002zhg.3/80781, intron 2 of 41)	uc002zhg.3	80781	COL18A1	collagen type XVIII alpha 1 chain	ENSG00000182871	61281	YES
5DML_DMR_1765	chr1	8064076	8065390	-571.92	-0.577291	Distal Intergenic	Distal Intergenic	uc001apa.1	54206	ERRFI1	ERBB receptor feedback inhibitor 1	ENSG00000116285	10362	YES
5DML_DMR_1766	chr1	214191692	214194284	-571.742	-0.558373	Intron	Intron (uc001hkg.2/5629, intron 4 of 4)	uc001hkg.2	5629	PROX1	prospero homeobox 1	ENSG00000117707	30414	YES
5DML_DMR_1767	chr9	88056935	88059612	571.656	0.454839	Distal Intergenic	Distal Intergenic	uc004aod.4	23287	AGTPBP1	ATP/GTP binding protein 1	ENSG00000135049	198646	YES
5DML_DMR_1768	chr9	14317772	14321730	-571.534	-0.387385	Intron	Intron (uc022bdp.1/4781, intron 8 of 8)	uc022bdp.1	4781	NFIB	nuclear factor I B	ENSG00000147862	-77252	YES
5DML_DMR_1769	chr15	22929929	22931417	571.423	0.524074	Intron	Intron (uc001yus.3/23191, intron 6 of 30)	uc001yus.3	23191	CYFIP1	cytoplasmic FMR1 interacting protein 1	ENSG00000273749	37245	YES
5DML_DMR_1770	chr1	9867302	9869122	571.369	0.503225	Intron	Intron (uc001aqh.3/22883, intron 18 of 18)	uc001aqh.3	22883	CLSTN1	calsyntenin 1	ENSG00000171603	-15428	YES
5DML_DMR_1771	chr2	233766706	233768835	571.244	0.405539	Intron	Intron (uc010fyg.1/25791, intron 10 of 12)	uc002vts.2	25791	NGEF	neuronal guanine nucleotide exchange factor	ENSG00000066248	-109116	YES
5DML_DMR_1772	chr9	140814845	140816051	571.198	0.476149	Intron	Intron (uc004cog.3/774, intron 6 of 45)	uc004cog.3	774	CACNA1B	calcium voltage-gated channel subunit alpha1 B	ENSG00000148408	42604	YES
5DML_DMR_1773	chr6	110862572	110864625	-571.129	-0.779081	Distal Intergenic	Distal Intergenic	uc003puf.3	85413	SLC22A16	solute carrier family 22 member 16	ENSG00000004809	-64728	YES
5DML_DMR_1774	chr14	105131910	105132975	-571.057	-0.700226	Distal Intergenic	Distal Intergenic	uc021sek.1	100616300	MIR4710	microRNA 4710	ENSG00000265291	11111	YES
5DML_DMR_1775	chr11	130003839	130005045	570.971	0.47507	Intron	Intron (uc001qfp.3/334, intron 12 of 16)	uc001qfp.3	334	APLP2	amyloid beta precursor like protein 2	ENSG00000084234	64123	YES
5DML_DMR_1776	chr10	114786764	114788685	-570.922	-0.714398	Intron	Intron (uc001lac.4/6934, intron 3 of 13)	uc001lac.4	6934	TCF7L2	transcription factor 7 like 2	ENSG00000148737	76755	YES
5DML_DMR_1777	chr3	181451713	181454653	-570.448	-0.579548	Intron	Intron (uc003fkv.4/347689, intron 7 of 7)	uc003fkv.4	347689	SOX2-OT	SOX2 overlapping transcript	ENSG00000242808	677245	YES
5DML_DMR_1778	chr7	150085203	150086511	-570.364	-0.685084	5' UTR	5' UTR	uc003whf.1	285971	ZNF775	zinc finger protein 775	ENSG00000196456	8797	YES
5DML_DMR_1779	chr15	101401313	101402244	-570.333	-0.744051	Exon	Exon (uc021sxr.1/uc021sxr.1, exon 5 of 5)	uc002bwn.4	220	ALDH1A3	aldehyde dehydrogenase 1 family member A3	ENSG00000184254	-17765	YES
5DML_DMR_1780	chr19	13258539	13260339	570.313	0.445062	Promoter (<1.5kb)	Promoter	uc002mwn.4	8677	STX10	syntaxin 10	ENSG00000104915	-849	YES
5DML_DMR_1781	chr2	241279255	241280192	-570.305	-0.680247	Distal Intergenic	Distal Intergenic	uc002vyw.4	2817	GPC1	glypican 1	ENSG00000063660	-94923	YES
5DML_DMR_1782	chr20	3732213	3732732	-570.278	-0.304821	Exon	Exon (uc002wjd.3/116835, exon 13 of 13)	uc002wjd.3	116835	HSPA12B	heat shock protein family A (Hsp70) member 12B	ENSG00000132622	18896	YES
5DML_DMR_1783	chr20	60174593	60175536	570.159	0.494503	Promoter (<1.5kb)	Promoter	uc002ybp.2	1002	CDH4	cadherin 4	ENSG00000179242	0	YES
5DML_DMR_1784	chr2	16209779	16211090	-570.095	-0.755701	Distal Intergenic	Distal Intergenic	uc010yjr.2	4613	MYCN	v-myc avian myelocytomatosis viral oncogene neuroblastoma derived homolog	ENSG00000134323	127733	YES
5DML_DMR_1785	chr16	86564346	86565271	-569.989	-0.54044	3' UTR	3' UTR	uc002fjm.3	64779	MTHFSD	methenyltetrahydrofolate synthetase domain containing	ENSG00000103248	-23570	YES
5DML_DMR_1786	chr16	89761038	89761852	569.858	0.527759	Promoter (<1.5kb)	Promoter	uc002foi.3	8558	CDK10	cyclin dependent kinase 10	ENSG00000185324	0	YES
5DML_DMR_1787	chr16	81616253	81617356	-569.832	-0.565209	Intron	Intron (uc002fgp.3/80790, intron 1 of 20)	uc002fgp.3	80790	CMIP	c-Maf inducing protein	ENSG00000153815	137478	YES
5DML_DMR_1788	chr19	16951519	16952961	569.828	0.550731	Exon	Exon (uc002new.3/23309, exon 4 of 8)	uc002ney.2	23309	SIN3B	SIN3 transcription regulator family member B	ENSG00000127511	11310	NO
5DML_DMR_1789	chr8	703433	704500	569.757	0.408468	Intron	Intron (uc003wpj.2/619343, intron 1 of 3)	uc003wpj.2	619343	ERICH1-AS1	ERICH1 antisense RNA 1	ENSG00000198010	15846	NO
5DML_DMR_1790	chr10	102107858	102112812	-569.371	-0.527045	Exon	Exon (uc001kqy.3/6319, exon 2 of 6)	uc001kqy.3	6319	SCD	stearoyl-CoA desaturase	ENSG00000099194	1086	YES
5DML_DMR_1791	chr22	25961913	25965940	569.353	0.491575	Intron	Intron (uc010gux.3/157, intron 1 of 15)	uc003abx.4	157	GRK3	G protein-coupled receptor kinase 3	ENSG00000100077	1052	YES
5DML_DMR_1792	chr17	29798439	29799611	-569.238	-0.651724	Intron	Intron (uc002hgn.1/84440, intron 3 of 14)	uc002hgn.1	84440	RAB11FIP4	RAB11 family interacting protein 4	ENSG00000131242	79797	YES
5DML_DMR_1793	chr3	50312744	50313457	569.149	0.376771	Exon	Exon (uc003cyt.3/7869, exon 16 of 19)	uc003cyt.3	7869	SEMA3B	semaphorin 3B	ENSG00000012171	7704	YES
5DML_DMR_1794	chr10	126360150	126362069	-569.085	-0.59724	Intron	Intron (uc001lhu.1/9679, intron 1 of 8)	uc001lhu.1	9679	FAM53B	family with sequence similarity 53 member B	ENSG00000189319	-116838	YES
5DML_DMR_1795	chr14	23649239	23651670	568.972	0.444563	Promoter (<1.5kb)	Promoter	uc001wiz.4	23428	SLC7A8	solute carrier family 7 member 8	ENSG00000092068	-1199	YES
5DML_DMR_1796	chr11	581521	582649	568.955	0.465485	Exon	Exon (uc001lqe.3/57661, exon 2 of 18)	uc001lqe.3	57661	PHRF1	PHD and ring finger domains 1	ENSG00000070047	5038	YES
5DML_DMR_1797	chr15	58782339	58783154	568.863	0.675332	Intron	Intron (uc010bfz.1/3990, intron 2 of 8)	uc010bga.2	3990	LIPC	lipase C, hepatic type	ENSG00000166035	79564	YES
5DML_DMR_1798	chr17	1832043	1833340	568.841	0.427954	Distal Intergenic	Distal Intergenic	uc002ftp.3	146760	RTN4RL1	reticulon 4 receptor like 1	ENSG00000185924	94838	YES
5DML_DMR_1799	chr11	70505992	70507486	568.781	0.707752	Exon	Exon (uc001opz.3/22941, exon 2 of 10)	uc001oqc.3	22941	SHANK2	SH3 and multiple ankyrin repeat domains 2	ENSG00000162105	-428356	YES
5DML_DMR_1800	chr3	147105264	147106489	568.715	0.417772	3' UTR	3' UTR	uc003ewd.2	84107	ZIC4	Zic family member 4	ENSG00000174963	-18107	NO
5DML_DMR_1801	chr10	133251495	133252051	-568.415	-0.661486	Distal Intergenic	Distal Intergenic	uc001lkp.3	256536	TCERG1L	transcription elongation regulator 1 like	ENSG00000176769	-141511	NO
5DML_DMR_1802	chr16	89371982	89372670	568.394	0.48802	Intron	Intron (uc002fmx.2/29123, intron 10 of 12)	uc002fmx.2	29123	ANKRD11	ankyrin repeat domain 11	ENSG00000167522	-184299	NO
5DML_DMR_1803	chr12	103344040	103344980	-568.385	-0.4809	Distal Intergenic	Distal Intergenic	uc001tjr.4	429	ASCL1	achaete-scute family bHLH transcription factor 1	ENSG00000139352	-6472	NO
5DML_DMR_1804	chr22	20123316	20124864	568.36	0.487428	Intron	Intron (uc002zrq.3/29801, intron 1 of 10)	uc002zrq.3	29801	ZDHHC8	zinc finger DHHC-type containing 8	ENSG00000099904	3952	YES
5DML_DMR_1805	chr19	16511322	16512406	568.288	0.57237	3' UTR	3' UTR	uc002ndx.4	58513	EPS15L1	epidermal growth factor receptor pathway substrate 15 like 1	ENSG00000127527	-70417	YES
5DML_DMR_1806	chr17	74875227	74876717	568.255	0.516905	Intron	Intron (uc002jtg.4/146664, intron 2 of 2)	uc002jth.3	146664	MGAT5B	mannosyl (alpha-1,6-)-glycoprotein beta-1,6-N-acetyl-glucosaminyltransferase, isozyme B	ENSG00000167889	10429	YES
5DML_DMR_1807	chr1	32201182	32202465	568.234	0.560295	Promoter (<1.5kb)	Promoter	uc001btp.1	576	ADGRB2	adhesion G protein-coupled receptor B2	ENSG00000121753	0	YES
5DML_DMR_1808	chr15	31571221	31573334	-567.963	-0.556115	Distal Intergenic	Distal Intergenic	uc001zfo.3	51621	KLF13	Kruppel like factor 13	ENSG00000169926	-45749	YES
5DML_DMR_1809	chr11	72316788	72319395	567.823	0.63573	Intron	Intron (uc001osn.3/5138, intron 19 of 20)	uc010rrc.2	5138	PDE2A	phosphodiesterase 2A	ENSG00000186642	-66102	YES
5DML_DMR_1810	chr7	899486	900730	567.44	0.477648	Exon	Exon (uc003sjf.3/23353, exon 13 of 18)	uc003sjf.3	23353	SUN1	Sad1 and UNC84 domain containing 1	ENSG00000164828	43234	YES
5DML_DMR_1811	chr15	40763636	40764445	-567.271	-0.347348	Exon	Exon (uc001zlw.3/113189, exon 1 of 1)	uc001zlw.3	113189	CHST14	carbohydrate sulfotransferase 14	ENSG00000169105	476	YES
5DML_DMR_1812	chr20	62836576	62837814	-567.266	-0.625382	Exon	Exon (uc002yih.3/4661, exon 6 of 16)	uc002yih.3	4661	MYT1	myelin transcription factor 1	ENSG00000196132	53432	YES
5DML_DMR_1813	chr16	216553	218210	-567.167	-0.493761	3' UTR	3' UTR	uc002cfu.1	3042	HBM	hemoglobin subunit mu	ENSG00000206177	580	NO
5DML_DMR_1814	chr17	72357224	72358756	-566.881	-0.495406	Promoter (<1.5kb)	Promoter	uc002jkn.2	388419	BTBD17	BTB domain containing 17	ENSG00000204347	0	YES
5DML_DMR_1815	chr9	124022589	124025487	-566.652	-0.637301	Intron	Intron (uc004bld.1/2934, intron 7 of 25)	uc004bld.1	2934	GSN	gelsolin	ENSG00000148180	58828	YES
5DML_DMR_1816	chr16	1533368	1534470	-566.604	-0.593041	Downstream	Downstream (1-2kb)	uc010uvf.2	390667	PTX4	pentraxin 4	ENSG00000251692	3998	YES
5DML_DMR_1817	chr16	84806405	84808008	566.468	0.545114	Intron	Intron (uc002fii.3/9100, intron 12 of 13)	uc002fii.3	9100	USP10	ubiquitin specific peptidase 10	ENSG00000103194	72850	YES
5DML_DMR_1818	chr2	152952254	152954170	566.394	0.47579	Promoter (<1.5kb)	Promoter	uc002tya.3	785	CACNB4	calcium voltage-gated channel auxiliary subunit beta 4	ENSG00000182389	-1423	YES
5DML_DMR_1819	chr6	157639135	157640123	566.214	0.660379	Distal Intergenic	Distal Intergenic	uc003sih.4	729515	TMEM242	transmembrane protein 242	ENSG00000215712	105130	YES
5DML_DMR_1820	chr19	1009222	1009764	565.805	0.424511	3' UTR	3' UTR	uc002lqo.1	116444	GRIN3B	glutamate ionotropic receptor NMDA type subunit 3B	ENSG00000116032	8785	YES
5DML_DMR_1821	chr12	117155059	117156530	-565.712	-0.649487	3' UTR	3' UTR	uc001tvz.1	79794	C12orf49	chromosome 12 open reading frame 49	ENSG00000111412	-19313	YES
5DML_DMR_1822	chr1	230469065	230470767	565.658	0.549412	Intron	Intron (uc031psq.1/79605, intron 3 of 6)	uc031psq.1	79605	PGBD5	piggyBac transposable element derived 5	ENSG00000177614	-90907	YES
5DML_DMR_1823	chr6	15264412	15267506	-565.489	-0.56222	Intron	Intron (uc011diu.1/3720, intron 1 of 5)	uc011diu.1	3720	JARID2	jumonji and AT-rich interaction domain containing 2	ENSG00000008083	18678	YES
5DML_DMR_1824	chr19	55684748	55685489	-565.387	-0.407497	3' UTR	3' UTR	uc002qjn.1	6861	SYT5	synaptotagmin 5	ENSG00000129990	-6231	NO
5DML_DMR_1825	chr8	54434598	54437091	-565.275	-0.584382	Exon	Exon (uc003xrj.1/uc003xrj.1, exon 1 of 2)	uc003xri.1	4986	OPRK1	opioid receptor kappa 1	ENSG00000082556	-270404	YES
5DML_DMR_1826	chr2	121776420	121777167	-565.094	-0.641702	Distal Intergenic	Distal Intergenic	uc010flq.3	29842	TFCP2L1	transcription factor CP2 like 1	ENSG00000115112	214603	YES
5DML_DMR_1827	chr10	29370764	29372470	-565.003	-0.624829	Distal Intergenic	Distal Intergenic	uc001iul.3	84569	LYZL1	lysozyme like 1	ENSG00000120563	-205520	YES
5DML_DMR_1828	chr16	67204399	67205371	-564.954	-0.47305	Promoter (<1.5kb)	Promoter	uc031qwm.1	8996	NOL3	nucleolar protein 3	ENSG00000140939	0	YES
5DML_DMR_1829	chr22	20246518	20248154	564.931	0.475555	Intron	Intron (uc002zrv.3/65078, intron 1 of 1)	uc002zrv.3	65078	RTN4R	reticulon 4 receptor	ENSG00000040608	-7662	YES
5DML_DMR_1830	chr12	124582259	124583952	-564.78	-0.581812	Intron	Intron (uc021rfy.1/100533183, intron 2 of 4)	uc021rfy.1	100533183	ZNF664-FAM101A	filamin-interacting protein FAM101A	ENSG00000178882	124497	YES
5DML_DMR_1831	chr9	137425867	137426920	-564.684	-0.487191	Distal Intergenic	Distal Intergenic	uc004cfe.4	1289	COL5A1	collagen type V alpha 1 chain	ENSG00000130635	-106731	YES
5DML_DMR_1832	chr9	137257745	137258886	-564.525	-0.524539	Intron	Intron (uc004cfa.1/6256, intron 2 of 2)	uc004cfa.1	6256	RXRA	retinoid X receptor alpha	ENSG00000186350	48801	YES
5DML_DMR_1833	chr2	8690877	8692773	564.516	0.42979	Distal Intergenic	Distal Intergenic	uc002qza.3	3398	ID2	inhibitor of DNA binding 2, HLH protein	ENSG00000115738	-129340	YES
5DML_DMR_1834	chr9	124512413	124513574	-564.466	-0.701322	Intron	Intron (uc004bln.3/153090, intron 3 of 16)	uc004bln.3	153090	DAB2IP	DAB2 interacting protein	ENSG00000136848	183014	YES
5DML_DMR_1835	chr12	110043876	110045038	-564.428	-0.590069	Distal Intergenic	Distal Intergenic	uc021rdo.1	4598	MVK	mevalonate kinase	ENSG00000110921	31253	YES
5DML_DMR_1836	chr2	127860856	127862614	-564.306	-0.674382	Intron	Intron (uc002tns.2/274, intron 18 of 18)	uc002tns.2	274	BIN1	bridging integrator 1	ENSG00000136717	-2289	YES
5DML_DMR_1837	chr11	119211440	119212486	-564.098	-0.68352	5' UTR	5' UTR	uc001pwj.2	83552	MFRP	membrane frizzled-related protein	ENSG00000235718	-4897	YES
5DML_DMR_1838	chr14	34487420	34488946	-563.933	-0.634444	Distal Intergenic	Distal Intergenic	uc001wsa.4	112399	EGLN3	egl-9 family hypoxia inducible factor 3	ENSG00000129521	-67136	YES
5DML_DMR_1839	chr4	46991140	46994682	563.706	0.507026	Intron	Intron (uc021xnz.1/2557, intron 7 of 8)	uc003gxg.3	2557	GABRA4	gamma-aminobutyric acid type A receptor alpha4 subunit	ENSG00000109158	-1742	NO
5DML_DMR_1840	chr2	102149882	102151274	-563.659	-0.679535	Distal Intergenic	Distal Intergenic	uc002tbb.1	731220	RFX8	RFX family member 8, lacking RFX DNA binding domain	ENSG00000196460	-58717	YES
5DML_DMR_1841	chr1	90297257	90301352	-563.622	-0.699063	Intron	Intron (uc001dnm.3/55144, intron 1 of 2)	uc001dnm.3	55144	LRRC8D	leucine rich repeat containing 8 family member D	ENSG00000171492	10684	YES
5DML_DMR_1842	chr17	79394664	79395580	-563.608	-0.663412	Intron	Intron (uc002kaf.2/57597, intron 2 of 26)	uc002kaf.2	57597	BAHCC1	BAH domain and coiled-coil containing 1	ENSG00000266074	21124	YES
5DML_DMR_1843	chr9	117261197	117263121	-563.499	-0.672608	Intron	Intron (uc004biy.4/25861, intron 11 of 11)	uc004biz.4	25861	WHRN	whirlin	ENSG00000095397	-4615	YES
5DML_DMR_1844	chr2	64854105	64854919	-563.42	-0.69659	Distal Intergenic	Distal Intergenic	uc002sdd.3	339807	LOC339807	uncharacterized LOC339807	ENSG00000233694	19659	YES
5DML_DMR_1845	chr21	45505276	45506780	-563.361	-0.690727	Exon	Exon (uc002zea.3/7109, exon 16 of 23)	uc002zea.3	7109	TRAPPC10	trafficking protein particle complex 10	ENSG00000160218	73070	YES
5DML_DMR_1846	chr12	122230315	122231186	563.32	0.548962	Promoter (<1.5kb)	Promoter	uc001ubb.3	54509	RHOF	ras homolog family member F, filopodia associated	ENSG00000139725	-408	YES
5DML_DMR_1847	chr19	56850325	56851723	563.305	0.703992	Intron	Intron (uc002qmr.3/79149, intron 5 of 6)	uc002qmr.3	79149	ZSCAN5A	zinc finger and SCAN domain containing 5A	ENSG00000131848	-28029	NO
5DML_DMR_1848	chr8	145844188	145845060	562.83	0.35712	Intron	Intron (uc011llk.1/80728, intron 10 of 10)	uc011llk.1	80728	ARHGAP39	Rho GTPase activating protein 39	ENSG00000147799	-66134	YES
5DML_DMR_1849	chr16	69184409	69185502	562.827	0.485805	Exon	Exon (uc002ewr.2/84916, exon 7 of 15)	uc002ews.4	84916	UTP4	UTP4, small subunit processome component	ENSG00000141076	17910	YES
5DML_DMR_1850	chr11	970940	972124	562.64	0.615388	Promoter (<1.5kb)	Promoter	uc001lsu.1	161	AP2A2	adaptor related protein complex 2 alpha 2 subunit	ENSG00000183020	0	YES
5DML_DMR_1851	chr14	93425088	93426259	-562.313	-0.514152	Intron	Intron (uc001ybe.2/3705, intron 4 of 10)	uc001ybe.2	3705	ITPK1	inositol-tetrakisphosphate 1-kinase	ENSG00000100605	-156004	YES
5DML_DMR_1852	chr6	40567208	40567834	-562.261	-0.519749	Distal Intergenic	Distal Intergenic	uc003oph.1	57497	LRFN2	leucine rich repeat and fibronectin type III domain containing 2	ENSG00000156564	-12082	NO
5DML_DMR_1853	chr11	123521759	123524340	562.234	0.539808	Promoter (<1.5kb)	Promoter	uc001pza.1	55800	SCN3B	sodium voltage-gated channel beta subunit 3	ENSG00000166257	-975	NO
5DML_DMR_1854	chr12	105062056	105064048	-562.132	-0.491067	Intron	Intron (uc001tky.3/50515, intron 2 of 2)	uc001tky.3	50515	CHST11	carbohydrate sulfotransferase 11	ENSG00000171310	211364	YES
5DML_DMR_1855	chr17	55992697	55994123	-561.98	-0.576402	Intron	Intron (uc002ive.2/404093, intron 10 of 10)	uc002ive.2	404093	CUEDC1	CUE domain containing 1	ENSG00000180891	-38561	YES
5DML_DMR_1856	chr5	176875403	176878117	561.967	0.440649	5' UTR	5' UTR	uc003mgu.2	80758	PRR7	proline rich 7, synaptic	ENSG00000131188	1607	YES
5DML_DMR_1857	chr7	158135893	158136561	561.948	0.527694	Intron	Intron (uc011kwa.2/5799, intron 21 of 22)	uc003wno.3	5799	PTPRN2	protein tyrosine phosphatase, receptor type N2	ENSG00000155093	-243921	NO
5DML_DMR_1858	chr1	230501746	230504316	561.946	0.491343	Intron	Intron (uc031psq.1/79605, intron 6 of 6)	uc031psq.1	79605	PGBD5	piggyBac transposable element derived 5	ENSG00000177614	-57358	YES
5DML_DMR_1859	chr22	49220688	49222201	561.887	0.430936	Distal Intergenic	Distal Intergenic	uc003bip.3	100128946	LINC01310	long intergenic non-protein coding RNA 1310	ENSG00000205632	-40381	YES
5DML_DMR_1860	chr1	245752599	245753635	-561.749	-0.480758	Intron	Intron (uc010pyq.1/55083, intron 5 of 9)	uc001ibf.1	55083	KIF26B	kinesin family member 26B	ENSG00000162849	434312	YES
5DML_DMR_1861	chr2	105090872	105093929	-561.741	-0.560489	Intron	Intron (uc002tch.3/150568, intron 1 of 3)	uc002tch.3	150568	LINC01102	long intergenic non-protein coding RNA 1102	ENSG00000235597	40067	YES
5DML_DMR_1862	chr13	46507069	46508616	561.542	0.574747	Distal Intergenic	Distal Intergenic	uc001vaq.2	23091	ZC3H13	zinc finger CCCH-type containing 13	ENSG00000123200	33547	YES
5DML_DMR_1863	chr10	134491100	134491812	-561.448	-0.516742	Intron	Intron (uc001llo.1/3632, intron 4 of 12)	uc001llp.3	3632	INPP5A	inositol polyphosphate-5-phosphatase A	ENSG00000068383	139747	YES
5DML_DMR_1864	chr13	99195511	99196342	-561.161	-0.628767	Intron	Intron (uc001vnn.1/8428, intron 10 of 10)	uc001vnn.1	8428	STK24	serine/threonine kinase 24	ENSG00000102572	-33054	YES
5DML_DMR_1865	chr8	141056491	141057686	561.141	0.635642	Intron	Intron (uc003yvj.2/83696, intron 6 of 22)	uc003yvh.2	83696	TRAPPC9	trafficking protein particle complex 9	ENSG00000167632	-410992	YES
5DML_DMR_1866	chr1	3630602	3631836	-561.093	-0.721799	Intron	Intron (uc001akp.3/7161, intron 4 of 13)	uc001akp.3	7161	TP73	tumor protein p73	ENSG00000078900	61473	YES
5DML_DMR_1867	chr4	1646496	1647431	-561.017	-0.787304	Intron	Intron (uc021xkk.1/152877, intron 1 of 4)	uc021xkl.1	152877	FAM53A	family with sequence similarity 53 member A	ENSG00000174137	-38557	YES
5DML_DMR_1868	chr19	2546054	2547029	-560.992	-0.405039	Intron	Intron (uc002lwd.2/2788, intron 2 of 4)	uc002lwd.2	2788	GNG7	G protein subunit gamma 7	ENSG00000176533	-155717	YES
5DML_DMR_1869	chr2	73174722	73177388	560.918	0.533484	Intron	Intron (uc010feq.3/94097, intron 1 of 4)	uc002siq.3	94097	SFXN5	sideroflexin 5	ENSG00000144040	-121577	YES
5DML_DMR_1870	chr2	241190489	241191734	-560.871	-0.540723	Distal Intergenic	Distal Intergenic	uc002vyv.3	150677	OTOS	otospiralin	ENSG00000178602	-110416	YES
5DML_DMR_1871	chr15	40531659	40533352	560.832	0.563074	Promoter (<1.5kb)	Promoter	uc010bbn.4	56924	PAK6	p21 (RAC1) activated kinase 6	ENSG00000137843	0	YES
5DML_DMR_1872	chr17	48970565	48971322	-560.803	-0.646846	Distal Intergenic	Distal Intergenic	uc010wmz.2	10140	TOB1	transducer of ERBB2, 1	ENSG00000141232	-25226	YES
5DML_DMR_1873	chr8	136531845	136539347	560.723	0.37437	Exon	Exon (uc003yuv.3/10656, exon 2 of 9)	uc003yuv.3	10656	KHDRBS3	KH RNA binding domain containing, signal transduction associated 3	ENSG00000131773	62129	YES
5DML_DMR_1874	chr12	122191725	122192549	-560.605	-0.712948	Intron	Intron (uc001ubc.4/144404, intron 5 of 11)	uc001ubc.4	144404	TMEM120B	transmembrane protein 120B	ENSG00000188735	41067	YES
5DML_DMR_1875	chr11	118498463	118499534	-560.599	-0.496188	3' UTR	3' UTR	uc001ptr.2	23187	PHLDB1	pleckstrin homology like domain family B member 1	ENSG00000019144	21250	YES
5DML_DMR_1876	chr19	47600134	47601564	-560.483	-0.436389	Intron	Intron (uc002pga.4/23211, intron 13 of 14)	uc002pga.4	23211	ZC3H4	zinc finger CCCH-type containing 4	ENSG00000130749	-15445	YES
5DML_DMR_1877	chr6	143428602	143433725	560.424	0.436339	Intron	Intron (uc003qjf.3/51390, intron 2 of 6)	uc003qjf.3	51390	AIG1	androgen induced 1	ENSG00000146416	48102	YES
5DML_DMR_1878	chr1	205014730	205018269	-560.356	-0.579958	Intron	Intron (uc001hbq.1/6900, intron 1 of 19)	uc001hbq.1	6900	CNTN2	contactin 2	ENSG00000184144	2665	YES
5DML_DMR_1879	chr12	14123208	14126501	560.086	0.582636	Intron	Intron (uc001rbt.2/2904, intron 12 of 12)	uc001rbt.2	2904	GRIN2B	glutamate ionotropic receptor NMDA type subunit 2B	ENSG00000273079	-6521	YES
5DML_DMR_1880	chr2	235821056	235823758	-559.684	-0.689458	Distal Intergenic	Distal Intergenic	uc002vvp.3	23677	SH3BP4	SH3 domain binding protein 4	ENSG00000130147	-36870	YES
5DML_DMR_1881	chr17	64825585	64826655	-559.395	-0.578319	Distal Intergenic	Distal Intergenic	uc010wqi.2	27091	CACNG5	calcium voltage-gated channel auxiliary subunit gamma 5	ENSG00000075429	-4580	YES
5DML_DMR_1882	chr16	86703141	86704309	-559.282	-0.539639	Distal Intergenic	Distal Intergenic	uc002fjr.3	2300	FOXL1	forkhead box L1	ENSG00000176678	91026	YES
5DML_DMR_1883	chr22	20249162	20251522	559.157	0.472438	Intron	Intron (uc002zrv.3/65078, intron 1 of 1)	uc002zrv.3	65078	RTN4R	reticulon 4 receptor	ENSG00000040608	-4294	YES
5DML_DMR_1884	chr17	56403560	56405629	559.093	0.482379	Promoter (<1.5kb)	Promoter	uc002ivx.5	9256	TSPOAP1	TSPO associated protein 1	ENSG00000005379	-523	YES
5DML_DMR_1885	chr16	2140558	2141157	559.09	0.515056	Exon	Exon (uc002cos.1/5310, exon 43 of 46)	uc002cos.1	5310	PKD1	polycystin 1, transient receptor potential channel interacting	ENSG00000008710	-44742	YES
5DML_DMR_1886	chr7	6198165	6198922	-558.839	-0.602273	Intron	Intron (uc011jwp.2/84132, intron 16 of 17)	uc011jwp.2	84132	USP42	ubiquitin specific peptidase 42	ENSG00000106346	53615	YES
5DML_DMR_1887	chr17	65017851	65019323	-558.68	-0.606594	Intron	Intron (uc002jft.2/27092, intron 2 of 3)	uc002jft.2	27092	CACNG4	calcium voltage-gated channel auxiliary subunit gamma 4	ENSG00000075461	56871	YES
5DML_DMR_1888	chr14	99728616	99730281	558.569	0.472381	Intron	Intron (uc001yga.3/64919, intron 3 of 3)	uc001yga.3	64919	BCL11B	B-cell CLL/lymphoma 11B	ENSG00000127152	-7541	YES
5DML_DMR_1889	chr19	16466108	16466867	558.529	0.559757	3' UTR	3' UTR	uc002ndx.4	58513	EPS15L1	epidermal growth factor receptor pathway substrate 15 like 1	ENSG00000127527	-115956	YES
5DML_DMR_1890	chr14	101084027	101085467	-558.021	-0.469952	Distal Intergenic	Distal Intergenic	uc001yhr.1	283601	LINC00523	long intergenic non-protein coding RNA 523	ENSG00000196273	-38138	YES
5DML_DMR_1891	chr7	617680	618641	557.89	0.428808	Intron	Intron (uc031swi.1/5575, intron 2 of 9)	uc003siw.2	5575	PRKAR1B	protein kinase cAMP-dependent type I regulatory subunit beta	ENSG00000188191	-148672	YES
5DML_DMR_1892	chr2	112909748	112911065	557.785	0.455201	Intron	Intron (uc002tho.1/129804, intron 1 of 7)	uc002tho.1	129804	FBLN7	fibulin 7	ENSG00000144152	13786	YES
5DML_DMR_1893	chr18	35147669	35149615	557.64	0.473507	Promoter vicinity (1.5kb-3kb)	Distal Intergenic	uc002lae.2	56853	CELF4	CUGBP, Elav-like family member 4	ENSG00000101489	-1669	NO
5DML_DMR_1894	chr17	78724929	78726191	-557.625	-0.684286	Intron	Intron (uc002jys.3/57521, intron 5 of 8)	uc002jyt.1	57521	RPTOR	regulatory associated protein of MTOR complex 1	ENSG00000141564	206304	YES
5DML_DMR_1895	chr5	1379176	1380451	557.615	0.486533	Exon	Exon (uc003jcj.1/uc003jcj.1, exon 1 of 2)	uc003jch.3	81037	CLPTM1L	CLPTM1 like	ENSG00000049656	-34174	NO
5DML_DMR_1896	chr11	856639	857698	557.359	0.555779	Exon	Exon (uc001lsk.1/uc001lsk.1, exon 1 of 1)	uc001lsd.1	7106	TSPAN4	tetraspanin 4	ENSG00000214063	13815	YES
5DML_DMR_1897	chr20	61012854	61013517	-557.148	-0.63668	Distal Intergenic	Distal Intergenic	uc002ycw.2	140893	RBBP8NL	RBBP8 N-terminal like	ENSG00000130701	-10225	YES
5DML_DMR_1898	chr19	812244	812738	556.983	0.354991	3' UTR	3' UTR	uc002lpp.2	5725	PTBP1	polypyrimidine tract binding protein 1	ENSG00000011304	14852	NO
5DML_DMR_1899	chr19	17196462	17197469	-556.958	-0.688557	Intron	Intron (uc002nfi.3/4650, intron 1 of 39)	uc002nfi.3	4650	MYO9B	myosin IXB	ENSG00000099331	9871	YES
5DML_DMR_1900	chr2	2324108	2327818	556.889	0.512655	Exon	Exon (uc002qxg.1/730811, exon 2 of 2)	uc002qxd.3	23040	MYT1L	myelin transcription factor 1 like	ENSG00000186487	-7227	YES
5DML_DMR_1901	chr11	123542226	123543547	556.781	0.507359	Distal Intergenic	Distal Intergenic	uc001pza.1	55800	SCN3B	sodium voltage-gated channel beta subunit 3	ENSG00000166257	-16911	YES
5DML_DMR_1902	chr12	125613060	125614142	556.751	0.62704	Exon	Exon (uc001uhc.3/65985, exon 14 of 18)	uc001uhc.3	65985	AACS	acetoacetyl-CoA synthetase	ENSG00000081760	63135	YES
5DML_DMR_1903	chr5	6472736	6475042	556.604	0.558216	Intron	Intron (uc003jdp.4/134111, intron 1 of 1)	uc003jdp.4	134111	UBE2QL1	ubiquitin conjugating enzyme E2 Q family like 1	ENSG00000215218	24000	YES
5DML_DMR_1904	chr13	111642282	111643348	556.416	0.537686	Distal Intergenic	Distal Intergenic	uc001vrn.3	55608	ANKRD10	ankyrin repeat domain 10	ENSG00000088448	-74866	NO
5DML_DMR_1905	chr19	7992950	7994359	556.312	0.536237	Exon	Exon (uc002miz.3/10469, exon 11 of 13)	uc002miz.3	10469	TIMM44	translocase of inner mitochondrial membrane 44	ENSG00000104980	-14349	YES
5DML_DMR_1906	chr20	25513648	25515978	-556.156	-0.577591	Intron	Intron (uc002wux.1/22981, intron 23 of 23)	uc002wux.1	22981	NINL	ninein like	ENSG00000101004	-50175	YES
5DML_DMR_1907	chr19	850362	851204	-556.155	-0.675223	Promoter (<1.5kb)	Promoter	uc002lqb.3	1991	ELANE	elastase, neutrophil expressed	ENSG00000197561	-1087	YES
5DML_DMR_1908	chr5	156987781	156989530	556.108	0.553619	Intron	Intron (uc003lww.3/8728, intron 20 of 22)	uc003lww.3	8728	ADAM19	ADAM metallopeptidase domain 19	ENSG00000135074	-13301	YES
5DML_DMR_1909	chr5	142064153	142066311	-556.019	-0.487297	Promoter (<1.5kb)	Promoter	uc031sll.1	2246	FGF1	fibroblast growth factor 1	ENSG00000113578	0	YES
5DML_DMR_1910	chr16	79030362	79031483	555.955	0.731089	Intron	Intron (uc002ffk.3/51741, intron 8 of 8)	uc002ffk.3	51741	WWOX	WW domain containing oxidoreductase	ENSG00000186153	897035	YES
5DML_DMR_1911	chr22	43759147	43760443	-555.869	-0.481397	Distal Intergenic	Distal Intergenic	uc003bdt.2	80274	SCUBE1	signal peptide, CUB domain and EGF like domain containing 1	ENSG00000159307	-19753	YES
5DML_DMR_1912	chr2	240039751	240040426	555.868	0.47404	Intron	Intron (uc010fyy.3/9759, intron 15 of 23)	uc002vyk.4	9759	HDAC4	histone deacetylase 4	ENSG00000068024	-282217	YES
5DML_DMR_1913	chr4	1276325	1277012	555.744	0.485571	Intron	Intron (uc003gcy.1/uc003gcy.1, intron 1 of 2)	uc010ibs.1	10296	MAEA	macrophage erythroblast attacher	ENSG00000090316	-6660	NO
5DML_DMR_1914	chr10	29186166	29187287	-555.742	-0.621449	Distal Intergenic	Distal Intergenic	uc001iuk.2	100507605	LINC00837	long intergenic non-protein coding RNA 837	ENSG00000235824	-101187	YES
5DML_DMR_1915	chr2	239129019	239130163	-555.449	-0.67403	Distal Intergenic	Distal Intergenic	uc002vxx.3	151174	LOC151174	uncharacterized LOC151174	ENSG00000186235	10155	YES
5DML_DMR_1916	chr11	45185727	45187862	555.36	0.46227	Intron	Intron (uc031pzz.1/56981, intron 2 of 7)	uc031pzz.1	56981	PRDM11	PR/SET domain 11	ENSG00000019485	70163	YES
5DML_DMR_1917	chr1	3089552	3090226	-555.046	-0.604805	Intron	Intron (uc001akc.3/63976, intron 1 of 16)	uc001akc.3	63976	PRDM16	PR/SET domain 16	ENSG00000142611	103810	YES
5DML_DMR_1918	chr1	19267472	19268955	-555.013	-0.710229	Intron	Intron (uc001bbd.2/126917, intron 8 of 8)	uc001bbd.2	126917	IFFO2	intermediate filament family orphan 2	ENSG00000169991	-13871	YES
5DML_DMR_1919	chr7	157481895	157482552	-554.971	-0.333905	Intron	Intron (uc011kwa.2/5799, intron 11 of 22)	uc003wno.3	5799	PTPRN2	protein tyrosine phosphatase, receptor type N2	ENSG00000155093	-897930	NO
5DML_DMR_1920	chr7	70144827	70147509	554.851	0.395356	Intron	Intron (uc003tvw.4/26053, intron 5 of 18)	uc003tvw.4	26053	AUTS2	autism susceptibility candidate 2	ENSG00000158321	1080922	YES
5DML_DMR_1921	chr2	238768947	238769910	-554.838	-0.516615	Intron	Intron (uc002vxj.3/10267, intron 1 of 2)	uc002vxj.3	10267	RAMP1	receptor activity modifying protein 1	ENSG00000132329	760	YES
5DML_DMR_1922	chr10	672995	673891	-554.721	-0.527512	Intron	Intron (uc001ifp.3/22982, intron 36 of 36)	uc001ifp.3	22982	DIP2C	disco interacting protein 2 homolog C	ENSG00000151240	-61717	YES
5DML_DMR_1923	chr3	122841901	122844347	554.644	0.33405	Exon	Exon (uc003egc.2/10954, exon 9 of 17)	uc003egc.2	10954	PDIA5	protein disulfide isomerase family A member 5	ENSG00000065485	56045	YES
5DML_DMR_1924	chr20	62827635	62828997	-554.577	-0.528086	Intron	Intron (uc002yih.3/4661, intron 2 of 15)	uc002yih.3	4661	MYT1	myelin transcription factor 1	ENSG00000196132	44491	YES
5DML_DMR_1925	chr21	46374959	46376394	554.346	0.36835	Intron	Intron (uc002zgl.3/85395, intron 2 of 5)	uc002zgl.3	85395	FAM207A	family with sequence similarity 207 member A	ENSG00000160256	15004	YES
5DML_DMR_1926	chr16	28320551	28321768	553.913	0.462303	Intron	Intron (uc002dpd.3/388228, intron 1 of 3)	uc002dpd.3	388228	SBK1	SH3 domain binding kinase 1	ENSG00000188322	16711	YES
5DML_DMR_1927	chr16	4049065	4050775	553.749	0.473719	Intron	Intron (uc002cvx.3/115, intron 8 of 10)	uc002cvx.3	115	ADCY9	adenylate cyclase 9	ENSG00000162104	-115411	YES
5DML_DMR_1928	chr20	60533768	60535235	553.567	0.431642	Distal Intergenic	Distal Intergenic	uc021wfv.1	100302168	MIR1257	microRNA 1257	ENSG00000130699	-5050	YES
5DML_DMR_1929	chr11	70328501	70330764	553.265	0.44187	Intron	Intron (uc009ysn.1/uc009ysn.1, intron 1 of 1)	uc001oqc.3	22941	SHANK2	SH3 and multiple ankyrin repeat domains 2	ENSG00000162105	-605078	YES
5DML_DMR_1930	chr6	163769825	163772282	-553.218	-0.675971	Promoter vicinity (1.5kb-3kb)	Distal Intergenic	uc021zia.1	401282	DKFZp451B082	uncharacterized LOC401282	NA	-1760	YES
5DML_DMR_1931	chr16	2193054	2194203	553.06	0.517686	Distal Intergenic	Distal Intergenic	uc010bsf.3	25837	RAB26	RAB26, member RAS oncogene family	ENSG00000167964	-3942	YES
5DML_DMR_1932	chr5	43024141	43025970	553.048	0.444137	Distal Intergenic	Distal Intergenic	uc003jnc.3	648987	LOC648987	uncharacterized LOC648987	ENSG00000177738	-5228	NO
5DML_DMR_1933	chr11	68970531	68971249	552.913	0.455961	Distal Intergenic	Distal Intergenic	uc001oov.3	26579	MYEOV	myeloma overexpressed	ENSG00000172927	-90373	NO
5DML_DMR_1934	chr4	185936900	185937940	-552.714	-0.266933	Promoter vicinity (1.5kb-3kb)	Distal Intergenic	uc011cko.2	391723	HELT	helt bHLH transcription factor	ENSG00000187821	-2055	NO
5DML_DMR_1935	chr8	94931130	94934046	552.578	0.568757	Intron	Intron (uc003yge.3/54704, intron 1 of 1)	uc003yge.3	54704	PDP1	pyruvate dehyrogenase phosphatase catalytic subunit 1	ENSG00000164951	2047	YES
5DML_DMR_1936	chr5	1016240	1017181	-552.386	-0.544827	Intron	Intron (uc003jbt.2/85409, intron 3 of 9)	uc003jbt.2	85409	NKD2	naked cuticle homolog 2	ENSG00000145506	7163	YES
5DML_DMR_1937	chr7	158122104	158123241	552.327	0.510747	Intron	Intron (uc011kwa.2/5799, intron 21 of 22)	uc003wno.3	5799	PTPRN2	protein tyrosine phosphatase, receptor type N2	ENSG00000155093	-257241	YES
5DML_DMR_1938	chr10	123348259	123351430	-552.284	-0.524131	Intron	Intron (uc021pzv.1/2263, intron 14 of 14)	uc001lfn.5	2263	FGFR2	fibroblast growth factor receptor 2	ENSG00000066468	-6542	YES
5DML_DMR_1939	chr8	49340345	49341326	-552.244	-0.768206	Distal Intergenic	Distal Intergenic	uc003xqn.3	79645	EFCAB1	EF-hand calcium binding domain 1	ENSG00000034239	306544	YES
5DML_DMR_1940	chr2	9548305	9549721	552.13	0.552193	Exon	Exon (uc002qzj.3/9270, exon 5 of 7)	uc002qzj.3	9270	ITGB1BP1	integrin subunit beta 1 binding protein 1	ENSG00000119185	-13922	YES
5DML_DMR_1941	chr10	676003	677198	-552.032	-0.595962	Intron	Intron (uc001ifp.3/22982, intron 36 of 36)	uc001ifp.3	22982	DIP2C	disco interacting protein 2 homolog C	ENSG00000151240	-58410	YES
5DML_DMR_1942	chr19	2800582	2801435	552.01	0.479867	Intron	Intron (uc002lwj.3/7064, intron 5 of 12)	uc002lwj.3	7064	THOP1	thimet oligopeptidase 1	ENSG00000172009	15076	YES
5DML_DMR_1943	chr9	136922896	136924394	-552.009	-0.471323	Intron	Intron (uc004cew.3/8019, intron 11 of 11)	uc004cew.3	8019	BRD3	bromodomain containing 3	ENSG00000169925	-8747	YES
5DML_DMR_1944	chr16	2151253	2152292	551.941	0.452278	Exon	Exon (uc002cos.1/5310, exon 26 of 46)	uc002cos.1	5310	PKD1	polycystin 1, transient receptor potential channel interacting	ENSG00000008710	-33607	NO
5DML_DMR_1945	chr10	134774397	134775149	551.88	0.586148	Distal Intergenic	Distal Intergenic	uc001llv.2	399829	LINC01168	long intergenic non-protein coding RNA 1168	ENSG00000240707	-3889	YES
5DML_DMR_1946	chr7	95705320	95705958	-551.298	-0.465946	Exon	Exon (uc003uob.3/1780, exon 14 of 16)	uc003uob.3	1780	DYNC1I1	dynein cytoplasmic 1 intermediate chain 1	ENSG00000158560	303502	YES
5DML_DMR_1947	chr8	302697	304139	-551.208	-0.636544	Distal Intergenic	Distal Intergenic	uc003wox.3	26260	FBXO25	F-box protein 25	ENSG00000147364	-52669	YES
5DML_DMR_1948	chr19	13473207	13475546	551.167	0.552668	Intron	Intron (uc002mwy.3/773, intron 42 of 46)	uc002mwy.3	773	CACNA1A	calcium voltage-gated channel subunit alpha1 A	ENSG00000141837	-141728	YES
5DML_DMR_1949	chr2	127844476	127845737	-551.122	-0.608471	Intron	Intron (uc002tns.2/274, intron 18 of 18)	uc002tns.2	274	BIN1	bridging integrator 1	ENSG00000136717	-19166	YES
5DML_DMR_1950	chr18	8707470	8709986	551.114	0.417648	5' UTR	5' UTR	uc002knq.2	23255	MTCL1	microtubule crosslinking factor 1	ENSG00000168502	61	YES
5DML_DMR_1951	chr8	18708790	18713285	-551.068	-0.436457	Intron	Intron (uc003wza.3/23362, intron 12 of 15)	uc003wza.3	23362	PSD3	pleckstrin and Sec7 domain containing 3	ENSG00000156011	-157911	YES
5DML_DMR_1952	chr9	125797091	125801097	550.992	0.504586	3' UTR	3' UTR	uc004bnl.4	23637	RABGAP1	RAB GTPase activating protein 1	ENSG00000011454	93979	YES
5DML_DMR_1953	chr12	5589439	5590448	-550.962	-0.653776	Intron	Intron (uc001qnk.4/4908, intron 1 of 1)	uc001qnk.4	4908	NTF3	neurotrophin 3	ENSG00000185652	48159	YES
5DML_DMR_1954	chr20	9598028	9599040	550.957	0.560323	Intron	Intron (uc002wnj.2/57144, intron 7 of 10)	uc002wnj.2	57144	PAK5	p21 (RAC1) activated kinase 5	ENSG00000101349	-220647	YES
5DML_DMR_1955	chr1	2541730	2542667	-550.873	-0.502399	Intron	Intron (uc009vlg.1/79258, intron 20 of 22)	uc001ajy.2	79258	MMEL1	membrane metalloendopeptidase like 1	ENSG00000142606	-21814	YES
5DML_DMR_1956	chr19	49937989	49939319	550.842	0.477086	Exon	Exon (uc002pnp.3/57030, exon 3 of 12)	uc002pnp.3	57030	SLC17A7	solute carrier family 17 member 7	ENSG00000104888	-5489	NO
5DML_DMR_1957	chr2	85968350	85969756	-550.754	-0.507909	Distal Intergenic	Distal Intergenic	uc002sqm.4	84913	ATOH8	atonal bHLH transcription factor 8	ENSG00000168874	-11153	YES
5DML_DMR_1958	chr20	48859163	48860209	-550.637	-0.596739	Distal Intergenic	Distal Intergenic	uc002xvk.2	284751	LINC01270	long intergenic non-protein coding RNA 1270	ENSG00000203999	-49048	YES
5DML_DMR_1959	chr7	61545724	61550388	-550.599	-0.361602	Distal Intergenic	Distal Intergenic	uc011kdj.2	643955	ZNF733P	zinc finger protein 733, pseudogene	ENSG00000185037	1214046	NO
5DML_DMR_1960	chr1	1502606	1503626	-550.55	-0.501329	Intron	Intron (uc001agd.3/29101, intron 4 of 4)	uc001agd.3	29101	SSU72	SSU72 homolog, RNA polymerase II CTD phosphatase	ENSG00000160075	-6636	YES
5DML_DMR_1961	chr15	74218554	74219065	-550.327	-0.591114	Promoter (<1.5kb)	Promoter	uc002awc.1	4016	LOXL1	lysyl oxidase like 1	ENSG00000129038	0	YES
5DML_DMR_1962	chr21	32647330	32648968	550.232	0.488688	Intron	Intron (uc011adk.1/7074, intron 25 of 25)	uc002yow.1	7074	TIAM1	T-cell lymphoma invasion and metastasis 1	ENSG00000156299	-282322	NO
5DML_DMR_1963	chr20	36532052	36532797	550.187	0.692416	Intron	Intron (uc002xhk.4/128434, intron 1 of 3)	uc002xhk.4	128434	VSTM2L	V-set and transmembrane domain containing 2 like	ENSG00000132821	553	NO
5DML_DMR_1964	chr6	56554940	56558297	-550.064	-0.649943	Promoter (<1.5kb)	Promoter	uc003pde.2	667	DST	dystonin	ENSG00000151914	0	YES
5DML_DMR_1965	chr22	40057852	40058308	-549.34	-0.409683	Exon	Exon (uc003ayc.3/8911, exon 17 of 37)	uc003ayc.3	8911	CACNA1I	calcium voltage-gated channel subunit alpha1 I	ENSG00000100346	91094	NO
5DML_DMR_1966	chr22	46439353	46440446	-549.333	-0.5257	Promoter (<1.5kb)	Promoter	uc011aqv.2	100271722	LINC00899	long intergenic non-protein coding RNA 899	NA	-302	YES
5DML_DMR_1967	chr7	158311505	158313688	549.225	0.525809	Intron	Intron (uc011kwa.2/5799, intron 22 of 22)	uc003wno.3	5799	PTPRN2	protein tyrosine phosphatase, receptor type N2	ENSG00000155093	-66794	YES
5DML_DMR_1968	chr8	145728438	145730034	-549.208	-0.387384	Promoter (<1.5kb)	Promoter	uc031tcs.1	2875	GPT	glutamic--pyruvic transaminase	ENSG00000167701	0	YES
5DML_DMR_1969	chr7	100728343	100729363	-548.763	-0.623388	Promoter (<1.5kb)	Promoter	uc003uxq.3	81844	TRIM56	tripartite motif containing 56	ENSG00000169871	0	YES
5DML_DMR_1970	chr6	162310205	162312548	-548.726	-0.45069	Intron	Intron (uc003qtv.4/5071, intron 3 of 6)	uc003qtx.4	5071	PARK2	parkin RBR E3 ubiquitin protein ligase	ENSG00000185345	-836286	YES
5DML_DMR_1971	chr15	69886561	69888050	-548.717	-0.637158	Intron	Intron (uc002asi.1/uc002asi.1, intron 1 of 1)	uc002ash.1	145837	DRAIC	downregulated RNA in cancer, inhibitor of cell invasion and migration	NA	32502	YES
5DML_DMR_1972	chr15	70739548	70740801	-548.716	-0.594552	Distal Intergenic	Distal Intergenic	uc002asq.3	55075	UACA	uveal autoantigen with coiled-coil domains and ankyrin repeats	ENSG00000137831	253819	YES
5DML_DMR_1973	chr1	150229143	150232134	-548.618	-0.611785	Promoter (<1.5kb)	Promoter	uc001etx.3	23632	CA14	carbonic anhydrase 14	ENSG00000118298	0	YES
5DML_DMR_1974	chr7	133074601	133076842	548.554	0.645583	Intron	Intron (uc003vri.3/60412, intron 7 of 8)	uc003vrk.3	60412	EXOC4	exocyst complex component 4	ENSG00000131558	136778	YES
5DML_DMR_1975	chr6	31033586	31035363	-548.489	-0.457869	Distal Intergenic	Distal Intergenic	uc003nsj.2	285834	HCG22	HLA complex group 22	ENSG00000228789	12359	YES
5DML_DMR_1976	chr20	35098499	35101111	548.456	0.500837	Intron	Intron (uc002xff.3/22839, intron 7 of 12)	uc002xff.3	22839	DLGAP4	DLG associated protein 4	ENSG00000080845	204196	YES
5DML_DMR_1977	chr12	130958478	130959799	548.455	0.34168	Intron	Intron (uc001uil.2/23504, intron 16 of 18)	uc001uil.2	23504	RIMBP2	RIMS binding protein 2	ENSG00000060709	-42663	YES
5DML_DMR_1978	chr12	125021880	125023625	-548.413	-0.622822	Intron	Intron (uc010tbb.2/9612, intron 48 of 48)	uc010tbb.2	9612	NCOR2	nuclear receptor corepressor 2	ENSG00000196498	-28385	YES
5DML_DMR_1979	chr18	43915639	43918428	548.323	0.408807	Exon	Exon (uc031rie.1/494470, exon 2 of 2)	uc002lby.1	494470	RNF165	ring finger protein 165	ENSG00000141622	8866	YES
5DML_DMR_1980	chr14	75018693	75019897	-548.259	-0.636757	Exon	Exon (uc001xqa.3/4053, exon 5 of 36)	uc001xqa.3	4053	LTBP2	latent transforming growth factor beta binding protein 2	ENSG00000119681	-59137	YES
5DML_DMR_1981	chr19	13233390	13235314	548.25	0.408185	Intron	Intron (uc002mwm.4/112939, intron 1 of 5)	uc002mwm.4	112939	NACC1	nucleus accumbens associated 1	ENSG00000160877	4288	YES
5DML_DMR_1982	chr3	141087047	141087719	-548.094	-0.648226	5' UTR	5' UTR	uc003etw.3	253461	ZBTB38	zinc finger and BTB domain containing 38	ENSG00000177311	43992	YES
5DML_DMR_1983	chr22	19894088	19894939	548.048	0.463056	Intron	Intron (uc002zqj.1/10587, intron 10 of 17)	uc002zqo.1	10587	TXNRD2	thioredoxin reductase 2	ENSG00000184470	-34420	NO
5DML_DMR_1984	chr11	2404047	2405338	-548.006	-0.515664	Intron	Intron (uc001lwf.1/975, intron 1 of 7)	uc001lwf.1	975	CD81	CD81 molecule	ENSG00000110651	5500	YES
5DML_DMR_1985	chr18	60417495	60421915	-547.967	-0.679827	Intron	Intron (uc021ule.1/23239, intron 1 of 16)	uc021ule.1	23239	PHLPP1	PH domain and leucine rich repeat protein phosphatase 1	ENSG00000081913	34823	YES
5DML_DMR_1986	chr4	186741150	186741968	-547.927	-0.618196	Intron	Intron (uc003iyl.3/8470, intron 20 of 20)	uc003iyl.3	8470	SORBS2	sorbin and SH3 domain containing 2	ENSG00000154556	-135902	YES
5DML_DMR_1987	chr10	25033353	25035810	547.879	0.566249	Distal Intergenic	Distal Intergenic	uc001isb.2	57584	ARHGAP21	Rho GTPase activating protein 21	ENSG00000107863	-20756	YES
5DML_DMR_1988	chr14	105235567	105237152	547.745	0.410412	3' UTR	3' UTR	uc001ypm.3	207	AKT1	AKT serine/threonine kinase 1	ENSG00000142208	-24928	YES
5DML_DMR_1989	chr17	72762771	72764828	-547.74	-0.60211	3' UTR	3' UTR	uc002jlo.4	9368	SLC9A3R1	SLC9A3 regulator 1	ENSG00000109062	18020	YES
5DML_DMR_1990	chr6	168968219	168969553	547.626	0.4713	Intron	Intron (uc003qwr.2/64094, intron 7 of 12)	uc003qwr.2	64094	SMOC2	SPARC related modular calcium binding 2	ENSG00000112562	126388	NO
5DML_DMR_1991	chr8	21883520	21889025	547.463	0.345275	Intron	Intron (uc003xac.3/10361, intron 5 of 9)	uc003xac.3	10361	NPM2	nucleophosmin/nucleoplasmin 2	ENSG00000158806	1875	YES
5DML_DMR_1992	chr11	2753572	2754385	-547.375	-0.70102	Intron	Intron (uc001lwn.3/3784, intron 11 of 15)	uc001lwn.3	3784	KCNQ1	potassium voltage-gated channel subfamily Q member 1	ENSG00000053918	287351	YES
5DML_DMR_1993	chr13	36942878	36945214	-547.19	-0.706636	Promoter (<1.5kb)	Promoter	uc001uvq.3	23111	SPG20	spastic paraplegia 20 (Troyer syndrome)	ENSG00000133104	0	YES
5DML_DMR_1994	chr17	3434417	3435711	-547.123	-0.705636	Intron	Intron (uc002fvs.2/162514, intron 10 of 11)	uc002fvr.3	162514	TRPV3	transient receptor potential cation channel subfamily V member 3	ENSG00000167723	-25578	YES
5DML_DMR_1995	chr4	6728589	6729748	-546.803	-0.519932	Distal Intergenic	Distal Intergenic	uc003gjp.1	55330	BLOC1S4	biogenesis of lysosomal organelles complex 1 subunit 4	ENSG00000186222	10747	YES
5DML_DMR_1996	chr14	95874605	95876583	-546.713	-0.571679	Promoter (<1.5kb)	Promoter	uc001yeh.4	79686	LINC00341	long intergenic non-protein coding RNA 341	NA	0	YES
5DML_DMR_1997	chr2	223573362	223574716	-546.636	-0.650174	3' UTR	3' UTR	uc010fws.1	116255	MOGAT1	monoacylglycerol O-acyltransferase 1	ENSG00000124003	36905	YES
5DML_DMR_1998	chr16	1145964	1146558	-546.632	-0.623891	Promoter (<1.5kb)	Promoter	uc010uuw.1	390664	C1QTNF8	C1q and tumor necrosis factor related protein 8	ENSG00000184471	0	YES
[truncated: 143,075 more rows]
